# Supplementary material for: In vitro models to mimic tumor endothelial cell-mediated immune cell reprogramming in lung adenocarcinoma
Source: J Exp Clin Cancer Res. 2025 Nov 27;45:15. doi: 10.1186/s13046-025-03576-4 (PMC12817544; doi:10.1186/s13046-025-03576-4)
Supplement: Supplementary file 1 — Supplementary Material 1. [file 13046_2025_3576_MOESM1_ESM.xls]

## Sheet: Table S1
Table S1: Clinical data related to the NSCLC lines used in culture
NSCLC line	Mutated gene	Mutation
A549	KRAS	p.G12S
H1755	BRAF	p.G469A
H1755	TP53	p.C242F
H1975	EGFR	p.T790M
H1975	EGFR	p.L858R
H1975	TP53	p.R273H
