# Supplementary material for: In vitro models to mimic tumor endothelial cell-mediated immune cell reprogramming in lung adenocarcinoma
Source: J Exp Clin Cancer Res. 2025 Nov 27;45:15. doi: 10.1186/s13046-025-03576-4 (PMC12817544; doi:10.1186/s13046-025-03576-4)
Supplement: Supplementary file 2 — Supplementary Material 2. [file 13046_2025_3576_MOESM2_ESM.xls]

## Sheet: Table S2
Table S2: Genes deregulated in TECs vs NECs upon 2D coculture with NSCLC cells lines.
1- Differential analysis between all NSCLC-TEC cocultures versus NEC monoculture
2- Differential analysis between A549-TEC coculture versus NEC monoculture
3- Differential analysis between H1975-TEC coculture versus NEC monoculture
4- Differential analysis between H1755-TEC coculture versus NEC monoculture
5- Congruent deregulated genes between NEC and NSCLC-TEC cocultures
Adjusted p-value < 0.05

## Sheet: NSCLC-TECs
Feature	Log fold change	Average expression	Pvalue	Adjusted pvalue
PTGES	4.80759	2.9838	1.36475e-09	1.17e-05
ABCC3	3.99565	2.17672	8.8489e-09	5.05744e-05
AKR1C2	3.74279	3.25555	0.000570698	0.0286117
PRAME	3.5909	1.87316	1.28696e-06	0.0012259
ELF3	3.48338	1.59441	0.000242673	0.0189131
KYNU	3.47219	2.25862	6.73951e-06	0.00296297
SOX9	3.35876	1.01258	0.000125755	0.0126077
SEMA3C	3.28827	2.47159	1.97266e-05	0.00483189
IL18	3.21704	2.68149	6.62021e-06	0.00296297
SFN	3.08375	1.09656	0.000413482	0.0248953
ALDH3B1	3.0358	2.44394	7.16906e-05	0.00979733
CRIP1	2.9471	4.25994	0.000285126	0.0208033
AREG	2.91962	1.17158	0.000753871	0.0332874
CYP24A1	2.79817	1.78234	0.000775701	0.0338035
RBM47	2.77571	0.575292	0.00011453	0.0122402
S100P	2.7451	1.14669	0.000372617	0.0240184
RAB27B	2.74472	0.552045	4.96752e-05	0.00835031
DSG2	2.70519	2.61951	0.000546864	0.0281578
TOM1L1	2.70097	1.06827	1.03688e-05	0.00339876
AP1M2	2.68992	3.27652	0.000255638	0.0196555
MLPH	2.62018	3.26672	0.000114554	0.0122402
TMEM92	2.6006	0.642075	5.88863e-05	0.00904247
PPARG	2.54845	2.37592	0.000366105	0.0238839
OASL	2.54672	1.84283	0.000247437	0.0191106
LINC00673	2.48382	0.158253	0.00052604	0.0279012
METTL7B	2.4534	0.13544	0.000298609	0.0211568
CYP1B1	2.44886	0.726394	3.19398e-05	0.00651952
AKR1C1	2.37855	2.10878	0.00152087	0.0472258
LINC01588	2.32814	0.23961	0.000745637	0.033207
ZNF883	2.29926	1.58178	0.000444285	0.0260212
ACSL5	2.29629	1.78331	0.000368692	0.0238839
COL7A1	2.2817	0.693142	0.000959808	0.0374695
SMPDL3B	2.26879	0.973702	9.55781e-06	0.0033834
CES1	2.2625	-0.00774141	0.000207536	0.0169309
EREG	2.26185	0.982372	9.6546e-05	0.0113382
PON3	2.253	1.98596	7.0301e-05	0.00979733
IFIT2	2.19284	2.57424	3.55457e-05	0.00697745
VCAN	2.19215	1.76025	0.00116488	0.0410123
LLGL2	2.18436	0.620135	4.66798e-05	0.00818659
PTPN3	2.13518	0.293011	0.00140575	0.0455171
IFI44L	2.09205	3.92883	0.000397803	0.024782
ADGRF4	2.08777	-0.138789	0.000650432	0.0305014
NUP210	2.0864	0.348546	0.00121096	0.0416865
KRT8	2.06231	6.9257	0.00102813	0.0390871
FOXA2	2.0425	-0.172738	0.000365648	0.0238839
LINC01503	2.03629	0.112842	0.00114496	0.0409019
CHPF	2.02194	1.99828	0.00142976	0.0458218
DNAJC22	2.0209	0.497541	0.00132979	0.0438472
NEK11	2.01337	2.04023	2.42383e-05	0.00539726
HERC5	2.01321	1.50337	1.75136e-06	0.00136494
AQP1	2.0114	4.9227	0.000640369	0.0305014
SELL	2.01088	1.5623	4.00979e-05	0.00757223
TPD52L1	2.00721	1.49323	0.00122474	0.0419148
EPDR1	1.99837	1.57873	0.00081527	0.0345322
FYB1	1.99669	-0.00897852	0.000661369	0.0305656
SYCE2	1.99137	-0.211089	0.000347288	0.0231697
RIPK4	1.98743	-0.214041	0.000755207	0.0332874
RAB11FIP1	1.98045	2.02942	0.00014007	0.0133945
SHANK2	1.97748	-0.023384	0.00086974	0.0357615
MAPT	1.9769	-0.221939	1.82593e-05	0.00469756
IFIT3	1.95736	3.76465	4.63897e-05	0.00818659
SPINT2	1.94949	4.70526	0.000499941	0.0275935
EPSTI1	1.94456	1.14065	0.000121949	0.0125088
APOL4	1.92577	1.26548	0.000117156	0.0123678
TTC39A	1.92253	0.820006	0.000267895	0.0201462
B4GALNT1	1.91629	0.326962	0.000569798	0.0286117
IMPA2	1.90559	1.96414	0.000125414	0.0126077
PPM1N	1.90335	0.654297	0.000436416	0.0258027
TXNIP	1.88985	5.24288	8.02795e-05	0.0104278
FBXL19	1.88983	1.46222	0.000621985	0.0299566
DUXAP9	1.88	1.07835	0.00120689	0.0416865
ADGRV1	1.8775	0.984357	0.000138656	0.013365
MOCOS	1.87027	0.933606	9.62865e-05	0.0113382
SYCP2	1.86371	0.638447	0.00125635	0.0425719
MS4A6A	1.86101	1.35435	0.000122169	0.0125088
ZIC2	1.8514	-0.117943	1.30364e-05	0.00399148
JAK3	1.83766	2.3833	9.77733e-08	0.000279403
PARD6B	1.80962	0.629323	0.00104258	0.0394616
SLC14A1	1.80513	1.85086	7.19972e-05	0.00979733
LOC100505874	1.79255	0.32628	0.000915463	0.0361757
PCOLCE2	1.78049	-0.171128	0.00128589	0.0431996
RAET1G	1.77923	1.77224	2.27951e-05	0.00514269
RNF32	1.77328	0.255892	0.000848849	0.0350806
PPL	1.76684	0.856037	0.000408641	0.0248953
RAB20	1.7365	-0.00599666	1.74956e-05	0.00461507
SORL1	1.73484	-0.00724044	0.000899488	0.0359502
KIAA0895	1.73369	0.480257	1.01026e-05	0.00339876
APOL6	1.7246	3.25063	0.000122103	0.0125088
TTC25	1.71974	0.17955	0.000218246	0.0175683
IFITM10	1.71578	0.176585	0.000328361	0.0222533
MKLN1-AS	1.71529	-0.418146	8.58615e-05	0.0107781
TEAD3	1.71085	0.449249	0.000109185	0.0119801
PMS2P7	1.70875	0.857789	6.28505e-05	0.00921055
CYBA	1.69373	5.38308	0.000194809	0.0166179
MAGEA6	1.67212	-0.450527	0.00148615	0.0469274
HLA-F	1.66839	2.89909	4.27167e-05	0.0077917
MRPS30-DT	1.66303	0.0310166	0.000509943	0.0275935
ADPRHL1	1.66181	-0.0620188	0.000764954	0.0335445
MT1DP	1.66137	-0.458589	0.00054972	0.0282201
SNAP25	1.65997	0.887522	0.00136101	0.0444491
CDKL2	1.64819	0.416132	0.000642716	0.0305014
LOC389834	1.64699	0.451417	0.000450113	0.0262505
PTPRN	1.63904	-0.0790903	0.000233637	0.0184606
DICER1-AS1	1.63874	1.18765	1.05059e-05	0.00339876
CCL5	1.63657	0.560213	0.000308568	0.0216051
ARAP2	1.61887	0.196022	0.00161349	0.0484499
BDKRB2	1.6186	-0.292545	0.000611087	0.029899
TNFAIP2	1.60279	4.82544	6.11032e-06	0.00291021
IFIT1	1.60088	3.45959	0.000410186	0.0248953
RNF157	1.59714	0.271846	0.000819702	0.0345322
FAM167B	1.59709	0.622725	0.000261056	0.0197184
ABTB2	1.58942	0.524851	0.000385429	0.0244497
TIAM1	1.57827	0.363687	0.00115298	0.0409295
PTK2B	1.57272	0.618325	0.00101687	0.0387448
DLG3	1.56034	2.46402	0.0012132	0.0416865
GLIS3	1.55443	1.6782	0.000432502	0.025721
REEP1	1.54079	-0.152783	0.00128943	0.0431996
FLJ46875	1.53613	0.714444	0.00027043	0.02016
CEBPD	1.52868	1.43021	0.000813265	0.0345322
CCDC113	1.52468	1.53321	0.00100854	0.0385991
NR6A1	1.52401	0.59936	0.000575953	0.0287909
BATF3	1.52338	-0.0737187	0.00141603	0.0455519
FLVCR2	1.51603	1.39973	1.40705e-05	0.00401649
RASSF5	1.51181	-0.372637	0.000792826	0.0341739
PRRG2	1.51101	0.862282	0.00129503	0.0431996
ZNF610	1.47997	2.08649	0.000705923	0.031852
CKB	1.47249	2.38173	0.00111004	0.0404305
ACKR4	1.46894	4.37496	0.000940038	0.0367989
APOE	1.46469	1.90113	0.000545503	0.0281578
STC1	1.45919	2.86304	0.00150042	0.0472053
ZNF416	1.44045	0.717241	0.000878583	0.0357635
KLF5	1.43503	1.76815	0.00130547	0.0434634
COL1A1	1.42564	1.68286	0.000172572	0.0154451
ELOVL7	1.41811	-0.350794	0.00104232	0.0394616
SLC22A18AS	1.41446	1.38571	0.000101423	0.0115985
PPP1R26-AS1	1.40069	-0.455976	0.00164754	0.0490794
LGALS9	1.39771	3.98198	0.00012644	0.0126077
ASS1	1.38296	4.24086	0.00088653	0.0358501
TMEM116	1.38238	1.69721	0.00054648	0.0281578
QPRT	1.37198	2.16944	0.000654644	0.0305014
ZNF688	1.36235	1.53222	0.00159872	0.0482073
SIX1	1.35792	-0.289933	0.00152056	0.0472258
LOC101927245	1.3567	0.0600715	0.00100544	0.0385665
NEBL	1.3532	0.78925	0.00154603	0.0476768
IFIH1	1.34688	2.59459	0.00111029	0.0404305
LINC01748	1.33928	-0.502037	0.000771443	0.0337428
RCAN3	1.33162	1.7863	0.00136975	0.044565
IGF1	1.32721	-0.709204	0.00140542	0.0455171
HSD3B7	1.3193	2.54635	7.61311e-05	0.0101189
GRIP1	1.31796	-0.319903	0.00129039	0.0431996
TSPAN7	1.29147	4.06567	0.00112222	0.0406306
ADGRE5	1.28064	3.65302	9.30166e-06	0.0033834
SEMA6A	1.2781	2.66201	0.000496717	0.0275622
MGP	1.25885	10.2027	0.000650968	0.0305014
NAPA-AS1	1.25785	0.856655	0.000605398	0.029899
LOC100506100	1.24891	3.99227	0.000198458	0.0167901
ZSCAN18	1.24795	2.75581	0.00109538	0.0404305
A2M	1.24505	4.45819	0.000198786	0.0167901
CD200	1.24333	4.3599	7.93085e-06	0.00317591
ABCG2	1.23153	4.07318	0.000438136	0.0258154
L2HGDH	1.21372	1.28047	0.00151961	0.0472258
PTP4A3	1.19986	2.54864	0.00031089	0.0216195
KLHDC1	1.17508	0.74778	0.000306532	0.0216051
ZNF550	1.17411	1.84622	0.000259425	0.0196819
DDR1	1.16558	2.73632	0.000527235	0.0279012
LOC730202	1.16443	-0.435054	0.00118754	0.0413852
CFB	1.159	2.56817	0.000433533	0.025721
LACTB2	1.14368	4.87171	4.73819e-05	0.00818659
BEX2	1.13481	2.82953	0.000517822	0.0276591
MX1	1.1253	4.15736	0.00150872	0.0472053
GGT7	1.11349	-0.869494	0.00114743	0.0409019
EHBP1L1	1.10285	1.85608	0.000505728	0.0275935
FAM86EP	1.1027	1.56896	0.00120286	0.0416652
ZNF287	1.0996	2.60217	2.98272e-05	0.00619506
PARP9	1.09744	4.60025	1.01977e-05	0.00339876
HERC2P11	1.08279	-0.892524	0.00115064	0.0409295
RFESD	1.07633	1.04694	0.00112602	0.0406306
IFITM1	1.06982	7.21398	0.00140698	0.0455171
DNAJC9-AS1	1.05027	2.13439	0.000513374	0.0275935
LOC100505715	1.04757	2.18987	0.00136875	0.044565
MOK	1.04574	1.91292	0.000739155	0.0330902
ISG20	1.0425	3.52566	0.000564752	0.0286117
ZNF548	1.04024	2.63062	0.000645238	0.0305014
PLIN2	1.02115	6.30009	0.000872391	0.0357635
SLC27A5	1.01206	4.35169	0.000670773	0.0307516
MPZL2	0.995908	4.52591	0.000386439	0.0244497
ZNF431	0.994074	3.87002	0.000147367	0.0135121
PCOLCE	0.992127	2.0149	0.00164151	0.0490336
ENTPD1	0.99007	5.61218	9.6691e-06	0.0033834
LIMCH1	0.98764	5.97261	4.32108e-06	0.00238997
OSMR	0.986944	4.18714	9.13616e-05	0.0111126
BTN3A3	0.985438	2.95352	0.00114594	0.0409019
TPD52	0.979517	4.60371	0.000475759	0.026921
MET	0.973025	5.24793	0.000669872	0.0307516
ZNF134	0.964394	2.63077	0.00083599	0.0348756
NEU3	0.962604	1.87827	0.000293437	0.0210793
ASAH1	0.962151	4.78408	0.000176289	0.015507
NFIA-AS2	0.960394	3.59179	0.000994605	0.0385424
KCNN3	0.948406	1.50648	0.000175787	0.015507
ANG	0.945081	3.46713	0.000512182	0.0275935
MTERF1	0.937681	3.19948	0.000817126	0.0345322
ADAMTS4	0.933257	3.81258	0.00089744	0.0359502
NECAB3	0.92769	2.20744	0.000878217	0.0357635
SGF29	0.911683	3.16536	8.69034e-05	0.0107916
SERPINB1	0.905364	5.39277	0.00145587	0.0463124
ARL4A	0.900816	6.25553	5.90666e-05	0.00904247
MATN2	0.895962	3.64215	0.000601044	0.029871
SDHAF3	0.895511	4.96192	0.000653554	0.0305014
GPRIN3	0.892239	3.2226	0.00080566	0.0344485
IFIT5	0.89118	3.37427	0.000189051	0.0162073
LETMD1	0.885614	5.36517	0.000312504	0.0216195
ANKZF1	0.883033	3.00674	0.000129372	0.012822
KIF16B	0.881501	2.63027	0.00131045	0.0435445
PHYH	0.878003	4.46114	0.000114249	0.0122402
SLC2A3	0.864932	5.40402	3.62383e-05	0.00698137
UCP2	0.856956	4.45617	0.00126603	0.0427122
ETFB	0.853692	6.32093	2.49552e-05	0.00542725
TRAPPC6A	0.85099	4.42203	1.43199e-06	0.00123025
TRMT12	0.848684	2.74936	0.000478881	0.026921
TANC2	0.846882	3.85895	0.000138747	0.013365
LINC00847	0.844769	3.38842	0.00049344	0.0275258
UBE2L6	0.841644	6.20229	7.51462e-05	0.0100661
LPAR6	0.839366	5.67037	0.00017636	0.015507
GALM	0.823061	3.49078	0.000712585	0.0320682
APOL1	0.815256	4.57969	2.11859e-05	0.00494621
MORN4	0.807297	2.6246	0.000183243	0.0157883
IRF9	0.799209	4.52831	0.00117818	0.0412267
RAMP2	0.798564	4.71139	0.000722783	0.032442
CCDC34	0.789201	3.86038	0.001093	0.0404305
CCDC18-AS1	0.773959	2.86515	0.00091681	0.0361757
IFI35	0.770833	4.35163	0.0010986	0.0404305
AIG1	0.766284	5.46683	0.000788989	0.0341616
RPL28	0.765761	11.7513	0.00162434	0.0486055
HSD17B11	0.76174	5.782	0.000512068	0.0275935
PMPCB	0.75196	6.19747	0.00133437	0.043914
LTA4H	0.751795	7.54411	0.00060681	0.029899
PSMB8	0.74844	6.52584	9.97194e-05	0.0115526
MRPS33	0.740606	6.91818	0.00151316	0.0472258
IFNGR1	0.730891	5.89094	0.000559916	0.0285724
SUMF2	0.723659	4.84966	0.00113987	0.0409019
GCA	0.723535	4.87406	0.00105353	0.0396135
SLFN5	0.720168	5.68943	0.00144697	0.0461149
POLG2	0.713374	2.51598	0.00134081	0.0440412
PLSCR1	0.709878	6.37233	9.56387e-05	0.0113382
PEX16	0.70805	3.24316	0.000781697	0.0339316
NOB1	0.701322	6.31327	0.000237254	0.018644
MBTPS2	0.69743	3.15289	0.00123522	0.0421055
SEC14L5	0.693299	4.50233	0.000366824	0.0238839
ZNF585A	0.685096	4.49289	0.00115756	0.0409824
METTL18	0.679303	3.57509	0.00132097	0.0438093
LOC100421372	0.678688	2.87941	0.000145534	0.0134955
CHST15	0.673395	5.16074	6.14124e-05	0.00916315
ZNF581	0.672763	4.70511	7.86004e-05	0.0103668
IFT57	0.670995	4.93993	0.00091779	0.0361757
SPATA7	0.670277	3.09351	0.00126796	0.0427122
CD40	0.668312	6.01514	0.00107111	0.0400201
ATP6V0A1	0.659813	3.39824	0.000859607	0.0354298
SQOR	0.657936	4.76725	0.000910322	0.0361757
CYB5D2	0.657493	5.08233	0.000122564	0.0125088
HACD1	0.654808	2.99459	0.00121262	0.0416865
CSRP2	0.654585	4.45833	0.000757816	0.0333167
OMA1	0.652095	2.88294	0.00155962	0.0478037
MTMR9LP	0.644784	3.38278	0.000880216	0.0357635
GNAI1	0.63969	3.78558	0.000533776	0.0279175
CEP95	0.62644	3.98529	0.00014998	0.0136785
PCED1A	0.623012	3.08611	0.000613381	0.029899
LAGE3	0.621996	5.13512	7.10637e-05	0.00979733
DYNC2LI1	0.618585	4.13451	0.000545963	0.0281578
LINC00339	0.614775	4.27923	0.000220464	0.0176639
B4GALT3	0.611646	5.8264	0.000405733	0.0248953
GRB10	0.605125	6.02835	0.000293826	0.0210793
ASCC1	0.605072	4.74866	0.00027532	0.0204356
GLRX	0.604057	6.27485	0.00123021	0.0420181
ABLIM3	0.593391	4.07138	0.00159575	0.0482073
CYB5A	0.591312	5.97433	0.000930982	0.0365277
BABAM2	0.588879	5.41744	0.000999496	0.0385424
MDK	0.58886	8.35654	0.000117576	0.0123678
RPGR	0.588561	3.55636	0.00157506	0.0478694
HMGCL	0.587976	6.02857	0.00129418	0.0431996
LY96	0.586829	6.2195	0.00160427	0.0482575
TSC22D1	0.576543	5.98818	0.00155427	0.047759
HLA-B	0.576104	7.82671	0.000838114	0.0348794
CLK4	0.567533	3.76813	0.0015527	0.047759
ZFAS1	0.559886	8.51405	0.00154235	0.0476489
TIMP1	0.559711	8.76113	8.23908e-06	0.00317591
B9D1	0.55532	5.24695	0.00141262	0.0455516
RPP38	0.547939	4.344	0.000648201	0.0305014
UBAC2	0.539546	4.63176	4.68701e-05	0.00818659
GAS5	0.537061	9.19412	0.000793259	0.0341739
SAT2	0.534469	5.96002	0.00156194	0.0478037
LY6E	0.529677	5.51347	0.000534056	0.0279175
GALT	0.517017	4.3835	0.000308716	0.0216051
RPP25L	0.516049	4.74609	0.00117763	0.0412267
RNF213	0.506558	5.84035	0.000692717	0.0314215
BPHL	0.504543	4.09578	0.000659501	0.0305656
MAD2L2	0.489892	4.20052	0.000397662	0.024782
DUSP23	0.481748	5.62038	0.0015259	0.0472258
B3GALNT1	0.474214	3.91912	0.00121778	0.04176
EXOC4	0.44816	5.14573	0.000875939	0.0357635
POLR2I	0.445398	6.98335	0.00125076	0.0424663
PSAP	0.431948	10.0604	7.95176e-05	0.0104077
CTSA	0.427345	6.90447	0.000894182	0.0359502
CTSD	0.424328	6.33706	0.00150229	0.0472053
ACTG1	-0.323992	12.1401	0.00145952	0.046337
CLTC	-0.349662	7.59016	0.00157741	0.0478694
BABAM1	-0.360342	5.38481	0.00146205	0.046337
EI24	-0.369414	6.36276	0.000466941	0.0267377
KPNA6	-0.37137	6.55861	0.00050654	0.0275935
LUZP1	-0.37221	7.00809	0.00109526	0.0404305
ACOT7	-0.384689	5.33972	0.0013592	0.0444491
PFN1	-0.392163	9.55666	0.000405759	0.0248953
JAK1	-0.395963	6.97633	0.00111023	0.0404305
ACTR3	-0.400649	7.04208	0.000805033	0.0344485
IQGAP1	-0.404396	7.22343	0.000510422	0.0275935
VCP	-0.416454	6.84866	0.00100256	0.0385424
TMEM165	-0.431855	5.8336	0.000505371	0.0275935
ARHGDIA	-0.463378	5.36951	0.00064186	0.0305014
STYX	-0.464352	4.69144	0.00115925	0.0409824
ACLY	-0.468693	7.1665	6.14582e-05	0.00916315
MAP4	-0.48073	6.81241	0.0010025	0.0385424
SLC25A3	-0.493576	8.56696	0.00159979	0.0482073
ZSWIM6	-0.49653	4.47876	0.00124314	0.0422915
FEZ2	-0.49821	5.54433	0.001199	0.0416155
SPPL2A	-0.503758	4.7431	0.000269232	0.0201583
MAP7D3	-0.508857	4.74601	0.000999861	0.0385424
NAV2	-0.518001	4.38521	0.00039441	0.0247713
ZNF106	-0.524546	5.42868	0.000258251	0.0196819
DAZAP1	-0.526259	3.99828	0.00010767	0.0119801
LMNA	-0.526662	6.62245	0.000469138	0.0267377
POLH	-0.527401	4.1185	0.000687341	0.0312603
CSTF3	-0.541152	5.36121	6.76501e-05	0.00950762
MMAB	-0.544734	5.20302	0.000461403	0.0265501
UBE2G2	-0.545718	5.60426	0.000340987	0.0228382
RAI14	-0.546987	7.348	0.000890714	0.0359345
MYO9B	-0.548601	4.75244	0.000485353	0.0271956
ITGB1	-0.555934	9.10743	0.000638018	0.0305014
LOXL2	-0.556941	7.31036	0.0015753	0.0478694
AP1M1	-0.559802	4.4834	0.000511135	0.0275935
GPX8	-0.560948	7.1972	0.00104698	0.0394813
ABL2	-0.561592	5.96041	0.000832094	0.0347978
MZT1	-0.567194	4.49789	0.00098903	0.0384533
RMND5B	-0.57198	4.07386	0.00109295	0.0404305
ACTN4	-0.57208	6.41336	1.33198e-05	0.00400669
ERCC6	-0.574755	4.05219	0.000377384	0.0241441
STK25	-0.578693	5.9005	0.00110244	0.0404305
CAV2	-0.582055	7.67888	5.73661e-05	0.00904187
MYDGF	-0.583277	5.96077	0.00082664	0.0346916
CLIP1	-0.584079	5.44544	0.000172953	0.0154451
ISOC1	-0.592115	3.52358	0.000459904	0.0265501
WLS	-0.595161	5.50294	0.000664102	0.0306094
DPYSL2	-0.596945	7.06733	0.000146336	0.0134955
RGMB	-0.597113	4.31576	0.000317149	0.0217513
FLNA	-0.597561	6.42253	0.000122532	0.0125088
USP48	-0.603427	5.40631	0.000165988	0.0149791
ADAM9	-0.607147	6.27762	1.52467e-05	0.00408467
NAV1	-0.609722	5.72074	0.00084835	0.0350806
LPCAT2	-0.61305	5.28366	0.00150743	0.0472053
PPP2CB	-0.61537	5.7561	0.000532678	0.0279175
STARD4	-0.617132	5.46461	0.000651149	0.0305014
CAV1	-0.617479	10.5504	0.00157142	0.0478694
SKIL	-0.618773	5.97817	0.000695551	0.0314668
RAP2A	-0.629412	4.26719	0.00135284	0.0443514
TSPAN14	-0.631282	6.60319	0.000458514	0.0265501
CLIC4	-0.639754	7.39286	0.000233107	0.0184606
TJP2	-0.643117	5.55305	0.000570513	0.0286117
TXNRD1	-0.64483	7.55759	0.00168154	0.0499684
IKBIP	-0.644978	5.46213	3.07264e-06	0.00188155
ZDHHC2	-0.645398	3.94837	0.000461445	0.0265501
HBEGF	-0.646673	4.24194	0.00142577	0.0457795
PTTG1IP	-0.650115	7.54044	0.00101443	0.038738
DESI1	-0.652485	4.91445	0.000615855	0.029899
CCND3	-0.652891	5.08757	0.000130851	0.0128941
PICALM	-0.654102	5.24705	0.00141336	0.0455516
PTPRF	-0.654361	5.838	0.000291558	0.0210793
LASP1	-0.654919	6.92401	0.000927392	0.0364703
AACS	-0.661791	4.27001	0.001584	0.0479845
MYH9	-0.663513	8.61839	0.000205526	0.0169309
CEP170	-0.668409	5.91785	5.74807e-05	0.00904187
ACSL3	-0.671114	5.60434	0.000208353	0.0169309
FDFT1	-0.675994	7.64439	0.000334274	0.0225648
MACF1	-0.682748	7.25116	0.0016189	0.0485274
CHST14	-0.682958	4.64263	0.000898995	0.0359502
INO80C	-0.68556	5.95337	0.000352376	0.0233795
TPM4	-0.685615	8.72638	1.39102e-05	0.00401649
FHL2	-0.687044	7.02783	0.000676813	0.0309457
ACVRL1	-0.693697	6.69579	0.00116331	0.0410123
APBB2	-0.694533	5.51572	0.00132428	0.0438341
DLGAP5	-0.69567	4.7214	0.000421895	0.025293
EBNA1BP2	-0.698963	6.4117	1.86303e-05	0.00469756
MAP2K1	-0.702619	4.78585	0.00148503	0.0469274
AHNAK	-0.706025	7.18229	0.000913753	0.0361757
QSOX1	-0.706309	6.64443	0.000279036	0.0206222
ANO6	-0.71219	5.13491	0.000411055	0.0248953
DRAM1	-0.720415	4.4769	0.000133931	0.0130477
ERCC2	-0.721411	3.35513	0.00144032	0.046074
IGF2BP2	-0.724458	4.76671	0.00150851	0.0472053
TANC1	-0.724691	5.33052	0.00112291	0.0406306
SLC12A4	-0.725602	4.12187	0.00132743	0.0438472
LPIN1	-0.727212	4.79191	9.32643e-05	0.0112218
RRAS	-0.740435	5.82014	8.33524e-06	0.00317591
STARD13	-0.745377	3.69139	0.000105142	0.0118589
PRC1	-0.74756	5.09781	0.000961542	0.0374695
ACO1	-0.748061	4.59594	0.000472868	0.026847
PEA15	-0.748476	6.68434	6.59951e-06	0.00296297
NSD2	-0.748622	4.82333	0.000795668	0.0341918
PVR	-0.75145	5.30983	0.000520595	0.0277209
RCN3	-0.752134	5.14311	0.000379779	0.024207
PANK3	-0.75311	4.90554	0.000102919	0.0116864
JAG2	-0.756077	4.1417	0.000619698	0.0299306
LATS2	-0.759699	4.63137	0.000218175	0.0175683
FAM24B	-0.761103	3.2463	0.000659877	0.0305656
FNDC3B	-0.761121	7.08223	0.000245097	0.0190155
VEPH1	-0.763192	6.30496	0.00111062	0.0404305
BOK	-0.768741	3.70013	0.000180662	0.0157236
SEC14L1	-0.771507	7.05677	0.000144281	0.0134955
VCL	-0.7735	7.02316	2.25279e-06	0.00154505
ENC1	-0.777379	4.663	0.00118374	0.0413368
EMP1	-0.778774	7.09011	0.000114935	0.0122402
KNL1	-0.786313	3.44741	0.000849088	0.0350806
EPHA2	-0.786915	5.34573	0.000178198	0.0155887
HMGCR	-0.786931	5.61549	0.000207481	0.0169309
CAVIN1	-0.791851	8.32364	0.000913316	0.0361757
GNG12	-0.796436	7.08807	9.13846e-05	0.0111126
KIF20A	-0.798784	4.23018	0.000369138	0.0238839
ARHGEF10	-0.80511	3.7832	0.000400362	0.024782
ZDHHC13	-0.80742	4.81852	0.000444664	0.0260212
UACA	-0.8075	7.22209	3.68096e-06	0.00217633
TINAGL1	-0.81339	5.70387	4.01886e-05	0.00757223
COL5A1	-0.814848	5.54392	0.000546381	0.0281578
TBC1D4	-0.817641	4.5332	0.000593656	0.0295896
VASP	-0.824653	5.48316	7.50575e-05	0.0100661
PAWR	-0.825245	5.43923	0.000409644	0.0248953
CDKN1A	-0.827575	6.69711	8.74408e-06	0.00325926
FSTL1	-0.829858	7.82655	0.000101469	0.0115985
ENG	-0.837308	6.4513	4.08332e-05	0.00761006
FZD4	-0.839132	5.86045	0.000316892	0.0217513
SHCBP1	-0.846668	3.34931	0.000290314	0.0210793
RTN4	-0.847838	7.74837	0.000426579	0.0254847
GLIPR1	-0.855606	5.45016	0.000205939	0.0169309
NFKBIE	-0.859396	3.19998	0.00112711	0.0406306
NOL4L	-0.861483	5.29589	3.52965e-05	0.00697745
FRMD6	-0.863396	6.05161	6.2458e-05	0.00921055
PFKP	-0.864303	7.12712	2.41509e-06	0.00154552
MAP1B	-0.865702	8.20942	1.52218e-05	0.00408467
GDF15	-0.868178	5.99067	0.00037696	0.0241441
TUBB6	-0.870646	7.42341	7.11724e-07	0.000938709
SH3BP4	-0.871048	5.25765	3.29033e-05	0.00663718
F2R	-0.878144	7.08539	0.000109698	0.0119801
PLK3	-0.878834	3.62118	0.00152484	0.0472258
AMOTL2	-0.879569	5.6856	4.58241e-05	0.00818659
MAFF	-0.879725	4.83651	0.000639064	0.0305014
GLCE	-0.886863	5.82274	0.000809047	0.0345073
PLOD2	-0.89041	6.71963	8.3524e-05	0.0106709
CTSZ	-0.891546	3.58632	0.00056762	0.0286117
MICAL2	-0.892032	4.99677	1.16679e-05	0.00370476
HHIP-AS1	-0.895145	5.49729	0.000516019	0.027649
MIR22HG	-0.903723	3.96862	2.13472e-05	0.00494621
SACS	-0.903905	4.60858	0.000399073	0.024782
DLC1	-0.905632	6.11357	0.000238133	0.018644
CDR2	-0.913928	4.0453	0.000312705	0.0216195
LRRC8C	-0.914718	5.03269	0.000776775	0.0338035
SPRY2	-0.916448	5.04688	0.000206823	0.0169309
NFE2L3	-0.917026	4.57034	1.3588e-05	0.00401649
ZYX	-0.920931	6.59867	2.99889e-05	0.00619506
SWAP70	-0.924985	6.54046	0.000126474	0.0126077
FAM171A1	-0.927187	4.79655	0.000683509	0.0311687
PXDC1	-0.927575	5.51307	6.51053e-05	0.00930315
ARVCF	-0.928166	2.80777	0.000340712	0.0228382
CALD1	-0.930496	8.25564	5.68522e-06	0.00286702
MERTK	-0.935782	3.9952	0.000530818	0.0279175
DHCR24	-0.936386	6.26795	0.000140617	0.0133945
CENPE	-0.938634	4.19679	0.000608204	0.029899
ANPEP	-0.948478	5.52137	8.4018e-05	0.0106709
SGK1	-0.950686	6.46634	5.39226e-05	0.00888997
LINC00342	-0.955505	4.32856	0.000258462	0.0196819
DOCK10	-0.95741	2.75003	0.000413809	0.0248953
EVA1A	-0.965604	4.88137	9.05215e-07	0.00110863
PHACTR2	-0.96576	6.52842	0.00075326	0.0332874
DKK1	-0.967892	5.89239	8.61193e-05	0.0107781
EDN1	-0.968586	9.63821	0.00156409	0.0478037
CEP55	-0.971991	3.5662	0.00164876	0.0490794
TPM1	-0.975585	7.77867	2.10552e-06	0.00150422
TMEM237	-0.977901	4.70426	4.48572e-06	0.0024035
SOX17	-0.981567	3.62369	0.000222056	0.0177087
KHDRBS3	-0.98342	3.52992	5.71576e-05	0.00904187
BMP6	-0.98735	5.2455	0.00107134	0.0400201
ANKRD50	-0.990649	4.79091	5.20221e-05	0.00865992
GGH	-0.993164	4.8489	1.21096e-05	0.00377513
CSRP1	-1.00458	8.0545	5.55215e-05	0.00904187
ARSJ	-1.0047	4.37617	0.000359992	0.0237401
PRSS23	-1.00838	8.48623	7.59643e-08	0.000260497
RASSF8	-1.01618	4.2424	2.53225e-05	0.00542725
GBE1	-1.01666	5.52304	1.50192e-06	0.00123025
NCR3LG1	-1.03744	1.11705	0.00126251	0.0426961
FRMD4A	-1.05524	5.24041	0.000494456	0.0275258
PDE7B	-1.06826	3.24509	0.000817803	0.0345322
EHD4	-1.07078	5.65216	9.35917e-05	0.0112218
MYL9	-1.07345	4.02924	4.77579e-05	0.00818659
DIAPH3	-1.08424	3.49951	0.000469384	0.0267377
MVK	-1.08681	3.07826	0.00035316	0.0233795
ARHGAP22	-1.08956	3.25788	1.91694e-06	0.00142904
MCAM	-1.0944	8.93731	6.09669e-05	0.00916315
SMURF2	-1.0954	5.63499	6.1744e-07	0.000938709
SLC7A11	-1.10265	5.20266	0.000181574	0.0157236
ACAT2	-1.10451	5.45434	4.26487e-05	0.0077917
PPP1R13L	-1.10728	2.74863	0.000744571	0.033207
FADS2	-1.11582	4.56286	0.000298335	0.0211568
ARHGEF28	-1.13226	4.69541	0.000322599	0.0219495
OGFRL1	-1.14056	4.25085	6.51101e-05	0.00930315
FADS3	-1.15523	4.06494	0.000318489	0.0217562
NRG1	-1.162	4.09305	0.0010899	0.0404305
DHCR7	-1.16733	5.31756	0.000284188	0.0208033
CCND1	-1.18452	6.69849	3.34756e-10	5.73973e-06
CELF2-AS2	-1.19014	-0.522414	0.000610252	0.029899
DKK3	-1.1912	5.74762	5.71483e-05	0.00904187
AXL	-1.19524	6.02609	1.19473e-08	5.1212e-05
TMEM154	-1.20669	3.96632	0.000201408	0.0168779
PDE1C	-1.20878	3.30859	0.000827532	0.0346916
ADAMTS6	-1.21275	3.09031	6.37438e-05	0.0092623
DDAH1	-1.21384	4.97279	8.00528e-06	0.00317591
MICB	-1.22471	3.68757	2.08112e-05	0.00494621
LSS	-1.236	5.09604	1.50678e-06	0.00123025
AK5	-1.25972	2.28649	0.00117022	0.0411159
PDGFB	-1.26045	6.16842	0.000295781	0.0211311
SAMD4A	-1.27279	3.67385	6.68824e-05	0.00947741
SULT1B1	-1.28113	3.85999	0.00106493	0.0399546
NES	-1.29007	6.095	1.26151e-06	0.0012259
TRAM2	-1.29038	5.95697	2.96396e-05	0.00619506
GPR176	-1.33978	4.05809	1.25336e-06	0.0012259
PLXNA2	-1.35787	6.28512	7.54264e-06	0.00317591
NTN4	-1.36219	6.35178	8.20869e-05	0.0105824
ROBO4	-1.36843	6.79273	0.000108598	0.0119801
FERMT3	-1.38333	5.59737	1.2355e-06	0.0012259
CRIM1	-1.39324	7.76522	1.45236e-05	0.00401649
CLDN11	-1.41247	6.47302	9.75656e-05	0.01138
ARHGAP24	-1.4179	5.13934	4.15712e-07	0.000791977
SORBS2	-1.41879	4.23534	0.00110523	0.0404305
PNPLA3	-1.42068	1.41805	4.82238e-05	0.00818659
HYI	-1.42154	4.88459	1.43237e-05	0.00401649
MTMR10	-1.42785	3.99506	0.000477556	0.026921
RAB3B	-1.43046	3.48996	0.000281528	0.0207171
MGARP	-1.43076	4.50392	0.00112797	0.0406306
MPP4	-1.43194	2.50036	0.00104771	0.0394813
KSR2	-1.46285	1.03316	0.000614053	0.029899
COL13A1	-1.46613	2.1192	0.000146399	0.0134955
SLC25A34-AS1	-1.49797	2.28094	0.000105821	0.0118589
NMT2	-1.51597	4.72952	4.18208e-06	0.00238997
TXNRD2	-1.53101	5.61165	5.88726e-05	0.00904247
AKAP12	-1.53655	7.04954	4.78297e-07	0.000820087
CELF2	-1.54078	4.46251	0.000145436	0.0134955
PNMA2	-1.58439	3.60431	0.000558302	0.0285724
SPAAR	-1.59759	2.03409	0.00144376	0.0460982
TNFSF15	-1.59907	3.67781	0.000159771	0.0144944
NAV3	-1.61963	2.92466	5.63798e-06	0.00286702
ZNF703	-1.62146	0.802296	0.000390742	0.0246311
CDH2	-1.63269	4.76118	0.000141989	0.0134506
INHBA	-1.63684	4.04747	0.000886232	0.0358501
NLGN1	-1.64537	2.14724	0.00114223	0.0409019
ESM1	-1.66537	6.8057	2.07293e-05	0.00494621
GDF6	-1.70736	0.316621	0.00119148	0.0414383
LYPD1	-1.7726	1.68362	2.43374e-06	0.00154552
TAGLN	-1.77505	2.59238	0.000568221	0.0286117
SHISA3	-1.80595	0.190568	8.74857e-05	0.0107916
SERPINE1	-1.83659	9.77684	1.14867e-07	0.000281359
SEMA3D	-1.87484	0.692669	0.000617302	0.029899
ADTRP	-1.8762	2.22119	0.000751089	0.0332874
DPF3	-1.89554	1.7764	0.000201795	0.0168779
HHIP	-1.91182	7.94749	2.27909e-05	0.00514269
RGS4	-1.94157	4.36043	2.50919e-05	0.00542725
CCDC190	-1.97687	1.01958	1.96637e-05	0.00483189
PTX3	-2.05408	5.88701	3.5811e-05	0.00697745
TNFSF4	-2.06626	5.15997	1.73196e-07	0.000371202
NEGR1	-2.13819	2.39727	0.00013326	0.0130477
ANKRD1	-2.41598	6.88413	6.57933e-07	0.000938709
FST	-2.43528	1.11268	1.85727e-05	0.00469756
TNFSF18	-2.47123	4.63301	5.99727e-06	0.00291021
APLN	-2.52636	6.33928	8.11104e-06	0.00317591

## Sheet: A549-TECs
Feature	Log fold change	Average expression	Pvalue	Adjusted pvalue
AKR1B10	6.83348	4.9635	6.63261e-09	3.33426e-05
AKR1C2	6.71763	3.81979	6.16266e-08	0.000105665
AGR2	6.5098	3.6118	1.29794e-07	0.000185455
ALDH3A1	6.35752	3.73509	8.91764e-08	0.000139002
KRT81	5.97999	5.05621	1.02464e-09	1.75684e-05
GPX2	5.84093	3.46161	2.02815e-07	0.000217342
CXCL5	5.33864	1.6637	6.27833e-06	0.00174561
KYNU	5.21598	2.27498	6.27566e-07	0.000451838
CYP24A1	5.15509	2.27377	1.42426e-08	4.88407e-05
CEACAM6	5.11343	2.29826	1.47357e-05	0.00259396
S100A4	4.86625	5.10929	3.42642e-08	8.39277e-05
INSL4	4.604	1.20426	1.81815e-07	0.000207827
ABCC3	4.55413	1.46957	7.56632e-06	0.00182259
ELF3	4.52039	1.25458	4.64853e-06	0.00147599
HPGD	4.44839	1.5227	1.42263e-07	0.000187633
S100P	4.4282	1.31448	2.36534e-07	0.000227003
FGL1	4.33176	0.671902	5.5282e-06	0.00170098
AKR1C1	4.12686	2.40081	6.66948e-06	0.00175931
FGB	4.12087	1.05482	2.29257e-05	0.00340868
CLDN2	4.11019	0.912038	0.000243139	0.0142282
NTS	4.05294	2.36385	3.75721e-07	0.000306767
PRAME	4.03945	1.21223	2.38309e-07	0.000227003
CPLX2	3.86189	0.833207	0.000154989	0.011119
ANXA13	3.78314	0.199472	2.83801e-05	0.00381327
CA12	3.71398	2.08689	0.000604748	0.0246277
GCNT3	3.68512	1.03506	1.92854e-05	0.00300606
ANKRD30A	3.63104	0.123425	3.2641e-06	0.00119077
SPP1	3.61489	2.61154	1.84378e-05	0.00294452
CRIP1	3.6024	3.86333	9.17455e-07	0.000578795
FGG	3.56303	0.577781	2.8912e-05	0.00381327
TM4SF20	3.54927	0.372779	1.83503e-05	0.00294452
CNTN1	3.42685	0.615691	0.000425179	0.0197564
ALDH3B1	3.41816	1.88869	3.12371e-05	0.004027
VCAM1	3.37747	2.88033	0.000159446	0.0112969
PTGES	3.29664	1.03894	7.52086e-06	0.00182259
IL18	3.26317	1.91281	0.000161231	0.0113454
CLEC10A	3.25351	0.52902	5.14173e-08	0.000105141
BICC1	3.22671	0.317497	2.08261e-05	0.00321697
MMP7	3.21526	1.80609	0.000161454	0.0113454
TMEM92	3.20979	0.30904	1.64898e-07	0.000201953
TFF1	3.20575	-0.0892198	0.000550853	0.0231493
SLC22A3	3.07092	0.0414816	8.67598e-06	0.00193193
AQP1	3.05756	4.95544	1.26091e-05	0.00242917
KRT4	3.02795	-0.17812	2.81675e-05	0.00381327
HGD	2.94966	-0.0191491	0.000782069	0.0288995
FGA	2.94219	0.663598	0.000351335	0.0175569
TESC	2.90641	0.44759	6.61859e-05	0.00652197
ABCC2	2.90583	2.06993	1.80234e-05	0.00294313
MUC5B	2.88057	0.342551	0.00089634	0.0309852
UBD	2.87858	1.72987	5.98052e-06	0.001738
MISP	2.86379	0.334157	0.000892887	0.0309282
TM4SF4	2.84701	0.219771	0.00126621	0.0381355
LINC01234	2.83606	0.610534	3.78814e-06	0.00124907
SEMA3C	2.82218	1.429	1.55693e-05	0.00261717
APOH	2.80983	-0.28718	0.00150714	0.0422245
PON3	2.80952	1.71348	0.00022867	0.0138055
RAB27B	2.80076	-0.0935976	0.000317527	0.0166493
LCN2	2.73782	-0.32319	0.000916714	0.0313732
AKR1C3	2.73781	6.85112	2.15748e-05	0.00327364
GABRA5	2.72858	0.648916	0.000212289	0.0132739
C19orf33	2.71335	2.7718	6.78234e-05	0.00660739
RBM47	2.70316	-0.142398	0.000283189	0.0154636
PAPPA	2.68832	0.932907	7.7418e-06	0.00182259
HLA-DMB	2.68268	0.533846	0.000212164	0.0132739
CYP4F11	2.67639	-0.353901	2.95568e-06	0.00112618
IFI44L	2.65716	3.70089	0.000178978	0.0121294
GABRB3	2.65384	1.5115	3.51357e-05	0.00424251
MLPH	2.64117	2.63469	1.38484e-05	0.00255317
MYRF	2.64036	0.512686	0.000107879	0.00860326
SOX9	2.63915	-0.174401	0.000281704	0.0154504
LINC00842	2.6198	-0.184078	2.519e-05	0.00366023
CXCL10	2.58687	0.68406	0.0011275	0.0355668
LYVE1	2.5305	5.55234	3.37785e-05	0.00416666
CA4	2.53046	-0.426867	1.22059e-05	0.0023782
METTL7B	2.51485	-0.434673	0.00010121	0.00818556
DNAJC22	2.4871	0.237935	0.000362929	0.0179849
KRT8	2.48022	6.6316	7.90744e-05	0.00703729
LINP1	2.47704	0.523146	0.000338945	0.0171843
FYB1	2.47264	-0.257659	4.28251e-05	0.00483079
GDF3	2.46252	3.79637	4.35025e-05	0.00484346
TTC39A	2.46217	0.621708	2.63327e-05	0.00379412
CEACAM5	2.46034	0.132431	0.000697809	0.0269474
CYP2S1	2.44313	0.917788	0.000716643	0.0273665
TNS4	2.43453	-0.474833	0.000226599	0.0137776
SLCO1B3	2.4309	-0.476646	0.000680911	0.0265943
VTN	2.40692	1.30288	0.00108068	0.0345774
FGFBP1	2.40363	-0.490282	0.0013424	0.0392778
AP1M2	2.39672	2.46996	0.000602047	0.0245778
TOM1L1	2.39379	0.251959	7.27752e-05	0.0068186
APOL4	2.39335	1.03034	0.000194798	0.0125887
LINC01588	2.37488	-0.306537	2.69066e-05	0.00381327
EEPD1	2.36516	-0.021157	0.000150931	0.0108734
LGALS9	2.35397	4.12319	2.47294e-09	2.12005e-05
C3	2.3231	0.354057	0.00023928	0.0140986
FOXA1	2.3142	-0.534997	7.4966e-05	0.00691057
CES1	2.28496	-0.549615	2.95071e-06	0.00112618
C5	2.25973	0.277051	0.00012742	0.00971001
FBXL19	2.25025	1.18249	0.00136247	0.0397843
SUSD2	2.24723	-0.568482	4.31722e-05	0.0048381
ACKR4	2.23611	4.40382	8.97093e-06	0.00194703
EPSTI1	2.23227	0.810879	0.000235165	0.0140116
IFIT2	2.23107	2.05766	1.06263e-05	0.00222194
SELL	2.22939	1.18135	0.000165429	0.0114836
LGR4	2.21662	2.5552	9.43091e-05	0.00781171
LINC00673	2.2082	-0.587997	5.51492e-05	0.00569631
HERC5	2.20459	1.10828	0.000140288	0.010368
GIP	2.18371	-0.204001	0.000354356	0.017611
ACKR1	2.18255	0.177782	0.00126132	0.0381355
PPM1N	2.17178	0.325196	0.00186816	0.0485326
STAT4	2.17178	0.660758	0.000212896	0.0132739
TPD52L1	2.16016	1.08042	0.00179333	0.0473054
OASL	2.1599	1.02525	0.00193886	0.0498407
MS4A6A	2.15986	1.05104	0.000248022	0.0143669
HS3ST1	2.15577	2.15761	6.43995e-06	0.00174561
ABCG2	2.13871	4.23141	7.77852e-09	3.33426e-05
REEP1	2.12477	-0.23347	0.000260988	0.0147687
RAET1G	2.11704	1.50886	0.000689881	0.0267621
FOXA2	2.11608	-0.634057	9.99476e-05	0.00818556
B4GALNT1	2.09749	-0.0489921	0.000731466	0.0276249
STC1	2.08893	2.82562	0.000118904	0.00929178
DUXAP9	2.08716	0.724448	1.37959e-06	0.000716801
IGFBP3	2.0619	2.63677	0.00154115	0.0429476
CEMIP	2.06104	-0.463458	0.001054	0.0341623
LINC00473	2.0554	-0.664396	5.98817e-05	0.00603959
TSPAN7	2.03452	4.12684	4.86192e-05	0.00517779
BDKRB2	2.0296	-0.479179	0.000759701	0.0285029
IFIT3	2.02949	3.32389	6.5268e-05	0.00650631
HNF1B	2.01483	-0.684684	0.00137363	0.0397843
SLC22A18AS	2.01105	1.34291	4.02396e-05	0.00466181
DSG2	2.01088	1.60857	8.89684e-05	0.00766559
PDK4	1.99809	2.99644	6.57428e-05	0.00651576
SERPINF2	1.99472	-0.694735	0.00016841	0.0115503
LINC02313	1.98559	-0.501182	0.00106006	0.0342939
PCOLCE2	1.98427	-0.50184	0.00088977	0.0308826
NEO1	1.97672	0.471106	0.000157969	0.0112387
JAK3	1.96597	2.00056	2.10204e-06	0.00090104
SHANK2	1.96476	-0.511597	0.000690661	0.0267621
ENO3	1.93927	1.34173	8.56701e-05	0.00741869
GPRIN2	1.93879	-0.524581	0.00193349	0.0497771
DSP	1.93482	1.76276	0.000664403	0.0261882
LGSN	1.9236	-0.532179	0.000185447	0.0124206
PPP1R14A	1.91604	0.837007	0.000711232	0.0272746
MAN1C1	1.90992	2.64418	0.00125188	0.0379237
ALPK2	1.9026	-0.740796	0.000914893	0.0313732
MKLN1-AS	1.9026	-0.740796	0.0002382	0.0140834
LLGL2	1.89215	-0.0595388	0.000521023	0.0226738
NEK11	1.866	1.47572	0.000972124	0.0323742
C1R	1.86257	1.75232	0.000903945	0.0311226
FAM81A	1.84667	-0.570642	0.000597919	0.0245778
SLC40A1	1.8451	4.15126	2.326e-05	0.00340868
LRP4	1.82584	0.105424	0.000848836	0.0302069
HLA-F	1.82407	2.57235	0.000710437	0.0272746
KCNT2	1.81196	-0.389876	0.000399297	0.0188605
RNASE6	1.81048	0.189866	0.00160244	0.0439608
SESN3	1.79664	4.93902	0.000133187	0.0100195
SLC22A18	1.79495	1.34086	0.000441558	0.0202432
IL33	1.78626	5.24011	0.000386282	0.0185575
ABTB2	1.77904	0.234824	0.000435384	0.0200137
TTC25	1.7708	-0.212338	0.00114918	0.0359207
FSTL4	1.76516	-0.611396	0.000786089	0.0289573
RDM1	1.76516	-0.611396	0.000176243	0.0119915
TEAD3	1.75323	0.0552425	0.000298454	0.0160417
RAB20	1.75128	-0.420216	6.34625e-05	0.00636332
LOC728715	1.74913	1.02273	0.00122014	0.037425
IFIT1	1.73587	3.13938	0.000473765	0.0213768
KIAA0895	1.71984	0.0524245	0.000272301	0.0150609
ELOVL7	1.71836	-0.542676	0.00121828	0.037425
TNFAIP2	1.70148	4.4866	7.26257e-05	0.0068186
N4BP2L1	1.68622	0.584653	0.00123801	0.0377032
LBH	1.67806	3.08395	0.00114312	0.0358972
SPINT2	1.66703	4.08917	0.000166206	0.011491
SEMA6A	1.66082	2.54637	0.000524497	0.0227
LINC00622	1.64532	0.701644	0.000339455	0.0171843
SPATA12	1.63899	0.642549	0.000862582	0.0303913
OAS1	1.63676	4.0189	6.96788e-06	0.00178315
EYA4	1.62772	-0.878238	0.00146519	0.0415243
ADGRE1	1.61384	-0.488937	0.000566358	0.023735
KCNB1	1.61236	-0.687796	0.000942284	0.0318161
RIPK4	1.61236	-0.885916	0.000433103	0.0199908
CD200	1.60099	4.24042	1.7623e-05	0.00290543
BIRC3	1.60084	2.63523	0.000987614	0.0326978
LOC100132356	1.59848	-0.298495	0.000199589	0.012817
CFP	1.59628	0.0827637	0.00169923	0.0458819
RAB11FIP1	1.59031	1.35175	0.000942643	0.0318161
TMEM116	1.5837	1.4648	0.000593713	0.0245296
EFR3B	1.57156	1.19406	0.000933931	0.0317093
LINC02562	1.56704	-0.908577	0.0017974	0.0473398
MAGEA6	1.56704	-0.908577	0.000882847	0.030781
MNX1-AS1	1.56704	-0.908577	0.00052727	0.0227
TXNIP	1.5555	4.61576	0.000277296	0.0152878
SGCD	1.5356	-0.237816	0.0018844	0.0488804
ACVR2B-AS1	1.52172	-0.534997	0.00157047	0.0434311
DGKG	1.52172	-0.244756	0.000121407	0.00941919
C1orf21	1.51735	3.62964	6.95173e-05	0.00671727
PPL	1.51111	0.298978	0.000329264	0.01698
TNFSF10	1.50734	7.0181	1.10573e-05	0.00223045
ATP8B4	1.50636	-0.938916	0.000288503	0.0156047
EVPL	1.50636	-0.542676	0.000417439	0.0195025
IGFL1	1.50636	-0.740796	0.000969638	0.0323742
NEK10	1.50636	-0.938916	0.000309518	0.0163796
PDZK1	1.50636	-0.740796	0.000606142	0.0246277
SLC23A1	1.50636	-0.740796	0.00115015	0.0359207
BEX2	1.49948	2.74067	0.000419494	0.0195452
CLDND2	1.49248	-0.351495	0.0015433	0.0429476
MX1	1.49144	4.07162	0.00126777	0.0381355
PLS1	1.48025	1.6517	0.00170441	0.0459495
SLCO2A1	1.47975	1.1679	0.00165312	0.0449912
CCL1	1.47492	-0.954637	0.00164522	0.0448472
LOC105371795	1.47492	-0.954637	0.000885049	0.030781
POF1B	1.47492	-0.954637	0.000309209	0.0163796
SLC46A3	1.47107	2.39532	0.00026382	0.0148215
DNAJC12	1.46452	3.40233	0.000318681	0.0166589
GPC6	1.46104	-0.275095	0.00112088	0.0354587
ZNF205-AS1	1.46104	-0.0769748	0.000445879	0.0203868
APOL3	1.45276	4.6131	2.67981e-07	0.000241832
TESK2	1.44604	1.39449	0.00163168	0.044549
CYBA	1.44109	4.84585	0.000352244	0.0175569
SCUBE3	1.43401	1.59282	0.0014187	0.0405688
UNC5B	1.4319	2.1228	0.00132295	0.0391091
NIPAL4	1.4296	-0.977298	0.00101082	0.0333192
BMF	1.41472	2.31497	0.000884941	0.030781
CACNA1G	1.41424	-0.786856	0.00120246	0.0370816
ZIC2	1.41424	-0.786856	6.72425e-05	0.00658823
CH25H	1.41424	-0.984976	0.000817232	0.0297109
FLVCR2	1.3793	0.964878	0.00114207	0.0358972
LINC01297	1.36892	-1.00764	0.00119023	0.0368368
CLDN5	1.36405	9.24347	1.34901e-05	0.00254177
NLRC5	1.34908	2.71528	0.00186303	0.0485326
LDB2	1.33286	6.65044	2.88532e-06	0.00112618
DICER1-AS1	1.33229	0.637253	0.000147915	0.0107464
PROX1	1.32992	2.94919	5.09759e-05	0.00532947
TIAM1	1.3236	-0.145696	0.000769295	0.0286124
ADGRF4	1.32212	-1.03104	0.00023174	0.0139418
HHIPL2	1.32212	-1.03104	0.000677908	0.0265496
LOC101929555	1.32212	-1.03104	0.000584414	0.0242038
RAET1E	1.32212	-0.740796	0.00124482	0.0378433
DDR1	1.32169	2.5355	0.000766672	0.0286124
LOC101927391	1.30824	-0.839856	0.000580617	0.0241632
LOC439933	1.30824	-1.03798	0.000611637	0.0246756
MAPT	1.30824	-1.03798	0.000548421	0.0231493
RAD9B	1.30824	-0.839856	0.000915887	0.0313732
SNRK-AS1	1.30824	-1.03798	0.00123397	0.0376472
ENTPD1	1.30792	5.5361	1.04314e-05	0.00221751
PLA2G4A	1.30552	3.5174	0.0001348	0.0100195
PPFIBP2	1.30533	1.8549	0.000195261	0.0125887
ADGRE5	1.3031	3.3566	1.09251e-05	0.00223003
A2M	1.2937	4.18377	0.000268428	0.0148947
APOL6	1.2935	2.61644	0.00148862	0.0419111
ISG20	1.29338	3.40299	0.000919048	0.0313904
PTP4A3	1.28668	2.3046	0.000284317	0.0154759
ARL4A	1.27277	6.22882	3.72905e-05	0.00440954
CXCL16	1.27032	1.56325	0.000567557	0.023735
KLHDC1	1.26767	0.51282	0.00190065	0.0490792
PCDHB14	1.26292	0.404447	0.00129322	0.0385919
CKB	1.26063	1.92019	0.00123329	0.0376472
LPAR6	1.22852	5.66763	8.12328e-06	0.00188219
GIMAP2	1.22085	5.41954	5.79194e-06	0.001738
EHBP1L1	1.21633	1.64963	0.000191275	0.0125887
FAIM2	1.21612	-1.08404	0.00104355	0.0340815
LINC01833	1.21612	-1.08404	0.000792767	0.0291066
LRFN1	1.21612	-0.687796	0.000528246	0.0227
PHYH	1.21025	4.42028	6.99965e-05	0.00671727
LACTB2	1.20014	4.62653	3.26752e-05	0.00411366
LIMCH1	1.19638	5.84258	8.01587e-05	0.00704821
CLU	1.19547	10.1579	0.000192918	0.0125887
ZNF467	1.18741	2.40435	0.000396937	0.0188585
GPRIN3	1.18019	3.15603	0.000712645	0.0272746
KCNN3	1.17057	1.39298	0.000379858	0.0183616
ZSCAN21	1.15619	2.26985	0.000967714	0.0323742
MATN2	1.14497	3.55518	0.00182774	0.0480652
CFI	1.14338	5.9249	1.17711e-05	0.00234682
RAMP2	1.13668	4.69332	1.90508e-05	0.00299674
APOL1	1.12982	4.54568	3.74976e-06	0.00124907
CAMSAP3	1.124	-1.1301	0.00150329	0.0422245
DDC	1.124	-1.1301	0.000628937	0.0251957
GGT7	1.124	-1.1301	0.000582099	0.0241663
GUCY2EP	1.124	-1.1301	0.00145737	0.0413708
SEMA6A-AS2	1.124	-0.733856	0.00172827	0.0463016
UBE2L6	1.11847	6.14281	0.000236168	0.0140116
ADAMTS4	1.11609	3.6832	0.000682527	0.0265968
PARP9	1.1142	4.34679	0.000245835	0.0142884
LTA4H	1.09725	7.54141	0.00010106	0.00818556
TCIM	1.09647	7.29715	0.000339757	0.0171843
SGF29	1.09186	3.04004	0.00097964	0.0325521
PSMB9	1.09167	3.51508	0.000150603	0.0108734
DUSP5	1.08677	4.83263	0.000334305	0.0170595
ABHD17C	1.08533	3.18511	0.000133022	0.0100195
RAPGEF5	1.07747	4.65094	2.45927e-06	0.00102845
SLC2A3	1.06854	5.30211	0.000251202	0.0144534
HSD17B11	1.05626	5.75134	0.00036546	0.0180062
GDPD1	1.05212	2.50759	0.00171793	0.0461687
MIF4GD	1.04737	4.14057	0.000386388	0.0185575
ANKZF1	1.04516	2.87956	0.000141729	0.0104295
EFNB1	1.03521	4.05888	0.000225096	0.0137776
CASC15	1.03461	3.9078	0.00177241	0.0471158
SCRG1	1.03144	1.43685	0.000723111	0.0274911
IQCA1	1.0246	3.21269	0.00141523	0.0405688
CFB	1.02068	2.22178	0.0010499	0.034094
GLRX	1.01812	6.34339	5.04378e-05	0.00530862
ETFB	1.01557	6.20096	3.49793e-05	0.00424251
GALM	1.00837	3.39018	0.000134987	0.0100195
IFNGR1	1.00717	5.85887	9.29011e-05	0.00773244
SAT1	0.99777	9.58658	0.000376958	0.0183349
CALCRL	0.984098	7.34088	1.08895e-05	0.00223003
PDLIM1	0.974656	7.86234	0.000308845	0.0163796
ST6GAL1	0.970644	6.63431	0.000125906	0.00967785
FRY	0.967273	5.19237	0.000722141	0.0274911
SQOR	0.964058	4.76835	0.000324346	0.0168013
LINC00847	0.945188	3.23995	0.000449782	0.0205106
PIK3C2B	0.943869	4.82021	0.000194635	0.0125887
PRCP	0.935087	8.44386	0.000168188	0.0115503
LRRC32	0.934662	5.61792	0.000836429	0.0301896
DNAJC28	0.931675	1.50008	0.00127587	0.0383118
GCA	0.929904	4.80887	0.000460377	0.020938
ZSCAN18	0.924237	2.29448	0.000537099	0.0229654
WDR91	0.913514	2.39439	0.0010802	0.0345774
TSC22D1	0.900924	6.01876	1.04758e-05	0.00221751
RALGAPA2	0.89378	4.64113	0.00107375	0.0345414
DTX3L	0.893452	4.1937	7.8743e-05	0.00703729
ZKSCAN4	0.893409	1.89239	0.00127865	0.0383281
CASTOR1	0.89268	4.00854	0.000862177	0.0303913
SERPINB1	0.8924	5.17247	0.000922743	0.031454
ATP6V0A1	0.892247	3.36202	0.000461764	0.0209455
GBP2	0.887958	6.54419	0.000518334	0.0226141
HSD17B14	0.886351	3.91161	0.000380169	0.0183616
CFH	0.885336	5.95744	7.53874e-05	0.00691226
ZNF581	0.882616	4.65437	4.42922e-05	0.00489957
LOC105376805	0.874596	3.66343	0.000542446	0.0230679
TANC2	0.867422	3.67001	0.000194365	0.0125887
CEP95	0.859594	3.95777	0.000250725	0.0144534
ABRAXAS1	0.852201	3.30378	9.278e-05	0.00773244
BLVRB	0.846815	5.85406	0.000707772	0.0272707
MTMR9LP	0.845022	3.33422	0.000543534	0.0230679
PSMB8	0.836713	6.39538	0.000426892	0.0197824
MDK	0.829056	8.34194	7.49076e-06	0.00182259
NREP	0.827539	6.59165	4.351e-06	0.00140759
TRAPPC6A	0.825021	4.20881	0.000134624	0.0100195
RNF144A	0.814171	4.85338	0.000839872	0.0301896
CSRP2	0.800759	4.38028	0.00051322	0.0225055
MET	0.798939	4.93015	0.00154547	0.0429476
RCBTB2	0.786884	3.91696	0.000468843	0.0212105
IQCH-AS1	0.784502	2.54081	0.00130854	0.0388169
ZNF431	0.780616	3.52729	0.00173278	0.0463499
TMEM205	0.777906	5.78336	0.000398155	0.0188585
DYNC2LI1	0.777728	4.07195	0.000617455	0.0248518
DTL	0.775836	3.53578	0.000856961	0.0303584
HLA-B	0.772982	7.79364	0.00147904	0.041714
LOC100421372	0.770881	2.76835	0.00159974	0.043957
CD40	0.766928	5.90989	0.00116246	0.0361734
GIMAP4	0.764084	8.42538	0.000163907	0.0114242
LGALS3	0.757536	5.34589	0.000652589	0.0259464
CLK4	0.75704	3.73352	0.000330766	0.01698
BTN3A2	0.751081	4.18637	0.000266709	0.0148947
ECH1	0.74701	7.36497	0.000348436	0.0175199
SFR1	0.744835	4.09112	0.00158533	0.0437011
DHRS3	0.724752	6.8766	0.000377477	0.0183349
GPCPD1	0.723171	3.60918	0.0011185	0.0354489
TBC1D15	0.713933	5.16686	0.000226052	0.0137776
PARP14	0.711521	5.68557	0.000726716	0.0275061
TFPI	0.709042	9.85684	0.000527404	0.0227
HEXA	0.708737	6.65207	0.0001914	0.0125887
SAT2	0.683836	5.9136	0.000960573	0.0323575
ELK3	0.680423	7.49647	0.00030255	0.016211
IFT81	0.679478	4.09284	0.00129057	0.0385919
SPAG16	0.673561	3.32518	0.000504326	0.0222753
SVBP	0.668576	5.05545	0.0006013	0.0245778
ZNF84	0.665677	4.55263	9.08104e-05	0.00767012
ZNF32	0.664607	4.4843	0.00106497	0.0343231
TEK	0.662837	5.72134	0.00168481	0.0457085
RHOJ	0.654974	7.91848	0.000228443	0.0138055
RALB	0.646786	7.65356	0.00119563	0.0369374
DUSP23	0.642971	5.59307	0.0017917	0.0473054
UBAC2	0.639484	4.55936	0.0012942	0.0385919
RNF213	0.632422	5.78916	0.000405407	0.0190441
TIMP1	0.619643	8.66369	0.00069145	0.0267621
DNPEP	0.617548	5.16207	0.000505371	0.0222753
MCCC2	0.612085	4.03715	0.000550558	0.0231493
HELQ	0.611996	3.68374	0.000847569	0.0302069
LY6E	0.606112	5.43179	0.00125174	0.0379237
POLR2I	0.59785	6.96074	0.0012321	0.0376472
RNF141	0.597128	5.94868	0.00172174	0.0461987
PAFAH1B3	0.538866	5.73241	0.000656076	0.0259794
CYB5B	0.530093	7.53318	0.00186732	0.0485326
IRAK4	0.526938	3.97501	0.0011576	0.0360877
PSAP	0.440309	9.96912	0.00183417	0.0481059
IFI16	0.419275	7.99465	0.00178346	0.0472333
COPG1	-0.461737	6.48265	0.00136722	0.0397843
PFN1	-0.492436	9.61708	0.00158168	0.0436705
LMNA	-0.492977	6.78348	0.000968775	0.0323742
ACYP1	-0.497198	5.11391	0.00130743	0.0388169
ACLY	-0.499161	7.28095	0.00150531	0.0422245
PLOD1	-0.504024	7.44139	0.00144547	0.0411012
ACOT7	-0.510868	5.38532	0.000972396	0.0323742
RRP15	-0.524924	5.15821	0.00108393	0.034609
TMEM165	-0.543176	5.89843	0.000817889	0.0297109
REXO2	-0.543885	6.56988	0.000413327	0.0193631
IKBIP	-0.550093	5.68333	0.000320382	0.0166969
SMS	-0.555626	6.84778	0.000757797	0.0284938
CCND3	-0.561992	5.30876	0.00117138	0.0363192
DBNL	-0.590092	5.19047	0.00073996	0.0278843
DPYSL2	-0.602609	7.22625	0.00184611	0.0483259
MAP7D3	-0.60313	4.8386	0.00112844	0.0355668
USP48	-0.6054	5.56869	0.00133431	0.0391749
MTHFD1L	-0.612477	5.28697	0.00104959	0.034094
APBB2	-0.616496	5.74089	0.0015585	0.0432395
LASP1	-0.63808	7.10868	0.00101244	0.0333192
STYX	-0.650476	4.72698	0.000484659	0.0217538
VEPH1	-0.651419	6.56417	0.0005956	0.0245485
FLNB	-0.655818	8.52506	0.00161357	0.0441953
FEZ2	-0.658212	5.6014	0.000618972	0.0248546
HSPA5	-0.660177	8.62184	0.000365457	0.0180062
CEP170	-0.661105	6.10112	0.00138707	0.0399039
BCAR1	-0.671196	4.66516	0.000540876	0.0230679
MANF	-0.67139	5.61825	0.000181412	0.012198
RGMB	-0.680481	4.43587	0.00138628	0.0399039
DESI1	-0.68187	5.0754	0.00169038	0.045787
ACTB	-0.683242	12.0476	0.000264346	0.0148215
GLCE	-0.683577	6.15862	0.00154008	0.0429476
MAPRE2	-0.687673	6.53076	0.000351543	0.0175569
OGFOD1	-0.688792	5.14196	0.000260568	0.0147687
ERCC6	-0.690442	4.15056	0.00174224	0.0465302
DLAT	-0.691315	4.16154	0.000501893	0.0222753
RNF26	-0.699446	4.01435	0.00110265	0.0350112
RAI14	-0.69963	7.42094	0.000235588	0.0140116
EMP1	-0.701643	7.33589	0.000291021	0.0156913
FRMD4A	-0.703263	5.69272	0.00133418	0.0391749
EIF4G1	-0.703318	5.64998	0.000156465	0.0111781
GNG12	-0.705872	7.34497	0.000212743	0.0132739
LATS2	-0.705999	4.86066	0.00189811	0.0490792
TANC1	-0.707544	5.53279	0.00141965	0.0405688
TM6SF1	-0.718418	1.74106	0.00178509	0.0472333
SEC14L1	-0.719851	7.28799	0.00103207	0.0337708
SPIRE1	-0.722513	4.53974	0.000195299	0.0125887
EIF5A	-0.724167	6.46018	0.00174774	0.0466045
POP1	-0.730818	3.90265	0.00116821	0.0362866
FLNA	-0.732505	6.51696	7.18953e-05	0.00681059
PSMD2	-0.733247	7.29557	3.57724e-05	0.00426336
MAP1B	-0.734685	8.50387	0.000574132	0.0239515
RND3	-0.736378	6.5206	0.000486382	0.0217742
FZD4	-0.750932	6.12685	0.00021022	0.0132739
FHL2	-0.756346	7.17745	0.000433722	0.0199908
CLIP1	-0.756634	5.5177	0.000768833	0.0286124
MYDGF	-0.762742	6.02937	0.000398012	0.0188585
FSTL1	-0.762802	8.08006	0.000144061	0.010511
MYH9	-0.764311	8.74639	0.00133411	0.0391749
ARVCF	-0.765138	3.13384	0.00109048	0.0347536
DSEL	-0.770516	3.69423	0.00114757	0.0359207
HHIP-AS1	-0.781073	5.79063	0.000122277	0.00944394
NEK7	-0.782109	4.60491	0.000940444	0.0318161
SEC24D	-0.782641	5.31808	0.000507646	0.0223182
CENPW	-0.788735	6.63434	0.000657858	0.0259899
COL5A1	-0.789613	5.77276	0.00132719	0.0391668
SERPINB8	-0.793241	4.21109	0.00133899	0.0392451
GPX8	-0.796765	7.23205	0.000264515	0.0148215
LIMA1	-0.799605	6.58215	7.01267e-05	0.00671727
C2orf27A	-0.799684	4.05674	0.000259107	0.0147596
STK17A	-0.804439	4.81382	0.00138459	0.0399039
LINC00342	-0.808847	4.65328	0.00110049	0.0350074
RCN3	-0.808855	5.3153	0.00152215	0.0425756
TPM4	-0.815446	8.84539	0.000224115	0.013773
ADAM9	-0.815513	6.33774	4.78098e-05	0.00517779
TJP2	-0.815972	5.63992	0.000342675	0.0172809
PRKAG2	-0.81932	3.75214	0.000376995	0.0183349
VASP	-0.821144	5.70359	0.00143504	0.0408723
CDCA4	-0.821959	3.83509	0.00158861	0.0437213
RANGAP1	-0.822261	5.33098	0.000397176	0.0188585
SH3BP4	-0.823217	5.51184	0.00067027	0.0263588
RFTN1	-0.829232	4.2298	0.000517312	0.0226141
THBS1	-0.833412	11.5699	0.00137152	0.0397843
QSOX1	-0.837389	6.76799	0.000873965	0.0305817
CAV2	-0.844904	7.70549	3.26485e-05	0.00411366
PXDC1	-0.846759	5.79789	0.000222157	0.0137018
SKIL	-0.848741	6.0304	0.000282046	0.0154504
PHACTR2	-0.858555	6.83598	0.000501033	0.0222753
FRMD6	-0.86259	6.28037	0.00108092	0.0345774
ANPEP	-0.864409	5.81304	0.00175546	0.0467377
UACA	-0.865386	7.40754	0.000252125	0.014458
SNAPC2	-0.867677	2.88854	0.000798688	0.0292613
PHGDH	-0.868431	5.63835	0.000838676	0.0301896
STARD13	-0.87159	3.82714	1.22015e-05	0.0023782
SPRY2	-0.873011	5.31023	0.000126434	0.00967785
INO80C	-0.877994	6.04106	0.00141382	0.0405688
MIR22HG	-0.879614	4.21912	0.000107505	0.00860326
PREP	-0.880027	4.02199	0.00147263	0.0416661
TINAGL1	-0.8808	5.88603	0.00023381	0.0140116
EBNA1BP2	-0.88268	6.5071	2.19731e-05	0.00330484
PYCR1	-0.883924	5.03824	7.96241e-05	0.00703729
ARFGAP1	-0.887864	3.92424	0.000639902	0.0255752
DLGAP5	-0.888335	4.8115	0.000534136	0.0228957
KIF20A	-0.900059	4.39175	0.00103024	0.0337708
NOL4L	-0.900124	5.50446	0.000496942	0.022189
FNDC3B	-0.904188	7.2135	0.000815316	0.0297109
STYK1	-0.908472	2.7965	0.00084916	0.0302069
FDFT1	-0.910854	7.70847	9.02057e-05	0.00766563
ACSL4	-0.911901	5.52689	2.87516e-05	0.00381327
PTPRF	-0.916158	5.88321	0.000112643	0.00894156
NECTIN3	-0.924093	3.92688	0.000310751	0.0163942
MSMO1	-0.925335	7.31895	0.000391143	0.0187333
RRAS	-0.925863	5.92506	0.000171387	0.0117075
SWAP70	-0.933892	6.77977	0.00137256	0.0397843
ACO1	-0.934927	4.70204	0.000193733	0.0125887
ERCC2	-0.956765	3.43032	0.00106295	0.0343228
EDN1	-0.96128	9.89653	3.45823e-05	0.00423535
ARHGEF1	-0.961653	2.01311	0.00190475	0.0491111
PRICKLE1	-0.965204	5.1638	0.000929308	0.0316149
MCAM	-0.966886	9.28719	7.95344e-05	0.00703729
DLC1	-0.972377	6.31912	0.000142572	0.0104468
F2R	-0.973412	7.26981	7.32639e-05	0.00682708
FAM171A1	-0.974757	5.01708	7.37224e-05	0.00683267
VCL	-0.975689	7.12796	1.34107e-05	0.00254177
DDHD1	-0.983559	2.49704	0.000322858	0.0167749
PEA15	-0.986872	6.76478	3.02613e-05	0.00393076
RALGPS2	-0.995732	3.98209	0.000268029	0.0148947
OSBPL7	-0.997794	1.88899	0.000864982	0.0303913
PDGFA	-0.999613	3.82886	0.00142344	0.0406096
FADS3	-1.00329	4.44224	8.38013e-06	0.00191581
LINC00938	-1.01689	2.20977	0.000241098	0.0141571
SPOCK1	-1.0184	7.00162	0.00185115	0.0483839
CSRP1	-1.01999	8.31045	1.48817e-05	0.00259396
ANKRD50	-1.02678	5.03303	8.08828e-05	0.00705463
LINC01776	-1.02908	0.877843	0.000987836	0.0326978
EXT1	-1.03105	5.30434	9.03101e-05	0.00766563
RRAS2	-1.04547	4.28081	0.000768924	0.0286124
TUBB6	-1.05059	7.56362	1.85087e-06	0.000857704
PVR	-1.05072	5.36058	0.000244983	0.0142873
HMGCR	-1.05183	5.69229	0.000844544	0.0302069
PDE7B	-1.05342	3.53209	2.75323e-05	0.00381327
DKK3	-1.05495	6.12607	9.16937e-07	0.000578795
CITED2	-1.05868	3.64253	0.00162283	0.0443781
ARHGEF28	-1.05876	5.02774	0.000205697	0.01316
SQLE	-1.06352	6.14233	0.000546334	0.0231295
CLSPN	-1.06796	4.53027	0.00136622	0.0397843
CYP51A1	-1.07465	6.2337	0.000209374	0.0132739
PDLIM7	-1.07485	4.68768	3.58057e-05	0.00426336
NFE2L3	-1.07492	4.73317	0.000207709	0.0132393
SHCBP1	-1.07784	3.4579	0.00102411	0.0336387
PFKP	-1.08217	7.24678	1.49774e-05	0.00259396
RASSF8	-1.08317	4.47547	0.00185599	0.0484365
EHD4	-1.08622	5.92466	0.00025351	0.014489
CDR2	-1.0893	4.19861	0.000525984	0.0227
GGH	-1.08959	5.0615	7.77906e-05	0.00703729
BMP6	-1.09298	5.45204	4.16844e-05	0.00473325
PDGFC	-1.09702	2.82176	0.000725483	0.0275061
TPM1	-1.11141	7.96717	1.42864e-05	0.00256729
SGK1	-1.11555	6.63409	5.57885e-05	0.00572785
PRSS23	-1.12604	8.692	6.51574e-06	0.00174561
KHDRBS3	-1.1286	3.7157	3.31089e-05	0.00411366
ANXA3	-1.13187	6.68373	7.48024e-06	0.00182259
TMEM237	-1.13273	4.88384	9.7458e-05	0.00803372
PLOD2	-1.13368	6.83312	0.000315499	0.0165937
ENG	-1.13458	6.52451	1.26082e-06	0.000675564
CCDC15	-1.13512	1.57203	0.000286102	0.0155238
CENPE	-1.1379	4.34433	0.000609194	0.0246756
E2F7	-1.13931	2.70772	0.00188998	0.0489511
C16orf74	-1.14052	3.08997	0.000114191	0.00902267
TCF19	-1.14999	2.70901	0.00126618	0.0381355
PLK4	-1.15034	2.29038	0.00121644	0.037425
DOCK10	-1.15232	2.90444	0.000863532	0.0303913
AMOTL2	-1.15468	5.78045	4.86176e-05	0.00517779
GBE1	-1.16091	5.7176	2.76792e-05	0.00381327
SMAP2	-1.1612	2.50783	0.000871631	0.0305623
ARHGAP10	-1.16706	3.22402	0.000787011	0.0289573
DTNA	-1.17195	1.93507	0.0018349	0.0481059
AJUBA	-1.17394	3.83622	0.000401042	0.0188908
ENC1	-1.17416	4.67147	1.8547e-05	0.00294452
PDP1	-1.18346	4.73456	2.92097e-05	0.00382313
ARSJ	-1.18579	4.54932	0.000217794	0.0134812
FERMT3	-1.18899	6.05289	1.43742e-05	0.00256729
FILIP1L	-1.19003	4.47008	4.8566e-05	0.00517779
BMP4	-1.19275	7.49401	0.0016673	0.045305
NES	-1.19707	6.47654	0.000107663	0.00860326
AKAP12	-1.19746	7.61574	8.10546e-05	0.00705463
SLC7A1	-1.19836	4.84181	0.00177933	0.0472267
TRAM2	-1.20202	6.33626	2.87888e-05	0.00381327
MFSD2A	-1.20812	-0.0700354	0.00138122	0.0399039
MICAL2	-1.2139	5.07136	7.75979e-06	0.00182259
MERTK	-1.21713	4.10099	0.000368681	0.0181129
DHCR7	-1.21731	5.59692	0.000837962	0.0301896
ZYX	-1.22572	6.68902	3.69704e-06	0.00124907
CCND1	-1.22631	6.98624	1.22538e-06	0.000675564
GLIPR1	-1.2282	5.49028	8.99986e-05	0.00766563
CELF2	-1.22853	5.01635	3.2944e-05	0.00411366
MGLL	-1.24288	5.81258	4.08601e-07	0.000318449
SMURF2	-1.24713	5.84548	4.78371e-05	0.00517779
CALD1	-1.25859	8.33674	1.64576e-06	0.000785769
CLDN11	-1.27202	6.90889	0.00104847	0.034094
ARHGAP22	-1.27652	3.4493	1.54887e-05	0.00261717
EVA1A	-1.27728	4.97945	1.01296e-06	0.000583226
LSS	-1.28332	5.3939	0.000216606	0.0134562
ARHGAP24	-1.28509	5.57274	3.4309e-07	0.000294131
MGARP	-1.29799	4.94051	0.000780629	0.0288995
DDAH1	-1.30127	5.24505	2.31038e-05	0.00340868
ROBO4	-1.3065	7.17832	0.000163497	0.0114242
DHCR24	-1.31071	6.32741	5.23438e-05	0.00543931
ACAT2	-1.32689	5.63179	5.76594e-05	0.00588469
FGF16	-1.32773	2.41199	0.000971328	0.0323742
NF2	-1.33112	4.3114	2.07101e-06	0.00090104
CDH2	-1.3454	5.32551	0.000188577	0.0125811
MYL9	-1.34798	4.17285	2.11402e-05	0.00323633
NEXN	-1.34929	4.49583	8.90149e-06	0.00194703
NLGN1	-1.36118	2.71319	7.66672e-05	0.00699222
AXL	-1.36882	6.25063	6.32457e-07	0.000451838
MPP4	-1.37625	2.8987	0.000100417	0.00818556
GPR176	-1.38082	4.38503	2.75399e-05	0.00381327
MICB	-1.38354	3.92684	1.7621e-05	0.00290543
PLXNA2	-1.38758	6.62224	1.43361e-05	0.00256729
FBXO32	-1.38878	3.17942	0.00131972	0.0390811
CRIM1	-1.40413	8.1206	2.82742e-05	0.00381327
PPP1R13L	-1.40975	2.88673	0.000827142	0.0299835
CEP55	-1.44079	3.58732	0.000610581	0.0246756
PNMA2	-1.44571	4.08226	0.000180595	0.0121909
SPAAR	-1.44637	2.52161	0.00065373	0.0259464
SULT1B1	-1.44846	4.10912	5.97396e-05	0.00603959
NTN4	-1.48367	6.6441	7.13344e-05	0.00679499
TNFRSF12A	-1.48943	5.14848	6.27783e-06	0.00174561
SORBS2	-1.49392	4.56499	0.000845427	0.0302069
UAP1	-1.49448	5.36845	9.45192e-07	0.000578795
LINC00592	-1.49836	-0.0309145	0.00147918	0.041714
AGL	-1.50288	5.58793	5.55553e-06	0.00170098
SAMD4A	-1.50682	3.88755	4.79354e-05	0.00517779
DIAPH3	-1.51121	3.5696	4.16405e-05	0.00473325
AK5	-1.51257	2.48751	3.94126e-05	0.00459706
MT1E	-1.52302	4.60844	0.000133307	0.0100195
HDAC9	-1.5293	1.51506	0.000503095	0.0222753
LDLR	-1.53017	5.79257	3.15074e-05	0.00403153
HYI	-1.54185	5.19233	5.04669e-05	0.00530862
OIP5	-1.57812	1.60262	0.000649446	0.0258963
HECW2	-1.60206	4.49065	0.000482494	0.0217135
ITPRIPL1	-1.62667	-0.547242	0.000815015	0.0297109
MTMR10	-1.63277	4.26208	6.49672e-06	0.00174561
GALNT6	-1.65476	4.27057	0.000678217	0.0265496
OGFRL1	-1.6839	4.27684	2.78771e-05	0.00381327
SLC25A34-AS1	-1.69317	2.57034	0.0010029	0.0331325
ADAMTS6	-1.6949	3.16494	3.51949e-06	0.00124907
PNPLA3	-1.734	1.62907	0.000372181	0.0182326
SPOCD1	-1.73801	2.19295	0.000851425	0.0302247
NAV3	-1.75217	3.27582	0.000305155	0.0162996
PDGFB	-1.79283	6.22985	7.87643e-05	0.00703729
MT2A	-1.80099	9.97268	1.64981e-06	0.000785769
NMT2	-1.81193	4.97305	1.52565e-05	0.00261588
ADM2	-1.89111	-0.216904	0.000119223	0.00929178
TXNRD2	-1.89166	5.82659	3.06784e-06	0.00114351
TAGLN	-1.91677	2.9778	0.00077667	0.0288242
HHIP	-1.93414	8.4268	8.99424e-07	0.000578795
G0S2	-1.94085	0.982812	0.00130285	0.0387824
TNFSF15	-1.94618	3.91654	9.20876e-05	0.00773244
TMEM154	-1.94932	3.9092	5.93617e-06	0.001738
KSR2	-1.95506	1.16528	0.00157023	0.0434311
DPF3	-1.97622	2.22246	0.00169426	0.0458198
INHBA	-2.02563	4.2748	0.000333071	0.0170473
SHISA3	-2.03352	0.540786	0.000902036	0.0311193
SEMA3D	-2.03825	1.09219	0.000601931	0.0245778
CD274	-2.09236	2.54522	3.72912e-06	0.00124907
NEGR1	-2.09731	2.96477	1.36973e-05	0.00255275
SERPINE1	-2.10939	10.1121	6.80542e-06	0.00176796
COL13A1	-2.1389	2.16186	0.000118027	0.00928297
PTX3	-2.17935	6.35041	8.60912e-06	0.00193193
LYPD1	-2.20536	1.9229	4.0536e-05	0.00466464
TNFSF4	-2.31294	5.56571	3.28564e-08	8.39277e-05
ADTRP	-2.42488	2.42842	0.00171077	0.0460484
RGS4	-2.47897	4.58964	1.02046e-06	0.000583226
ESM1	-2.48751	6.82349	2.03127e-06	0.00090104
TNFSF18	-2.51808	5.23991	2.92156e-06	0.00112618
CCDC190	-2.52818	1.25067	3.79709e-05	0.00445924
FST	-2.69109	1.60612	0.000330583	0.01698
APLN	-2.76999	6.86157	1.63915e-06	0.000785769
ANKRD1	-2.78196	7.31765	5.5189e-08	0.000105141

## Sheet: H1755-TECs
Feature	Log fold change	Average expression	Pvalue	Adjusted pvalue
PTGES	4.80367	1.8067	2.35e-08	0.00013983
MAGEA4	4.01056	0.525547	1.4e-05	0.0133391
DSCR8	3.59948	0.121887	3.04e-06	0.00585158
CSAG1	3.5915	0.117897	3.07e-06	0.00585158
AKR1C2	3.5453	2.24788	6.5e-06	0.00742816
PAGE2B	3.46197	0.251253	1.06e-05	0.0107297
CSAG3	3.46142	0.0528611	1.1e-08	0.00013983
PAGE5	3.15539	-0.100157	3.27e-07	0.00093333
CES1	3.12114	-0.117282	2.2e-05	0.0182621
MAGEA10	3.08673	-0.134486	8.56e-07	0.00209574
ABCC3	3.03834	0.72592	2.62e-05	0.0204506
SPANXB1	2.95836	-0.000553	7.65e-05	0.0374649
MAGEA12	2.92966	-0.0149006	3.7e-05	0.0253459
PAGE2	2.9189	-0.218401	2.45e-08	0.00013983
IL13RA2	2.91742	-0.21914	4.79e-06	0.00686516
MAGEA6	2.88915	-0.233275	3.08e-07	0.00093333
SSX1	2.63779	-0.358955	9.78e-06	0.0104839
SELL	2.45253	1.30717	6.7e-05	0.0341395
PID1	2.19475	-0.382355	0.00011011	0.0471985
MAGEA3	2.08328	-0.636212	5.49e-05	0.0315064
AKR1B10	2.04593	2.58397	2.92e-05	0.0217999
APOE	2.00396	1.83136	5.08e-05	0.0315064
COL6A3	1.96192	-0.30065	1.71e-05	0.0154104
FPR2	1.94656	-0.704569	1.81e-07	0.00077698
RGS16	1.8698	-0.742951	6.12e-06	0.00742816
COL1A1	1.84808	1.56443	9.51e-05	0.0429294
GRIP1	1.64244	-0.460389	5.7e-05	0.0315064
CFI	1.00299	5.86896	9.51e-05	0.0429294
PRSS23	-0.713724	8.91241	8.58e-05	0.0408604
AXL	-0.885992	6.50629	0.00011411	0.0477191
MGLL	-0.93889	5.97882	2.24e-05	0.0182621
ARHGAP24	-0.957806	5.75062	6.18e-05	0.0331055
FERMT3	-1.08394	6.11966	9.9e-05	0.0435365
TMEM154	-1.16831	4.31394	3.79e-06	0.00650237
AKAP12	-1.17607	7.64068	5.25e-05	0.0315064
CCND1	-1.19113	7.01808	4.8e-06	0.00686516
PNPLA3	-1.20438	1.90813	6.77e-05	0.0341395
ANKRD1	-1.23549	8.10513	6.48e-06	0.00742816
COL13A1	-1.29127	2.59993	3.16e-05	0.0225529
ESM1	-1.39569	7.38365	5.53e-05	0.0315064
NAV3	-1.40102	3.46564	3.86e-05	0.0254646

## Sheet: H1975-TECs
Feature	Log fold change	Average expression	Pvalue	Adjusted pvalue
LOC650226	6.91639	1.97938	5.57679e-15	9.56196e-11
UCA1	6.85115	5.66189	5.36564e-13	1.83999e-09
TNNT1	6.66145	2.78331	2.27525e-10	7.86648e-08
ESRP1	6.63712	2.03786	2.38043e-11	2.02076e-08
CLDN4	6.50957	3.28785	1.59303e-10	6.06979e-08
FAM83A	6.42973	2.13229	4.35093e-13	1.83999e-09
CDH3	6.32784	3.33222	3.51294e-11	2.5097e-08
PTGES	6.30369	2.55763	3.05104e-10	8.86662e-08
DMKN	6.28905	3.51316	2.45654e-09	4.17028e-07
TNNI3	6.2781	1.75236	9.80052e-11	4.60136e-08
CDH1	6.15574	2.57578	7.69613e-12	1.31958e-08
GPR87	6.15466	1.79664	9.00658e-09	1.11098e-06
CT83	6.07154	1.55695	2.55836e-12	6.26652e-09
SUN3	6.05943	2.83174	5.9952e-11	3.42645e-08
LINC02041	6.00662	1.72261	1.16388e-11	1.66298e-08
GPR132	5.94075	1.7818	6.64559e-11	3.67565e-08
EPCAM	5.91267	3.58851	1.76127e-11	2.01325e-08
SOX9	5.81796	1.43016	6.93116e-12	1.31958e-08
DHRS2	5.69124	2.05329	6.07767e-08	4.49171e-06
SMC1B	5.6884	2.05187	2.82405e-10	8.70778e-08
TGFBI	5.67705	6.83095	1.7298e-11	2.01325e-08
MB	5.60638	1.81274	2.42354e-11	2.02076e-08
ZNF114	5.58254	2.73222	6.94697e-10	1.58817e-07
LOC105376526	5.54301	1.78105	1.66984e-09	3.11208e-07
ZNF676	5.52307	2.51824	2.84402e-10	8.70778e-08
SCEL	5.50014	1.27125	2.23831e-11	2.02076e-08
S100A14	5.49454	1.46658	4.16361e-09	6.04994e-07
SERPINA1	5.45127	2.37634	1.23582e-10	5.16814e-08
SLCO2A1	5.4309	3.15864	1.65999e-11	2.01325e-08
TCN1	5.41224	1.51755	7.11195e-09	9.30852e-07
SFN	5.39245	1.50765	6.00262e-10	1.53613e-07
ITGB6	5.37161	2.19759	8.30413e-11	4.31463e-08
GSTO2	5.33753	3.00595	3.81605e-11	2.6172e-08
SERPINB5	5.32268	1.67088	1.51249e-09	2.84979e-07
SEMA3C	5.31745	2.69179	3.53318e-10	9.77095e-08
AREG	5.29237	1.65573	7.48784e-10	1.6893e-07
TNC	5.2303	2.90702	6.74104e-09	9.10093e-07
PAEP	5.22634	1.97364	6.6401e-10	1.58817e-07
SH2D3A	5.17276	1.10757	8.33808e-10	1.80968e-07
TMEM30B	5.15309	1.09773	2.95102e-10	8.72383e-08
PRSS8	5.1523	2.13474	1.34413e-07	8.44195e-06
KPNA7	5.11991	0.883019	1.45797e-13	1.24992e-09
DSG2	5.07159	3.15409	4.16464e-11	2.74642e-08
ELF3	5.0424	1.53075	1.2514e-09	2.49494e-07
SEMA3E	5.03009	1.63059	1.22349e-09	2.46799e-07
CHMP4C	5.02297	1.62703	2.50885e-07	1.38318e-05
CD74	5.0125	2.97819	2.65561e-08	2.43492e-06
CALB2	4.99756	0.821844	2.39223e-10	8.04258e-08
LAD1	4.96751	1.4933	2.80701e-09	4.62779e-07
CST6	4.95635	2.12888	8.20438e-07	3.65383e-05
PPP1R14C	4.89166	0.768897	4.23773e-13	1.83999e-09
CSF1R	4.85798	0.950176	7.28424e-13	2.08159e-09
AIM2	4.84906	0.945717	1.42845e-08	1.53076e-06
ESRP2	4.84529	0.943831	1.02522e-10	4.62591e-08
DSP	4.83531	3.22817	2.3782e-08	2.24047e-06
PRSS21	4.83242	1.33364	1.76673e-08	1.76118e-06
RAMP1	4.82086	0.931614	1.10071e-10	4.7182e-08
WFDC3	4.8187	1.96793	8.0743e-08	5.67385e-06
ST14	4.80749	1.32117	1.27222e-10	5.1937e-08
ZNF560	4.80399	1.47222	3.41327e-09	5.22535e-07
MAL2	4.7639	3.03364	1.44843e-09	2.75941e-07
ARL14	4.74201	0.892192	2.59283e-11	2.02076e-08
PRAME	4.70722	1.56128	4.94218e-08	3.79994e-06
MAP3K9	4.6928	1.35595	2.29397e-10	7.86648e-08
C15orf48	4.67289	5.88169	1.09363e-09	2.25919e-07
CRIP1	4.65922	4.4069	7.05441e-11	3.77984e-08
SYCE3	4.64394	0.645036	2.90492e-10	8.72383e-08
AP1M2	4.60733	3.59043	4.21437e-08	3.36091e-06
KRT19	4.60144	7.00392	1.35941e-09	2.61893e-07
AFAP1-AS1	4.59543	1.7035	2.48069e-08	2.31269e-06
HAS2	4.58232	1.39282	1.74688e-08	1.75158e-06
C1orf116	4.58063	1.10174	2.69206e-10	8.66342e-08
TDRD9	4.56478	2.07528	3.92038e-08	3.20152e-06
GALNT3	4.55807	1.94362	1.72511e-07	1.02348e-05
IL18	4.55499	2.57389	9.16534e-07	3.94847e-05
LEMD1	4.52772	0.983165	2.01498e-08	1.963e-06
CRB3	4.51986	0.582997	2.41568e-11	2.02076e-08
MISP	4.51007	1.17246	2.57112e-08	2.37013e-06
DAPP1	4.50014	0.573133	1.70517e-09	3.14374e-07
ADGRF1	4.48388	0.565003	3.39109e-11	2.5097e-08
LAMB3	4.46852	4.62588	9.33418e-09	1.12707e-06
PPARG	4.46073	2.72263	7.08914e-07	3.25873e-05
BAIAP2L1	4.43681	2.49966	1.43954e-06	5.64812e-05
GNA15	4.4297	0.537915	6.28913e-10	1.5628e-07
ZNF665	4.41907	2.70427	4.02957e-09	6.00791e-07
NCF2	4.41746	1.32427	3.37576e-09	5.21449e-07
ALDH3B1	4.40065	2.3951	2.08085e-06	7.32614e-05
LINC01511	4.38605	0.714208	3.4083e-08	2.95145e-06
ABCC3	4.37569	1.39551	2.19072e-08	2.11022e-06
RBM47	4.37093	0.706652	2.92298e-09	4.69709e-07
STK32A	4.36222	0.702295	2.65343e-09	4.41706e-07
LINC00673	4.3559	0.501017	2.15624e-09	3.74601e-07
C19orf33	4.35211	3.60635	3.95697e-08	3.21546e-06
TC2N	4.35192	0.895267	6.66466e-10	1.58817e-07
SLITRK6	4.35069	0.696531	1.01769e-08	1.19515e-06
GJB3	4.33416	0.886384	3.45036e-12	7.39498e-09
MLPH	4.31465	3.48659	5.57962e-11	3.2989e-08
PROM2	4.30157	1.25245	1.25033e-08	1.3831e-06
FERMT1	4.29895	1.8455	9.4646e-08	6.43969e-06
EEPD1	4.27056	0.946703	1.46173e-08	1.5376e-06
GJB7	4.2704	0.656387	1.30753e-08	1.40999e-06
EMB	4.26059	1.04772	6.97459e-09	9.26861e-07
MT1A	4.25851	3.49937	1.538e-06	5.84862e-05
GRHL2	4.24202	0.840317	3.20189e-09	4.99088e-07
HLA-DRA	4.23584	0.639107	1.87944e-08	1.852e-06
HOMER2	4.23338	0.439755	9.85517e-12	1.53615e-08
NKX2-1	4.22911	0.63574	3.45979e-08	2.95665e-06
ERBB3	4.22478	1.8691	4.14023e-08	3.33279e-06
OASL	4.2058	2.06336	2.58187e-09	4.34007e-07
ZNF525	4.19154	1.65436	9.8686e-09	1.16695e-06
TRIM55	4.19104	0.616703	3.14577e-10	8.98955e-08
IL11	4.18519	1.39238	5.60011e-09	7.68381e-07
ARHGEF5	4.17875	0.610562	1.30344e-08	1.40999e-06
ZNF883	4.17792	1.97398	2.04455e-08	1.98055e-06
CDS1	4.17412	1.00449	5.10473e-11	3.12592e-08
B3GNT3	4.15684	0.889848	1.20923e-09	2.46799e-07
LINC01588	4.1546	0.598486	2.16292e-09	3.74601e-07
CSF2	4.14645	1.5937	5.47394e-06	0.000160164
TOM1L1	4.14002	1.14023	2.32862e-08	2.20588e-06
COL7A1	4.13632	1.07771	3.38686e-08	2.94777e-06
LINCR-0002	4.12942	0.387772	6.88438e-10	1.58817e-07
DNAAF3	4.10922	1.06416	3.11542e-07	1.66381e-05
AOAH	4.10388	0.375007	1.07597e-10	4.7182e-08
LOC101929705	4.09955	1.41024	9.69043e-10	2.02625e-07
MST1R	4.09708	1.11877	2.72909e-07	1.49447e-05
GALNT12	4.08362	1.4476	1.15803e-07	7.46451e-06
ELFN1-AS1	4.0678	1.43969	9.20735e-09	1.11964e-06
ZNF681	4.06206	1.83306	4.36921e-09	6.29533e-07
CNKSR1	4.04467	0.3454	4.56394e-11	2.89827e-08
UBXN10	4.04156	0.541966	1.3584e-09	2.61893e-07
CHPF	4.03753	2.52827	3.02165e-09	4.79715e-07
PKIB	4.0226	2.24249	2.49532e-08	2.31269e-06
EPHA1	4.01831	0.332221	2.72848e-10	8.66342e-08
FXYD3	4.00478	0.919817	1.69031e-08	1.72512e-06
CDCP1	3.99115	2.19384	3.11957e-08	2.80043e-06
HKDC1	3.97078	0.704694	9.92945e-11	4.60136e-08
F3	3.96176	2.57687	8.65576e-08	5.98434e-06
KCNN4	3.95857	1.09483	3.58836e-08	3.03084e-06
LINC01589	3.95566	0.499013	8.07106e-08	5.67385e-06
ZNF727	3.95414	0.941296	7.1437e-08	5.13731e-06
GRB7	3.95273	0.497549	8.91176e-09	1.10725e-06
PAG1	3.95014	1.18274	5.85951e-08	4.34923e-06
METTL7B	3.94887	0.2975	3.31091e-08	2.92623e-06
GPC6	3.9392	0.979146	1.79139e-07	1.05189e-05
TFAP2C	3.93774	0.688173	2.62847e-10	8.66342e-08
P2RY6	3.93694	0.291536	2.74319e-08	2.50185e-06
ANKRD30BP2	3.92061	0.877732	6.78049e-10	1.58817e-07
ADGRF4	3.91637	0.281252	4.44997e-10	1.19218e-07
KRTCAP3	3.90562	1.34472	3.3797e-08	2.94777e-06
RAB27B	3.90487	0.47362	2.48888e-08	2.31269e-06
SFTA3	3.88574	0.464056	7.32926e-08	5.21442e-06
PTPN3	3.8835	0.661057	2.87272e-09	4.69101e-07
XKR9	3.87254	0.747693	7.46982e-08	5.29246e-06
COX6B2	3.82817	0.237151	2.18574e-10	7.86648e-08
TMC4	3.82698	1.62488	3.32566e-06	0.000105988
COBL	3.82677	1.22705	8.98399e-08	6.13703e-06
NECTIN4	3.80593	0.42415	7.53396e-09	9.64592e-07
PRPH	3.80593	0.22603	2.53623e-11	2.02076e-08
CDA	3.80322	5.13671	3.35435e-08	2.94777e-06
MARVELD3	3.78669	0.902891	4.70399e-09	6.61104e-07
LINC00239	3.78516	0.413765	1.42903e-10	5.69816e-08
MUC16	3.78379	0.80932	7.02741e-09	9.26861e-07
LIF	3.77783	1.43362	2.594e-07	1.42554e-05
IFI30	3.77461	3.51291	4.81653e-08	3.72001e-06
ACSL5	3.75879	1.96816	6.48352e-06	0.000186521
TMEM92	3.75471	0.596658	9.90906e-11	4.60136e-08
VCAN	3.74561	2.01662	1.57688e-07	9.52013e-06
THNSL2	3.7282	0.385283	2.81414e-07	1.52694e-05
ATP10A	3.72349	0.581048	2.24192e-08	2.14749e-06
BSPRY	3.71213	0.971612	4.0945e-09	6.01947e-07
ERICH2	3.71118	0.178654	4.87525e-10	1.28602e-07
SYNE4	3.70763	0.573122	2.21954e-07	1.25185e-05
PKP3	3.699	0.568803	3.52529e-08	2.99231e-06
HSH2D	3.69069	0.366532	1.28745e-09	2.53731e-07
PRSS16	3.68415	0.561378	8.01691e-07	3.60782e-05
VSTM2L	3.67816	0.360267	6.41602e-08	4.72142e-06
SP140	3.6698	0.356087	1.80319e-09	3.24618e-07
RIPK4	3.66543	0.15578	1.84991e-10	6.89534e-08
LYPD3	3.6598	0.351083	9.62463e-10	2.02625e-07
SPINT1-AS1	3.65105	0.544829	6.5765e-06	0.000188563
LRG1	3.64731	1.73168	1.6612e-06	6.19194e-05
MT1X	3.64037	5.50227	1.9301e-08	1.89106e-06
GEM	3.63324	1.23776	7.82066e-07	3.52876e-05
LINC01224	3.62882	1.12808	3.14205e-07	1.66792e-05
PCLO	3.61092	1.94928	5.09972e-08	3.90356e-06
ERVV-2	3.59437	0.31837	9.60326e-09	1.14345e-06
P2RX5	3.58713	0.512871	3.45824e-09	5.24735e-07
RASEF	3.58664	1.00099	1.47839e-06	5.73493e-05
SERPINA5	3.58435	0.511479	4.81516e-08	3.72001e-06
WFDC10B	3.58134	0.113736	4.39011e-10	1.19218e-07
SLC35F3	3.57714	0.309755	2.35114e-09	4.03127e-07
SEMA7A	3.57698	0.705913	1.19165e-07	7.65242e-06
STON2	3.57365	1.28948	3.66348e-06	0.000114624
RIBC2	3.55713	0.894112	7.46972e-09	9.64592e-07
PTK6	3.55649	0.101308	6.23017e-10	1.5628e-07
TUBA4A	3.53449	5.22502	5.40488e-08	4.08247e-06
FAM83F	3.52116	1.06037	7.16095e-08	5.13731e-06
IQANK1	3.51549	0.0808076	9.01114e-11	4.54426e-08
ADGRD1-AS1	3.50662	0.0763733	1.49137e-10	5.81159e-08
SPINT2	3.50544	5.02354	8.17256e-10	1.7965e-07
G0S2	3.50504	3.72092	1.09068e-07	7.25243e-06
RASGEF1A	3.49997	1.41457	1.81753e-09	3.24618e-07
SHD	3.49956	0.270964	1.08727e-08	1.24282e-06
CLDN7	3.49239	5.41362	7.67316e-09	9.74548e-07
SMPDL3B	3.48843	1.044	1.09909e-07	7.27607e-06
HORMAD1	3.47738	0.259874	1.12e-07	7.30174e-06
SYTL1	3.47498	0.258674	4.64615e-07	2.32933e-05
SERPINB7	3.46578	0.254075	4.214e-08	3.36091e-06
KDF1	3.46261	0.542731	8.94961e-08	6.13703e-06
CD79A	3.45639	0.249378	7.27727e-08	5.199e-06
EREG	3.45615	1.04174	1.71488e-08	1.72961e-06
ELMO3	3.45585	1.18051	1.80905e-07	1.05863e-05
FHOD3	3.44627	1.32704	1.85671e-07	1.07915e-05
LINC01503	3.44572	0.336167	4.06482e-06	0.000125351
SYT12	3.43876	0.0424464	3.89924e-08	3.20152e-06
MLXIPL	3.43326	0.237817	5.42769e-09	7.56611e-07
C4orf47	3.42315	0.873921	8.25792e-08	5.75571e-06
FOXA2	3.41905	0.0325874	2.27024e-10	7.86648e-08
LDHC	3.41444	0.624643	1.11753e-07	7.30174e-06
CGN	3.41161	1.01947	1.10938e-07	7.2879e-06
RNF212	3.39543	1.59186	4.52713e-07	2.28974e-05
LINC02551	3.3867	0.214535	6.87317e-06	0.000194789
WIPF3	3.38226	0.212312	3.46603e-08	2.95665e-06
KRT8	3.37835	7.09582	1.26922e-08	1.395e-06
CD24	3.37809	4.77164	7.89928e-09	9.9589e-07
LINC01607	3.37619	0.407402	4.10754e-09	6.01947e-07
IFIT2	3.36448	2.63953	1.59565e-07	9.59966e-06
TMPRSS11E	3.36142	0.00377652	5.6627e-09	7.70577e-07
RAB11FIP1	3.35884	2.25118	2.25672e-07	1.26038e-05
CTSV	3.35377	2.97859	5.13531e-06	0.000152336
SYCE2	3.35081	-0.00152903	8.73229e-07	3.81026e-05
SLFN13	3.34161	0.741031	2.25856e-06	7.83912e-05
TMC5	3.34107	3.40226	1.52324e-07	9.29343e-06
SYT7	3.33731	0.281959	4.5327e-09	6.47648e-07
CYP1B1	3.32286	0.578854	1.65861e-07	9.94354e-06
GAD1	3.31631	0.561704	4.70784e-08	3.68587e-06
OVOL2	3.3149	-0.0194855	1.8205e-07	1.06171e-05
SHANK2	3.31462	0.178497	8.95649e-08	6.13703e-06
RBKS	3.3013	1.26992	9.83993e-05	0.00159888
ZNF415	3.28701	1.84325	3.36687e-06	0.000107103
LOC105374060	3.2869	-0.0334856	1.14991e-06	4.71683e-05
SNX10	3.28445	1.97672	1.05137e-05	0.000277329
LOC101927391	3.27991	0.161142	2.93123e-09	4.69709e-07
MUC20	3.27875	-0.0375603	3.49953e-09	5.26341e-07
ALG1L	3.27663	0.159499	5.17832e-06	0.000153082
DUXAP9	3.2765	1.33428	1.13891e-07	7.39689e-06
LINC02057	3.27225	0.75167	1.30415e-06	5.20024e-05
ABCA7	3.26387	1.404	3.40156e-06	0.000108006
SH2D4A	3.2638	3.16492	1.27109e-06	5.09209e-05
EEF1A2	3.26047	3.48108	1.92164e-07	1.11312e-05
CRABP2	3.24968	3.45235	2.33763e-06	8.06459e-05
NUP210	3.24367	0.433263	2.75937e-06	9.15129e-05
DSC2	3.24324	1.91201	9.6622e-06	0.000258452
FAAHP1	3.23934	0.537094	7.50026e-07	3.4202e-05
LIPH	3.22725	0.821292	2.25237e-06	7.83681e-05
TNK1	3.22333	0.423089	4.43159e-07	2.26093e-05
LLGL2	3.21538	0.617236	1.21891e-07	7.79827e-06
LOC101927789	3.20137	1.98794	7.21815e-06	0.000202557
MYO5B	3.19012	2.11063	4.86835e-05	0.000924393
EVPL	3.18919	0.313903	4.7744e-08	3.72001e-06
SLC16A9	3.18819	0.709642	3.67139e-08	3.08576e-06
FANK1	3.18417	1.49098	1.71943e-05	0.000407763
PRKCZ	3.18019	-0.0868413	1.14464e-08	1.29118e-06
LPAR2	3.1697	1.43368	1.94542e-05	0.000449771
EPDR1	3.15858	1.68692	3.02422e-05	0.000631588
RPSAP58	3.15807	1.76342	6.46902e-08	4.74008e-06
SLC24A4	3.1569	0.587996	1.55465e-07	9.41911e-06
TCAM1P	3.15609	0.0992295	7.10676e-08	5.13731e-06
SERPINA3	3.15227	-0.100802	3.25627e-08	2.89285e-06
TGFA	3.14732	1.02624	3.36108e-07	1.77868e-05
TPD52L1	3.13514	1.58307	6.77156e-07	3.14648e-05
GOLT1A	3.13439	0.57674	3.56736e-07	1.87626e-05
CTSH	3.12111	2.53867	5.21253e-08	3.97218e-06
HOOK1	3.11345	0.276029	1.0297e-07	6.9236e-06
SYCP2	3.11025	0.82347	2.87088e-07	1.55281e-05
IRS1	3.10852	0.822603	6.57815e-07	3.0986e-05
MAP7	3.10251	1.04916	1.08657e-06	4.51097e-05
PARP8	3.0982	1.15301	4.4504e-06	0.000134107
GPR39	3.09519	0.0687787	6.74758e-07	3.14648e-05
SYK	3.09393	-0.129969	1.72848e-09	3.15282e-07
IGSF9	3.08932	0.462087	2.79945e-07	1.52379e-05
CBR3-AS1	3.08152	0.412864	4.33408e-08	3.42452e-06
MT1F	3.08091	1.57352	8.09366e-07	3.62334e-05
PSG9	3.07682	1.18912	3.78723e-07	1.97374e-05
PCAT7	3.07107	0.346961	5.70861e-08	4.25564e-06
TRIM61	3.06849	0.834033	4.52109e-06	0.000135791
LSR	3.06049	1.71611	8.59323e-07	3.77794e-05
FER1L4	3.06004	0.402125	1.99679e-06	7.11755e-05
LINC00624	3.05857	0.0504684	5.60175e-09	7.68381e-07
PARD6B	3.05596	0.827768	2.00639e-06	7.11755e-05
SMIM22	3.05336	-0.150257	7.82841e-10	1.74319e-07
IRF5	3.05293	0.932252	1.40725e-06	5.53409e-05
EGFR	3.04498	3.93948	5.43127e-10	1.41098e-07
SLC13A3	3.044	0.637546	3.1305e-09	4.92437e-07
IFIT3	3.03872	3.84367	3.00799e-08	2.71448e-06
PLEK2	3.03418	2.95857	4.41757e-08	3.47448e-06
MUC1	3.02486	1.55938	5.81731e-07	2.7715e-05
IFI44L	3.02331	3.89913	1.3755e-07	8.51418e-06
FYB1	3.01717	0.0297694	2.98769e-07	1.60821e-05
TXNIP	3.01623	5.36128	4.52313e-07	2.28974e-05
OLFM1	3.01333	0.37877	2.02699e-07	1.16237e-05
CACNG4	3.01242	-0.170724	2.00798e-11	2.02076e-08
TIMP4	3.01242	0.0273964	4.83018e-06	0.000144283
DEF6	3.00263	0.220623	6.95198e-07	3.2129e-05
EXPH5	2.99788	1.43989	8.97904e-06	0.000245151
LINC00467	2.99626	4.26873	6.80882e-10	1.58817e-07
DHDH	2.99225	-0.180809	1.79465e-08	1.77867e-06
NGEF	2.99033	0.214472	1.48822e-07	9.11322e-06
ITGB2	2.98793	0.0151514	3.22073e-08	2.87618e-06
LOC101927418	2.98164	-0.186115	9.9501e-08	6.71671e-06
NTN1	2.97714	0.498118	1.38395e-05	0.000341428
MT1M	2.97519	1.15218	1.05725e-06	4.43219e-05
DNAH11	2.9729	0.358552	4.44379e-07	2.26093e-05
PSD4	2.96815	1.5917	6.6663e-08	4.85488e-06
DENND2D	2.96044	0.734685	4.06059e-05	0.000804888
OLFML2A	2.95855	1.67902	1.01024e-06	4.27693e-05
DGKG	2.95832	0.488707	1.38048e-06	5.44132e-05
HCAR1	2.95527	0.381179	7.05533e-07	3.2519e-05
SORL1	2.95299	0.195802	1.66769e-07	9.96316e-06
ODAPH	2.94398	0.191295	1.8802e-06	6.84994e-05
ATP6V0D2	2.94238	0.190496	6.80694e-09	9.11811e-07
ZNF90	2.93938	-0.00912666	2.95174e-05	0.000619467
TTYH1	2.93675	-0.0104418	1.5887e-08	1.63113e-06
DNAJC22	2.93642	0.477755	1.08889e-05	0.000282025
ADGRV1	2.93319	1.0705	1.76909e-06	6.53726e-05
KYNU	2.93171	1.148	2.0329e-05	0.000465211
MOCOS	2.93157	1.02437	9.75197e-07	4.15939e-05
LINC02029	2.93068	-0.211593	2.14538e-09	3.74601e-07
NEK11	2.9255	2.02063	1.28247e-05	0.00032051
ACOT4	2.92291	0.471	5.48807e-08	4.1091e-06
WWC1	2.90878	1.39534	8.74145e-07	3.81026e-05
MAPT	2.90642	-0.223724	1.13304e-08	1.28657e-06
TESMIN	2.90374	1.36137	2.70834e-06	8.99944e-05
LOC100507516	2.90328	0.461186	3.51781e-06	0.000111139
AP1S3	2.8997	2.02135	1.42349e-05	0.000348673
FAM83H	2.89795	0.960762	7.64055e-07	3.47288e-05
CYBA	2.89596	5.58845	1.3684e-07	8.51418e-06
TMEM238	2.89232	-0.0326574	3.87967e-08	3.20152e-06
LOC441666	2.8876	1.49075	9.27155e-06	0.000251002
IMPA2	2.87727	2.00126	6.15336e-05	0.00110942
TRIM6	2.87293	1.78753	2.48507e-07	1.37449e-05
SYNGR3	2.87001	0.246429	1.0686e-06	4.46343e-05
USP43	2.86526	-0.0461851	3.59696e-07	1.88604e-05
ZNF165	2.86232	2.42339	1.86326e-06	6.81181e-05
BLACAT1	2.8611	-0.048264	2.10351e-07	1.20223e-05
NMNAT2	2.85976	0.729667	1.26617e-06	5.09209e-05
CD70	2.85871	0.49958	1.79919e-05	0.000423463
PTPRH	2.85481	0.146711	8.85402e-07	3.83361e-05
IL1RAP	2.85449	3.33509	8.1008e-05	0.00137385
ZNF85	2.84588	4.07933	3.50315e-07	1.84815e-05
KRT7	2.84294	8.54652	1.37761e-06	5.44132e-05
A1BG	2.84139	2.59524	6.20222e-06	0.000178728
UPP1	2.83843	6.78241	2.2677e-08	2.16011e-06
MYH16	2.83507	0.136839	8.24427e-08	5.75571e-06
APOL6	2.83264	3.40118	4.03083e-06	0.000124527
DLG3	2.82696	2.73493	3.71666e-07	1.94286e-05
SPINT1	2.82566	3.74153	1.47983e-07	9.0943e-06
B4GALNT1	2.82468	0.329768	5.23808e-07	2.56506e-05
DGCR5	2.81994	-0.0688458	1.85647e-06	6.80149e-05
ST6GALNAC2	2.8175	0.861338	4.87592e-05	0.000924807
PLS1	2.81583	2.33465	5.27853e-08	4.00467e-06
FBXO16	2.81221	0.61377	1.19317e-06	4.85939e-05
EPB41L4B	2.80609	0.565392	1.07984e-05	0.000280962
OVOL1	2.80517	-0.0762302	3.35688e-10	9.43558e-08
PTPN6	2.8049	0.564796	2.56349e-05	0.000557786
IFITM10	2.80369	0.319271	8.45472e-07	3.74585e-05
PRSS22	2.79895	-0.277463	9.38375e-07	4.02234e-05
PON3	2.79328	1.72053	5.18568e-05	0.000976001
PLPP2	2.79026	3.74536	5.60091e-06	0.000163322
LOC646214	2.78658	0.693076	2.39153e-07	1.33134e-05
JPH1	2.78632	0.997065	2.375e-05	0.000526399
PSG3	2.77789	-0.0898725	1.68984e-06	6.28503e-05
LINC02450	2.7762	-0.0907172	1.91448e-06	6.92037e-05
ZNF257	2.76788	0.805085	2.97747e-06	9.66887e-05
C7orf57	2.76401	0.193429	1.65996e-05	0.000395851
FUT3	2.76401	-0.096812	1.35617e-07	8.48643e-06
MT1DP	2.76401	-0.294932	8.46422e-08	5.87561e-06
PCSK1N	2.76401	-0.096812	1.93779e-05	0.000449771
RNF32	2.76269	0.334959	8.42472e-06	0.000232491
ZIC2	2.7551	-0.101264	1.01852e-06	4.30137e-05
ALDH3B2	2.75362	-0.102003	2.5123e-06	8.49623e-05
ZNF616	2.75347	2.21616	3.43529e-08	2.95665e-06
HAS2-AS1	2.74449	-0.30469	7.53851e-09	9.64592e-07
FOXL1	2.74249	1.08115	8.19366e-07	3.65383e-05
CCDC144NL-AS1	2.74178	1.60208	8.24529e-07	3.66253e-05
ZNF880	2.74032	5.11426	6.42762e-07	3.03603e-05
KCNS3	2.73709	0.866451	4.94653e-07	2.44418e-05
ARAP2	2.73688	0.377988	4.23876e-06	0.00012932
RAB11FIP4	2.73593	1.064	2.34445e-06	8.07188e-05
SULT2B1	2.73558	-0.111027	4.90908e-07	2.43424e-05
ZFPM2-AS1	2.73388	0.0862454	5.27355e-05	0.000987121
C19orf18	2.73361	0.635151	4.20255e-06	0.000128673
LOC100505874	2.72513	0.372109	3.03702e-06	9.79866e-05
LINC01213	2.72366	-0.315105	9.42143e-09	1.12965e-06
PTER	2.72253	2.1629	2.39901e-05	0.000530069
LINC00525	2.72218	-0.315844	1.51589e-08	1.58484e-06
STRIP2	2.71879	3.48644	1.07897e-06	4.49031e-05
AKAP6	2.71721	0.36815	3.79316e-06	0.000118036
PPL	2.71634	0.916756	1.67964e-05	0.000399434
LCK	2.71305	-0.122291	9.90649e-06	0.000263344
DMBX1	2.71157	-0.030909	5.78816e-07	2.7715e-05
ZNF208	2.70899	0.958402	2.00751e-06	7.11755e-05
RUNX1-IT1	2.7083	-0.322784	9.4698e-07	4.04911e-05
AK7	2.70201	0.268431	2.15094e-06	7.52654e-05
ZNF682	2.69968	1.59491	2.66743e-06	8.89801e-05
AGT	2.69769	-0.328089	1.94874e-07	1.12502e-05
PPP1R1C	2.69652	1.53265	0.000162155	0.0023804
LAMC2	2.69278	4.37515	1.76624e-05	0.00041771
GPRC5C	2.6914	0.614045	8.57493e-07	3.77794e-05
HLA-DMA	2.68514	2.42692	6.17989e-05	0.00111303
MAPK13	2.68448	3.09032	6.75723e-07	3.14648e-05
UCN2	2.68408	-0.334898	1.52384e-06	5.84177e-05
UST	2.68102	0.502855	3.13584e-05	0.000650933
FAM81A	2.67752	-0.140054	3.0129e-06	9.75362e-05
ARTN	2.67686	-0.338505	2.99207e-07	1.60821e-05
ADPRHL1	2.6732	0.0559062	2.11906e-07	1.20709e-05
GRK3	2.67055	1.37161	0.000588662	0.00636795
WNT7B	2.6702	-0.143717	1.62817e-06	6.10868e-05
ZNF878	2.66773	-0.144951	8.47654e-09	1.06087e-06
RAB17	2.6639	0.539619	7.82899e-06	0.00021827
IL36RN	2.66298	-0.345445	6.73423e-06	0.000192122
LINC01138	2.6608	0.598743	0.000499693	0.00560349
PCOLCE2	2.65881	-0.149409	9.8072e-06	0.000261109
CDKL2	2.65685	0.536091	1.13093e-06	4.65011e-05
MYBL1	2.65325	2.12794	4.90122e-05	0.000928578
TIAM1	2.65214	0.533737	1.88168e-06	6.84994e-05
STAMBPL1	2.65045	0.638892	1.57223e-06	5.95088e-05
PCED1B	2.6483	2.0437	8.45225e-10	1.81153e-07
SDC1	2.6401	3.00591	6.68233e-08	4.85488e-06
SLC52A3	2.63718	-0.160227	4.5939e-07	2.30988e-05
SLC39A11	2.63578	3.43082	6.61562e-07	3.10771e-05
BMPR1A	2.6357	1.05006	7.73811e-06	0.000216087
PATJ	2.63434	1.74062	2.15863e-05	0.000486359
GALNT18	2.62777	1.00992	2.29883e-05	0.000513048
ONECUT2	2.61743	0.226141	1.37391e-07	8.51418e-06
CLDN12	2.61517	3.79468	7.65631e-07	3.47288e-05
SLC16A14	2.61464	0.408985	1.32762e-07	8.36889e-06
VAV1	2.61201	-0.172809	0.000205748	0.00285186
CAMK2N2	2.60557	0.312332	1.64802e-06	6.15618e-05
FABP6	2.60557	-0.37415	6.45257e-05	0.00115126
FAM225A	2.60557	-0.37415	1.04348e-06	4.38515e-05
AFAP1L2	2.60294	1.99537	0.00036372	0.0044042
PGM5P4-AS1	2.60288	-0.375496	2.29025e-05	0.000511977
EPS8L2	2.59577	1.25271	1.22952e-06	4.98378e-05
SLC37A2	2.59282	1.29804	2.09074e-06	7.34586e-05
STK32A-AS1	2.58695	-0.383462	2.50925e-05	0.000548771
B3GNT4	2.58583	0.0122188	6.85883e-06	0.000194705
TNFRSF18	2.58474	-0.384565	4.31417e-07	2.22134e-05
ZIK1	2.58342	1.66034	1.60266e-06	6.02613e-05
ZNF610	2.58078	2.29458	4.68551e-06	0.000140205
CKB	2.57995	2.59502	4.59267e-07	2.30988e-05
LYPD5	2.57976	-0.188933	2.83488e-05	0.000602315
ANO9	2.57616	0.495745	1.59873e-06	6.02458e-05
SPIRE2	2.57515	0.693364	4.28813e-06	0.000130594
UNC13D	2.57497	1.24795	2.44774e-06	8.30618e-05
FMN1	2.57086	0.400976	1.24086e-07	7.87992e-06
SLC6A14	2.57086	-0.391505	4.29111e-08	3.40627e-06
PTK2B	2.57041	0.75167	9.60807e-06	0.000257406
CYP24A1	2.56555	0.994158	3.11257e-06	9.97535e-05
ZNF815P	2.56308	1.37381	2.38673e-06	8.20098e-05
INSL3	2.56025	-0.39681	1.02499e-06	4.31806e-05
ERP27	2.55895	1.35786	2.09507e-05	0.000475788
RAB19	2.55791	0.288499	0.000223032	0.00303741
MYEOV	2.5549	2.08473	0.000330167	0.00408445
DNAH2	2.55217	0.68187	1.34992e-05	0.000334475
IFIT1	2.55204	3.56263	1.29712e-07	8.20681e-06
FHDC1	2.54964	-0.203996	8.04268e-06	0.000223501
PPM1N	2.54964	0.529285	0.000225534	0.00305442
LAMA3	2.54815	3.38285	1.06991e-06	4.46343e-05
SUSD3	2.54489	-0.404489	7.64582e-05	0.00130932
IRX3	2.5422	0.188526	1.90606e-05	0.00044525
UGT8	2.54008	0.385586	0.000696595	0.00722117
ASNS	2.53342	0.535052	4.30778e-05	0.000841244
S100A2	2.52661	3.18292	0.000106783	0.00170009
ACTR3C	2.52595	0.623441	0.000105247	0.0016818
ZNF841	2.52123	3.21017	8.75526e-06	0.000240573
RIPOR2	2.52056	0.177708	7.31148e-05	0.00126119
TTC39A	2.51345	0.662512	1.85625e-06	6.80149e-05
SNAI2	2.51312	1.25818	1.52996e-05	0.000368954
ASS1	2.5061	4.48437	4.08639e-07	2.12319e-05
ACOX2	2.50483	1.94052	2.37084e-05	0.000526399
CCL28	2.50431	2.19759	2.39893e-05	0.000530069
SFMBT1	2.50177	2.04952	0.00130821	0.0114793
CCL26	2.49957	0.167211	1.0642e-08	1.23289e-06
FAM241B	2.49957	0.549573	8.93676e-05	0.00148382
GRTP1	2.4963	-0.230663	1.70721e-08	1.72961e-06
PFKFB4	2.49598	2.29281	0.000141579	0.00212381
LOC100288175	2.49252	1.95994	8.79315e-05	0.00146234
TTC25	2.49044	0.162645	5.60509e-07	2.70718e-05
ZNF816	2.4859	2.04575	1.81687e-05	0.000425574
REEP6	2.48406	0.984858	8.18895e-05	0.00138197
FBXL19	2.48338	1.31421	0.000156158	0.00230619
ADRB2	2.47983	0.157339	7.30201e-05	0.00126083
VWA1	2.4778	1.70308	0.000154817	0.00229034
GPAT3	2.47694	1.72846	2.51854e-05	0.000550101
PELI3	2.47604	1.43776	0.000108125	0.00171342
GOLGA7B	2.47377	0.154308	2.54349e-06	8.56792e-05
LOC102723899	2.47377	0.154308	1.09815e-05	0.000283567
SLC14A1	2.47268	1.76104	0.000106963	0.00170009
CCDC113	2.47257	1.65367	1.192e-05	0.000303685
FUT2	2.47245	0.245771	0.000369758	0.0044647
LGALS3BP	2.47118	5.28248	1.20948e-08	1.35541e-06
RAP1GAP2	2.47034	1.02332	1.95524e-05	0.000450599
RAB20	2.46961	-0.045891	1.46806e-06	5.71539e-05
C3orf52	2.46946	2.17103	1.3657e-06	5.40794e-05
CRYBG2	2.46813	-0.442871	2.83314e-05	0.000602315
ATP8B3	2.46486	-0.444505	1.28681e-06	5.14303e-05
C9orf64	2.46104	2.17326	3.83101e-05	0.000768663
DICER1-AS1	2.45581	1.21418	6.65453e-07	3.11745e-05
CKMT1A	2.45425	-0.25169	8.5681e-07	3.77794e-05
XAGE1B	2.45425	-0.44981	1.49302e-06	5.77863e-05
APOBEC3B	2.45065	2.77505	1.57956e-08	1.63113e-06
FPR1	2.4495	-0.254063	1.49014e-05	0.000362925
ZNF699	2.44947	0.524523	6.79122e-06	0.000193426
HYAL1	2.44627	0.430801	9.05148e-05	0.00149885
C6orf132	2.44512	0.430225	8.54185e-05	0.00142886
ARL14EPL	2.43889	-0.259368	2.02313e-07	1.16237e-05
CCDC103	2.43889	-0.0612481	1.1609e-05	0.000297087
CGB8	2.43889	-0.457489	1.23102e-07	7.84649e-06
TMEM61	2.43889	-0.457489	2.41758e-05	0.000533486
KRTAP2-3	2.43758	-0.458147	2.93818e-06	9.55942e-05
FGF1	2.42844	0.223768	0.000236908	0.00317098
GATM	2.42844	0.329768	1.71791e-06	6.36184e-05
EPSTI1	2.42707	0.923441	0.000792074	0.00789587
LINC00659	2.42501	-0.464428	1.51014e-06	5.81861e-05
LINC01806	2.42281	-0.267411	0.000102289	0.00164373
SEMA3B	2.41953	0.96647	3.04029e-06	9.79866e-05
HS6ST2	2.41872	1.43168	0.000822382	0.00813181
VDR	2.41872	0.371707	4.1079e-05	0.000811982
LOC100288748	2.41806	-0.467904	0.00018663	0.00264678
RAET1L	2.41658	-0.468643	0.000116034	0.00181526
SEMA4B	2.41431	3.52109	2.31479e-06	8.00191e-05
CELSR1	2.40951	2.60666	2.70273e-06	8.99824e-05
ZNF726	2.407	2.02882	0.000206354	0.00285796
FAM160A1	2.40453	0.700173	5.07803e-06	0.000150898
LINC01176	2.40271	0.0127784	1.35276e-05	0.000334697
PLXNC1	2.39832	-0.0815358	0.000136229	0.00207101
SOWAHC	2.39538	2.39367	5.47287e-08	4.1091e-06
RUNX2	2.39462	0.420334	0.00119337	0.0107749
TMEM191A	2.39334	0.755257	1.43698e-05	0.000351476
ACOXL	2.39114	0.205117	0.000138011	0.00208487
EFHC2	2.39078	-0.283426	3.98405e-06	0.000123304
RDM1	2.39034	-0.283646	0.000252812	0.00333697
PRRG4	2.38691	1.05616	3.62626e-05	0.000735809
C1orf210	2.3769	-0.290366	0.000136801	0.00207208
SH3RF2	2.37683	0.488203	3.01494e-06	9.75362e-05
MITF	2.37556	2.49704	4.33896e-07	2.22742e-05
SPAG4	2.37378	3.68005	7.39981e-07	3.38339e-05
APOBEC3G	2.36856	2.40169	3.92114e-08	3.20152e-06
ZNF135	2.36709	1.61849	2.71901e-05	0.000584419
GAS6-AS1	2.36213	-0.29775	1.91717e-06	6.92037e-05
RNF157	2.35934	0.281335	4.2261e-05	0.000829069
TM4SF19	2.35547	1.37748	3.40716e-05	0.000697959
CDKN2A	2.34718	3.16411	1.18704e-05	0.000303322
KIF25	2.34677	-0.503549	5.27413e-07	2.56506e-05
MKLN1-AS	2.34677	-0.503549	3.79993e-08	3.1628e-06
ZNF429	2.34456	3.18648	4.36096e-06	0.000131643
ZNF365	2.34203	0.241238	2.49571e-05	0.000547906
DNM3	2.34077	1.37488	0.000302969	0.00381123
BCAS4	2.33937	1.20275	1.95287e-05	0.000450599
ZNF600	2.33626	3.08355	4.63008e-09	6.56093e-07
CLIC3	2.32877	0.372051	0.000275613	0.00356923
TNFSF9	2.32713	1.29202	2.73683e-05	0.000586571
CA12	2.32657	1.40835	1.51178e-05	0.000365689
NT5DC4	2.32594	-0.315844	1.08136e-05	0.000280962
PCDHA6	2.32594	-0.513965	4.29331e-07	2.21726e-05
CX3CL1	2.32284	1.59548	0.000871101	0.00851534
DNER	2.32155	0.368444	3.79137e-05	0.000763888
RNLS	2.31575	1.06738	1.40261e-05	0.000345037
FCMR	2.31533	0.0612117	1.13666e-05	0.000292192
SDR16C5	2.31533	-0.12303	1.68765e-05	0.000400783
KCNQ5	2.31058	-0.521643	6.09635e-06	0.000176203
ZNF107	2.30859	3.38576	1.69864e-06	6.3041e-05
ZNF818P	2.30076	1.98068	0.000187527	0.00265292
LOC100128885	2.29953	0.357433	0.000120716	0.00187652
VEGFA	2.29691	3.86685	3.16309e-05	0.000655796
ZNF530	2.29673	1.43875	1.58414e-06	5.98275e-05
CHI3L1	2.29671	-0.330462	3.20089e-06	0.000102393
VASN	2.29648	0.614703	7.16389e-05	0.00124073
SLC2A1-AS1	2.29582	0.284447	0.000188525	0.00266265
STMN3	2.29283	1.81478	3.5693e-05	0.000727695
MIPEPP3	2.29232	0.551946	1.06222e-05	0.000278719
FCGR2A	2.28062	-0.536625	0.000148802	0.0022128
GPRIN2	2.28062	-0.338505	3.46887e-06	0.00010994
RGL3	2.28062	-0.140385	1.76942e-05	0.000417886
ZNF556	2.27726	1.09909	0.00123818	0.0110228
ARHGEF35	2.27696	-0.340334	0.000174644	0.00251634
ZNF582-AS1	2.27686	2.12742	0.000696348	0.00722117
NOTCH3	2.26819	1.58292	0.000124922	0.00192965
C2orf72	2.26526	-0.346184	9.02434e-06	0.000245996
LINC00524	2.26526	-0.544304	0.000201728	0.00280522
ZMYND10	2.26526	-0.346184	9.98276e-05	0.0016124
ARHGAP5-AS1	2.26321	1.69249	0.00050744	0.00567922
JAK3	2.26304	2.16425	5.35019e-07	2.59137e-05
LRRC8E	2.26192	1.12197	0.000127133	0.00195676
S100P	2.25776	0.244425	9.3626e-05	0.00154061
SPATA17	2.25465	-0.351489	6.03103e-05	0.00109426
ZNF563	2.25465	-0.19869	0.000361075	0.00438766
NKAIN4	2.25138	-0.353123	8.67565e-07	3.80442e-05
NSUN5	2.25006	3.05422	2.65257e-06	8.88301e-05
B3GNT7	2.24726	0.713658	6.20126e-05	0.00111571
BEAN1	2.24509	-0.158148	1.00447e-05	0.000265783
MIR210HG	2.24466	1.76347	0.000605169	0.00649732
TMEM158	2.24357	1.91589	0.00216244	0.0166415
HPN	2.24077	-0.358429	8.53768e-06	0.000234971
TMEM182	2.23529	0.630908	0.00012784	0.00196587
IL12B	2.23382	-0.560025	8.93959e-05	0.00148382
KIAA0895	2.23382	0.324577	2.91578e-05	0.000614932
LUCAT1	2.23382	-0.269784	4.20839e-05	0.000826541
CRISPLD2	2.23334	-0.164027	0.000754313	0.00765746
CPM	2.23148	2.13941	0.000136663	0.00207181
TNFAIP2	2.22965	4.76585	1.44511e-08	1.5376e-06
SYT17	2.2294	1.5334	1.93581e-05	0.000449771
ZNF493	2.22785	1.22719	0.000293143	0.00371763
DNAH5	2.22702	1.80162	1.8943e-06	6.88129e-05
LINC01444	2.22558	-0.366026	5.92392e-05	0.0010794
PLAU	2.22492	6.6365	3.51969e-06	0.000111139
ZNF439	2.22469	0.22789	1.06312e-05	0.000278719
RPARP-AS1	2.22144	0.945668	1.49848e-05	0.000364438
MUC12	2.21994	-0.170724	0.000455384	0.00524732
JSRP1	2.21846	-0.567704	4.36511e-05	0.00085147
IQCH	2.21655	0.468738	0.00230436	0.0174671
ZSCAN18	2.21516	2.9551	1.07969e-08	1.24244e-06
ZCWPW1	2.21332	0.878725	4.3889e-05	0.000854166
LINC02475	2.20933	-0.37415	7.61146e-05	0.00130506
RAB25	2.20933	-0.37415	0.0015184	0.0128312
SPTB	2.20933	0.114212	0.000174248	0.00251274
LINC01569	2.20801	0.311674	6.1336e-05	0.00110702
ADAMTSL5	2.20458	-0.376523	1.09129e-07	7.25243e-06
ASIC3	2.20458	-0.376523	9.31597e-07	4.0033e-05
RAB6B	2.19951	1.69869	0.000476573	0.00542584
HLA-F	2.19856	2.77475	4.97803e-06	0.000148183
CBLC	2.19545	-0.182969	4.14132e-06	0.000127025
NUDT16P1	2.19545	-0.381089	2.65553e-05	0.000574895
SH3KBP1	2.19434	5.3852	2.20179e-07	1.24594e-05
LOC389834	2.19414	0.340923	0.000197837	0.00276456
TFR2	2.19222	0.211654	0.00122599	0.0109645
EPHX3	2.1885	-0.186445	4.08254e-05	0.000808305
PIP5KL1	2.1869	0.697355	1.96686e-05	0.000452382
OLMALINC	2.1862	3.99115	2.04287e-06	7.2072e-05
RPA3	2.18165	7.23655	1.98444e-06	7.10339e-05
ACAP1	2.17878	0.0989354	2.99517e-05	0.000627047
HERC5	2.17878	1.11053	2.26935e-05	0.000508511
MAPK8IP2	2.17789	0.296611	0.00013478	0.00205416
APOL4	2.17625	0.936949	0.000146741	0.00218882
TFAP2A	2.17397	0.400649	0.000786759	0.00786575
MIR200CHG	2.17314	-0.590364	1.19018e-05	0.000303674
SLAMF9	2.17314	-0.590364	0.000101751	0.0016366
CASC2	2.1727	0.400017	2.83416e-06	9.30928e-05
MAST4-AS1	2.16796	0.199524	4.7176e-05	0.000901762
HAGHL	2.16591	2.43954	1.00457e-06	4.26345e-05
ZNF100	2.16562	3.27673	2.84948e-08	2.58503e-06
LOC100506100	2.16503	4.16578	8.79204e-07	3.81641e-05
TUBBP5	2.16401	-0.39681	5.34413e-05	0.000995984
KLC3	2.16253	-0.59567	6.49455e-05	0.00115394
IL7R	2.16135	2.77846	1.21387e-06	4.93198e-05
ANKRD22	2.15926	-0.399183	4.84255e-05	0.000920514
FCHO1	2.15926	0.0891779	7.65159e-05	0.00130932
MAST1	2.15926	-0.597304	1.28421e-05	0.00032051
RHOV	2.15926	-0.399183	2.65991e-06	8.8902e-05
TEAD3	2.15772	0.272647	0.00092053	0.00888773
RSAD2	2.15471	1.47522	0.00028262	0.00362438
ZP3	2.15396	2.14803	0.0018488	0.0148476
ABTB2	2.1534	0.437165	6.68061e-05	0.00117724
ZNF350-AS1	2.1534	-0.203996	0.000279266	0.00360237
ENTPD3	2.14865	-0.404489	0.000170222	0.00247341
LOC101927635	2.14865	-0.404489	2.55714e-06	8.597e-05
ZNF204P	2.14865	-0.404489	0.00190629	0.0151461
TTC9	2.14734	0.571576	0.000780437	0.00782079
RUBCNL	2.144	0.081545	0.00187939	0.0150299
SDC4	2.13974	4.97106	3.11902e-05	0.000648226
TRPV3	2.1382	0.276768	0.000133605	0.00203988
GSTZ1	2.13511	4.76219	1.55686e-08	1.61781e-06
BDKRB2	2.12782	-0.414905	6.90281e-07	3.1988e-05
CFAP53	2.12782	0.271577	0.000114631	0.00179988
ELOVL7	2.12782	-0.322784	2.42653e-06	8.29252e-05
LINC00887	2.12782	-0.414905	0.000170724	0.0024786
CCDC144A	2.12759	0.257584	0.0020997	0.016249
CAMSAP3	2.12285	-0.615512	0.000460499	0.00528849
PMS2P7	2.12116	0.664485	0.00031525	0.0039397
IGSF3	2.12104	1.41159	2.13536e-05	0.000482383
ARHGAP40	2.11721	-0.61833	7.86846e-05	0.00133842
CKMT1B	2.11246	-0.620703	0.000214109	0.00294396
IL24	2.11246	-0.422583	0.000408387	0.00484246
ZC2HC1C	2.11174	-0.0405855	0.002011	0.0157661
CEBPD	2.10954	1.36615	2.67802e-05	0.000578303
ZNF578	2.10691	2.17252	1.51215e-05	0.000365689
ACP5	2.10678	2.19842	1.07393e-05	0.000280694
NEBL	2.10507	0.854563	7.09562e-05	0.00123264
AMPD3	2.10502	1.06135	0.000189838	0.0026702
PITX1	2.10333	-0.030909	0.000347076	0.00425407
PLA2G2C	2.10333	-0.62527	9.06511e-05	0.00149885
SMKR1	2.10333	-0.030909	5.30544e-06	0.000155766
OR7E91P	2.09859	-0.627643	3.18966e-05	0.00065971
LINC02298	2.09704	-0.0340547	0.000850669	0.00834945
ATP6V1E2	2.09638	0.241977	0.00115758	0.0105742
WFDC2	2.0914	0.147369	0.000216612	0.00296885
CELSR3	2.09029	0.833294	1.5099e-05	0.000365689
BIK	2.08666	-0.0392457	0.000590077	0.00637923
IQCD	2.0791	0.690258	1.32951e-05	0.000329896
ZNF845	2.07878	2.48087	1.9466e-06	6.99715e-05
CFAP45	2.07473	0.719514	0.00052384	0.00580968
CDC42BPG	2.07189	0.137611	0.00133935	0.0116749
NR6A1	2.07057	0.519315	0.000600207	0.00645812
GLIS3	2.06892	1.57452	0.000268647	0.00348692
ZNF416	2.06723	0.698202	0.000393827	0.00469906
ASPHD1	2.06714	-0.247123	0.00186715	0.0149529
CLUHP3	2.06714	0.0431176	6.47599e-05	0.00115304
DUSP13	2.06714	-0.643364	2.57035e-05	0.000558571
LOC100289495	2.06714	-0.247123	1.2699e-06	5.09209e-05
LOC105374378	2.06714	-0.445244	9.69801e-05	0.00158213
SLC4A3	2.06714	-0.0490031	0.000289472	0.00369567
ELFN2	2.06691	0.241123	4.69171e-05	0.000898816
PAK1	2.06689	2.78574	0.000404865	0.00480735
PRDM1	2.06641	2.24655	0.000715257	0.00736123
TUFT1	2.06612	2.40742	6.5817e-05	0.0011634
ZNF584	2.06586	1.89493	0.000736371	0.00751915
PTPRS	2.06443	4.09571	3.11965e-07	1.66381e-05
LOC257396	2.06166	1.64939	3.92122e-05	0.000783604
ALDOC	2.05976	4.63131	2.50286e-05	0.000548433
QPRT	2.05746	2.19686	0.000758335	0.00767557
FGFBP1	2.05653	-0.64867	0.000789655	0.00787634
SLAMF7	2.05653	-0.64867	0.00061196	0.00654565
FAM110A	2.05632	1.43324	0.00122086	0.0109367
CDC14B	2.05236	0.676887	0.00176029	0.0143586
PRIM1	2.05175	4.4628	2.2456e-07	1.26036e-05
MGP	2.05019	10.3114	6.26293e-05	0.00112444
PPP1R26-AS1	2.04265	-0.457489	7.47743e-05	0.00128465
TINCR	2.04134	0.0302144	0.00169902	0.0140055
RCAN3	2.03583	1.83317	0.000472321	0.00539059
IL1RAPL1	2.03575	2.55731	0.000444733	0.00515926
MRPS30-DT	2.0357	-0.170724	0.00368609	0.0246017
RARG	2.03192	3.07516	0.000767007	0.00772685
LINC00511	2.02182	-0.666025	9.98697e-05	0.0016124
VGF	2.02182	-0.666025	0.000216115	0.00296651
ZBED9	2.02182	-0.467904	0.000240467	0.0032086
C12orf66	2.02155	1.68827	3.58093e-05	0.0007292
LOC441455	2.02034	-0.666764	5.23414e-05	0.000982964
SLC44A3	2.0199	0.323618	0.00133799	0.0116689
ZNF888	2.01711	1.16714	0.000216268	0.00296651
STEAP3	2.01672	3.74785	1.98142e-06	7.10339e-05
LINC01748	2.01121	-0.47321	8.60981e-05	0.00143883
RNF43	2.01121	-0.47321	0.000173043	0.00250169
PMEPA1	2.00994	5.33918	5.38625e-06	0.000157868
APOE	2.00836	1.83448	4.12169e-07	2.13506e-05
CGB1	2.00646	-0.475583	1.0592e-05	0.000278543
LOC101928295	2.00646	-0.475583	0.000155484	0.00229821
PHACTR3	2.00646	-0.673703	1.20211e-05	0.000305354
RBAKDN	2.00646	-0.673703	0.000624396	0.00665376
TLR5	2.00646	-0.673703	3.61199e-06	0.000113328
TNS4	2.00646	-0.673703	1.40196e-05	0.000345037
ZFR2	2.00646	-0.475583	1.68032e-07	1.00037e-05
KIAA1217	2.00321	2.62813	4.51419e-05	0.000873592
ADORA2B	2.00205	3.76341	2.42108e-05	0.000533572
TSPAN1	2.00049	0.590275	0.00212161	0.0163787
TM4SF1-AS1	1.99791	0.00850001	0.000980658	0.00937256
CDK20	1.9977	1.17131	0.000753664	0.0076554
HYDIN	1.99602	-0.282687	0.000266406	0.00346308
MYH14	1.99602	-0.282687	0.00132602	0.0115881
ZNF468	1.99553	3.71599	1.00173e-06	4.26196e-05
MAP9	1.99511	2.08337	7.03368e-06	0.000198681
CLDN9	1.99454	-0.679667	0.000177741	0.00254812
CFB	1.99235	2.72277	1.04747e-07	7.01562e-06
RLN2	1.99104	0.203187	0.00238859	0.017939
LOC101927245	1.98672	0.0635847	0.000372001	0.00448547
TPPP3	1.98345	0.503513	0.000107086	0.00170009
IRF6	1.98289	3.61893	0.000314425	0.00393227
ARF4-AS1	1.97845	1.57608	0.000319604	0.0039854
WNT9A	1.97653	1.10929	0.0024186	0.0180694
CILP2	1.9765	-0.292445	0.000113376	0.00178632
AKR1B15	1.97502	-0.689424	0.00154617	0.013021
ARHGEF16	1.97502	-0.140385	0.00069438	0.00720692
DMRT1	1.97502	-0.689424	0.000929844	0.0089568
LOC100272217	1.97502	-0.491304	1.75013e-07	1.03475e-05
ZNF497	1.97502	-0.00294278	2.7218e-05	0.000584419
ZNF273	1.97322	3.07884	3.76326e-06	0.000117318
IFI44	1.97298	4.71519	1.77935e-06	6.561e-05
TRPV2	1.96998	1.98892	0.00158669	0.0132774
NHS	1.96873	1.07663	0.000166691	0.00243035
RASSF5	1.96441	-0.49661	0.00139638	0.0120799
OTUB2	1.96393	0.799347	0.000257016	0.0033677
CDKN2B	1.96265	2.18769	5.72841e-05	0.00105047
APOC1	1.96264	5.05554	5.79878e-07	2.7715e-05
DTX4	1.96114	-0.208003	1.05296e-05	0.000277329
GIPR	1.96114	-0.696364	0.000263722	0.00343079
GPER1	1.96114	0.188238	1.45991e-06	5.70198e-05
IGF1	1.96114	-0.696364	5.30018e-05	0.000989275
LINC01770	1.96114	-0.696364	4.70967e-05	0.000901251
LOC107984282	1.96114	-0.406123	4.43676e-05	0.000860551
MCF2L	1.96114	-0.498244	0.00023733	0.00317415
RNF165	1.96114	-0.498244	0.00113968	0.0104778
SOGA3	1.95791	-0.10362	0.000380913	0.00457637
AP1G2	1.95514	3.05562	9.32512e-06	0.000251002
ZNF763	1.95178	0.976038	0.000134203	0.00204719
TMEM184A	1.95053	-0.0151878	0.00175778	0.0143519
TP63	1.95053	-0.213308	6.09726e-06	0.000176203
LAMTOR5-AS1	1.94358	0.0734567	0.000276513	0.00357818
FAAH	1.94309	0.438012	0.000416187	0.00490106
PCDHB2	1.93992	-0.157935	0.00130955	0.0114852
TMEM45B	1.93897	0.559513	0.000144932	0.00216463
DUS4L	1.93638	2.19472	9.07768e-06	0.000246927
MANEAL	1.93582	1.13842	0.000581967	0.00632746
MPP7	1.93387	1.42964	0.000140649	0.00211541
KRT15	1.93062	1.31932	0.00190287	0.0151351
C2CD6	1.9297	-0.513965	0.000649911	0.00687014
CHST4	1.9297	-0.513965	0.000189129	0.00266459
CLDN3	1.9297	0.172517	0.000296019	0.00375133
RTN4R	1.9297	-0.0256034	0.00363389	0.0243957
ZNF737	1.92684	2.69661	1.19732e-05	0.000304587
IFI27	1.92121	9.69344	2.27048e-05	0.000508511
CT45A3	1.91909	-0.717391	0.00116785	0.0106257
IL31RA	1.91909	-0.030909	0.000993408	0.00947192
ZNF675	1.9185	3.26438	6.90739e-06	0.000195436
RAB3C	1.91608	1.75498	0.00487811	0.0301679
SRGAP3	1.91582	-0.520904	0.000881732	0.00859476
KCNK5	1.91434	-0.719764	6.98338e-05	0.00121932
LTC4S	1.91434	-0.521643	0.00107591	0.0100531
PA2G4P4	1.91434	-0.323523	2.37107e-05	0.000526399
PLEKHS1	1.91434	-0.521643	0.000444231	0.00515693
RNF223	1.91434	-0.521643	0.000210906	0.00290925
SIX1	1.91434	-0.323523	0.000392874	0.00469096
SMPX	1.91434	-0.719764	0.00224766	0.0171434
ZNF432	1.91411	3.47328	4.6208e-06	0.000138511
FAM86HP	1.91313	0.362352	0.000168034	0.00244577
LMCD1	1.9115	3.72142	0.00010659	0.00170008
DUSP10	1.91052	2.51105	5.2945e-05	0.000989275
ZNF714	1.90948	3.45445	1.89962e-05	0.00044435
SSH3	1.90919	1.66527	0.000243576	0.00323749
CORO2A	1.90896	1.24487	0.000494244	0.00556926
DPY19L2P2	1.90521	0.313071	0.000166169	0.00242479
LINP1	1.90521	0.252393	0.000623436	0.00664765
STAG3L3	1.90521	0.0228299	9.9204e-05	0.00160771
GRHL1	1.90373	0.37301	4.42529e-05	0.000859298
CCBE1	1.90341	2.2197	0.00179114	0.0145559
NAPA-AS1	1.90242	0.892156	0.000147836	0.00220179
PODXL2	1.89608	1.73717	0.00104187	0.0098207
THAP7-AS1	1.89284	1.45724	1.63489e-06	6.12048e-05
ARHGEF10L	1.89159	0.328834	0.00201395	0.0157821
PC	1.89159	0.214142	0.000638233	0.00676755
PSMB8-AS1	1.89072	1.87367	0.00129992	0.0114241
ADGRE5	1.89058	3.66551	1.23506e-08	1.37509e-06
LOC100289361	1.89002	1.25075	0.00081624	0.0080868
HCP5	1.88596	1.24375	0.00474712	0.0295334
PCDHB16	1.88585	0.44083	0.00793706	0.0425543
SNHG6	1.88449	7.09275	6.62681e-06	0.000189688
RAB7B	1.8829	-0.735485	0.000764205	0.00771221
RIMS3	1.8829	-0.445244	8.17548e-05	0.00138105
MT1L	1.88049	4.86121	0.000961124	0.00921668
TMEM44-AS1	1.87473	2.07742	2.30102e-05	0.000513048
SIPA1L1	1.87409	4.17613	3.56262e-06	0.000112082
ZNF350	1.87375	2.97894	0.00189009	0.0150803
ANGPTL4	1.87005	4.28707	4.22185e-06	0.000129034
FRK	1.86903	1.31702	6.1068e-05	0.00110438
HSD17B6	1.86902	-0.742424	0.00010706	0.00170009
LARGE2	1.86902	-0.742424	0.000691637	0.00719001
NOX5	1.86902	-0.544304	0.000600387	0.00645812
SLC16A12	1.86902	-0.544304	0.00062624	0.00666926
SLC2A5	1.86902	-0.544304	0.000190719	0.00268038
ADGRD1	1.86273	-0.74557	0.00479545	0.0297909
SEC14L2	1.86187	3.71857	1.08374e-05	0.000281117
SEMA5A	1.85989	0.229732	6.41622e-05	0.00114596
C4orf19	1.85841	-0.549609	0.000538795	0.00594095
HSF4	1.85841	-0.74773	0.0065841	0.0374555
ZNF256	1.85662	1.48919	0.000136629	0.00207181
TTC39C	1.85649	1.43775	0.000115846	0.00181397
RAP1GAP	1.85514	-0.353123	0.000440382	0.00511918
CD68	1.85125	4.25733	2.81608e-05	0.000600553
FLJ46875	1.84928	0.514667	0.00077328	0.00776268
LINC00471	1.84928	-0.203257	0.00290414	0.0205762
C6orf52	1.8491	1.01682	0.000660735	0.00694602
LPIN3	1.84627	0.527043	8.73161e-05	0.00145493
MT1E	1.846	6.30812	0.000213381	0.00293866
CHCHD10	1.84421	3.19291	3.10333e-06	9.96436e-05
TTC22	1.83906	0.0350749	2.17209e-05	0.000488749
SLC39A4	1.83776	3.98077	6.14616e-07	2.91111e-05
LINC01393	1.83758	-0.269784	0.00311153	0.0217804
MAJIN	1.83758	-0.758145	0.000340265	0.00418576
ZNF418	1.83635	0.996567	0.000595203	0.00642249
KCTD11	1.83575	0.964823	0.000358573	0.00436035
FBXO2	1.83435	0.705321	0.00164659	0.0136785
LOC105369201	1.83385	0.520834	0.000969351	0.00928001
ZNF846	1.83189	2.21486	0.000528369	0.00584479
COMTD1	1.83093	2.52288	5.01829e-07	2.46543e-05
LINC00337	1.83092	0.0310036	3.28273e-05	0.000675699
ZIM2-AS1	1.83092	-0.365237	0.0023081	0.0174723
ZNF558	1.83092	0.661553	0.0011481	0.0105168
P3H2	1.8308	3.01729	0.000362171	0.00439243
PROCA1	1.82845	0.518131	0.00110602	0.0102674
SEMA3A	1.82783	3.35202	0.000489298	0.00554494
CLDN10	1.82631	1.1129	0.00123539	0.0110037
NEO1	1.82505	0.410433	0.00173744	0.01424
HSD3B7	1.82438	2.49675	4.94753e-05	0.000936317
FAM167A	1.8237	-0.368844	0.000260123	0.00339427
PRRG2	1.82347	0.668442	0.000843073	0.00829007
MS4A6A	1.82254	0.897541	0.00306107	0.0215279
BATF3	1.82222	-0.277463	0.00149048	0.0126448
LINC01315	1.82222	-0.765824	0.000247895	0.0032847
PITPNM3	1.82222	-0.277463	0.00126819	0.0112369
LGALS3	1.82215	5.89336	5.21158e-06	0.000153536
RUNDC3A-AS1	1.81335	0.512061	0.000701687	0.00725641
PTGR2	1.81329	3.23311	1.59062e-05	0.000380905
LINC00265	1.81309	0.17489	0.000410872	0.00485589
ZNF808	1.81117	1.05853	5.50892e-05	0.00102004
FAT1	1.81031	2.72457	5.28515e-06	0.000155436
FLVCR2	1.80849	1.19463	7.35702e-05	0.00126523
TCF7	1.8084	1.53637	0.00124271	0.0110402
CYSRT1	1.80834	-0.376523	0.000141151	0.00211925
LOC100131289	1.80834	-0.772763	0.000851449	0.00834945
SH3BP1	1.80834	-0.376523	2.71498e-05	0.000584419
TMPRSS9	1.80834	-0.772763	5.89624e-05	0.0010755
SUCLG2-AS1	1.80614	0.294977	0.000347104	0.00425407
TMEM117	1.80248	0.718624	5.57952e-05	0.00102978
TMEM265	1.79994	2.88332	0.00065588	0.00692428
CABP4	1.79789	0.843163	0.0014704	0.012543
TSACC	1.79642	0.258674	0.00142746	0.0122621
FGF13	1.79596	1.11309	0.00683586	0.0385298
ZNF626	1.79317	4.32834	5.81908e-07	2.7715e-05
ZNF528	1.79269	3.74451	3.90744e-06	0.000121371
TMEM116	1.79267	1.58444	0.000645674	0.00684223
SLC27A5	1.78741	4.51402	2.78831e-06	9.1939e-05
MYLK	1.78704	4.32516	6.68097e-06	0.00019092
PIP4K2C	1.78574	3.90181	2.71858e-05	0.000584419
ZNF680	1.78492	3.34594	7.71312e-07	3.48942e-05
STEAP2	1.78302	2.11535	0.00185553	0.0148807
ZNF486	1.78296	3.19821	1.7877e-06	6.57765e-05
APCDD1L	1.78254	0.159614	0.000731459	0.00748466
ZYG11A	1.78165	-0.29775	0.00148517	0.0126125
CPLX1	1.78017	0.540791	0.00707853	0.0393825
ATP2C2	1.77838	0.355655	0.000285892	0.00366087
ALOX12B	1.7769	-0.788485	0.000467376	0.00534242
ANKRD20A19P	1.7769	-0.590364	0.00178243	0.0145062
INA	1.7769	-0.147324	0.00192215	0.0152368
LOC100507002	1.7769	-0.102003	0.00237166	0.0178275
LOC101928841	1.7769	-0.788485	0.00017237	0.00249616
LOC730202	1.7769	-0.392244	2.84575e-05	0.000603787
MAP7D2	1.7769	-0.590364	0.000484112	0.00549343
NKX2-8	1.7769	-0.788485	0.000451785	0.0052234
RGS6	1.7769	-0.788485	9.2687e-05	0.00152956
ADK	1.77671	6.33228	1.18203e-06	4.837e-05
ZNF550	1.77459	1.88061	1.45184e-06	5.68338e-05
PROS1	1.77378	4.06368	1.0499e-08	1.2246e-06
NANOS1	1.7734	0.292489	0.00322662	0.0224255
PLIN2	1.77296	6.44838	1.27622e-05	0.000319914
CLTCL1	1.77216	0.82116	0.000763541	0.00771006
LINC00910	1.77209	0.595951	0.00287024	0.0204119
ZNF57	1.77189	1.57969	0.0037387	0.0248464
MEIS3P1	1.77182	1.2098	0.0043905	0.0278916
PTPRG-AS1	1.77024	1.08486	0.0009206	0.00888773
SPECC1	1.76726	3.55439	0.00018047	0.00257861
ELAVL2	1.76302	-0.201063	0.00159302	0.0133239
FIBCD1	1.76302	-0.399183	0.00102886	0.00973017
GXYLT2	1.76302	-0.108942	1.80044e-05	0.000423463
KRT86	1.76302	-0.597304	0.000241061	0.00321153
LINC00664	1.76302	-0.597304	0.000357742	0.00435333
LINC00842	1.76302	-0.597304	0.00100084	0.00952828
LOC728485	1.76302	-0.597304	0.00107665	0.0100546
MIG7	1.76302	-0.597304	0.000881557	0.00859476
PLVAP	1.7623	4.84455	1.10495e-07	7.2867e-06
ZSCAN22	1.76186	1.74267	2.89879e-06	9.46717e-05
ZNF138	1.7528	4.32874	0.000225171	0.00305442
CLCF1	1.75248	2.82052	0.00184421	0.0148246
CCL5	1.75241	0.236671	0.00265654	0.0193283
GBAP1	1.7511	0.175335	0.0022822	0.017337
ZNF528-AS1	1.74967	2.59563	1.57118e-05	0.000376775
MZF1-AS1	1.74918	0.768737	0.000708695	0.00731564
ABO	1.74546	0.278517	0.00013834	0.002088
ZNF485	1.74493	1.56057	0.000135674	0.00206596
PCDHA10	1.74285	0.871574	0.000129506	0.00198259
IL1B	1.74196	0.567009	0.00146073	0.0124852
DGUOK-AS1	1.74048	-0.120212	0.00915402	0.0471194
F12	1.74026	1.10132	0.00068487	0.00714232
POSTN	1.73882	1.90625	0.00239652	0.017975
LRRC36	1.73853	0.381053	0.00427553	0.027446
NKILA	1.73551	1.0675	3.99947e-05	0.000795532
LINC02454	1.73423	2.10824	0.000594971	0.00642249
LOC646762	1.73175	2.45769	0.00348195	0.0236541
DPY19L2P3	1.73158	-0.414905	0.00324063	0.02245
LINC01460	1.73158	-0.414905	0.00194505	0.0153827
TMOD4	1.73158	-0.613025	0.00085656	0.00838275
ZNRF3-AS1	1.7301	0.0273964	0.00149119	0.0126448
ACP6	1.7278	3.04873	1.24179e-06	5.02164e-05
CLDN23	1.72661	-0.127151	0.00635374	0.036484
LACTB2	1.72517	4.90421	2.19692e-07	1.24594e-05
GREB1L	1.72311	0.663582	0.000510692	0.00570816
AVPI1	1.72205	1.91393	1.5023e-06	5.80143e-05
MYOT	1.72097	-0.61833	0.000728717	0.00747284
TMEM254-AS1	1.72097	-0.129969	0.00254517	0.0186733
ABHD11-AS1	1.7177	-0.223724	0.000656026	0.00692428
METRN	1.71758	2.06728	0.000725899	0.00745285
IFI6	1.71732	4.71799	2.92224e-06	9.5256e-05
ADAMTS15	1.71622	-0.422583	0.000121543	0.00188767
CDK18	1.71622	-0.818824	0.000292306	0.00371251
LINC00880	1.71622	-0.818824	0.000281707	0.00362081
LINC01842	1.71622	-0.818824	7.02527e-05	0.0012234
LOC101927699	1.71622	-0.818824	0.000685411	0.00714232
RADIL	1.71622	-0.620703	0.00016451	0.00240468
RNF113B	1.71622	-0.620703	0.000223711	0.00304184
SYT5	1.71622	-0.818824	0.00035159	0.0043029
RAET1G	1.7151	1.32305	0.00410283	0.0266366
LINC01873	1.71085	6.03822	1.55566e-06	5.90117e-05
NUPR1	1.70847	4.96424	1.47001e-06	5.71539e-05
GPNMB	1.70722	3.64939	9.31883e-06	0.000251002
STC1	1.70663	2.64964	0.00418782	0.0270186
HORMAD2-AS1	1.70234	0.0135175	0.000137501	0.00208085
LINC00933	1.70234	-0.627643	0.000241007	0.00321153
PADI1	1.70234	-0.627643	0.000459778	0.00528375
KIF6	1.70014	-0.338505	0.000825657	0.00815949
DDR1	1.69605	2.73784	4.03446e-05	0.000801563
FRRS1	1.69494	1.41765	0.000356701	0.00434992
XRCC2	1.69208	2.96855	6.05172e-06	0.000175572
ZNF701	1.69175	3.15753	8.06409e-07	3.61955e-05
ANKRD29	1.69042	0.556593	0.001729	0.014198
PDE9A	1.69042	0.205674	0.00472094	0.0294262
RHOF	1.68904	-0.0399333	0.00142525	0.0122493
TPD52	1.68821	4.74086	1.2672e-06	5.09209e-05
GPX3	1.68811	1.75543	0.000161859	0.0023781
RNF139-AS1	1.68715	0.48367	0.00306345	0.0215359
LOC374443	1.68633	2.42625	0.000183136	0.00261019
LRRC46	1.68626	-0.147324	0.00431569	0.0276314
USP32P1	1.68626	0.42123	0.00695893	0.0389673
ATP2B2	1.68478	-0.636425	0.00346542	0.0235816
AURKC	1.68478	-0.346184	0.00155506	0.0130701
EPHB3	1.68478	-0.834545	8.45641e-05	0.00141872
PBX4	1.68478	-0.636425	0.000340309	0.00418576
SORBS1	1.68478	1.01765	0.0012087	0.0108505
SPOCK2	1.68478	-0.544304	0.0020689	0.016095
TRIM9	1.68478	-0.636425	0.00172611	0.0141879
KLF5	1.68296	1.56103	0.00123186	0.0109836
C22orf46	1.67826	2.16621	0.000983589	0.00939533
MET	1.67647	5.38408	1.92319e-05	0.00044803
CCNO	1.67565	0.0454906	0.00741321	0.0406742
PRAM1	1.67522	-0.010655	0.00577539	0.0341936
NOL3	1.67151	2.47761	0.000218467	0.00298949
ZNF506	1.67125	2.27819	0.0011298	0.010419
AACSP1	1.6709	-0.841484	0.00248191	0.018414
ANKRD33	1.6709	-0.445244	0.00104645	0.0098531
C19orf73	1.6709	0.0431176	0.00210719	0.0162821
HHIPL2	1.6709	-0.841484	0.00208769	0.0161824
KCNQ5-IT1	1.6709	-0.643364	0.00282279	0.0201917
LINC02478	1.6709	-0.155003	5.30237e-05	0.000989275
LOC100129878	1.6709	-0.643364	0.000523603	0.00580968
LOC400499	1.6709	-0.551243	0.00275774	0.0198174
LOC728613	1.6709	-0.155003	8.12573e-05	0.00137539
OBSCN	1.6709	-0.062882	0.000478803	0.00544406
POT1-AS1	1.6709	-0.643364	0.00143973	0.0123366
PTGDS	1.6709	-0.643364	0.00273412	0.0197054
RTN4RL1	1.6709	-0.643364	0.00138717	0.0120245
SRRM2-AS1	1.6709	-0.841484	0.00249286	0.0184474
UBAC2-AS1	1.66913	0.987514	0.000198394	0.00277008
ZNF667	1.66913	1.49687	0.00110237	0.0102391
MNS1	1.66829	1.37605	0.00399693	0.0261101
ABHD11	1.6654	3.43918	2.89881e-05	0.000612107
ZNF43	1.66516	3.92872	4.98122e-07	2.45425e-05
FBXO32	1.66492	4.72143	0.000633557	0.00673046
MOK	1.66219	1.98739	1.64074e-05	0.000391812
TSTD1	1.66174	5.43592	0.000424829	0.00498912
C2orf15	1.66029	-0.84679	0.00509542	0.0311414
KCNQ2	1.66029	-0.64867	0.0033847	0.0232415
C11orf45	1.66013	1.02833	0.00682727	0.0385067
COL1A1	1.65568	1.46915	0.000767648	0.00772877
ZNF431	1.65347	3.97888	2.4594e-07	1.36469e-05
ZNF724	1.65343	1.25602	0.000876157	0.00855485
A2M	1.65222	4.37819	0.000164438	0.00240468
CHST6	1.65144	1.18849	0.00148313	0.0126077
ARHGEF26-AS1	1.65116	0.292044	0.000917167	0.00886457
FAM71A	1.65116	-0.256995	0.00520023	0.0316406
ARHGEF33	1.6451	0.136214	4.67818e-05	0.000897227
LOC101927420	1.64421	0.808372	0.000193793	0.0027169
RDH13	1.64125	3.02618	2.52378e-05	0.000550544
LOC100505715	1.64035	2.25204	0.000329333	0.00408001
IL1RN	1.63946	-0.857206	0.00521143	0.0316641
LOC101928504	1.63946	-0.0786032	0.00149205	0.0126459
MAP3K14-AS1	1.63946	-0.659085	0.000682068	0.0071266
ROPN1L	1.63946	0.180195	0.00181521	0.0146809
TENM4	1.63946	-0.566965	0.00332282	0.0229213
TRPM8	1.63946	-0.659085	0.00432633	0.0276479
LOC101928659	1.63448	0.900378	0.00730668	0.0402823
AK4	1.63415	4.02287	0.000619274	0.00661562
MYO7A	1.63257	0.77111	0.00384762	0.0253439
GRAMD2B	1.6306	2.36631	0.00028974	0.00369634
LOC102724532	1.63046	2.82166	0.000434674	0.00507001
L1CAM	1.62967	1.0599	3.9821e-05	0.000792998
FLJ31356	1.62558	-0.467904	0.000466721	0.00534206
RIMS2	1.62558	-0.269784	0.00380724	0.025195
TRIM36	1.62558	-0.269784	0.0014632	0.012494
ARSI	1.6241	-0.864884	0.000158922	0.00234294
B4GALNT3	1.6241	-0.666764	0.000207584	0.00286804
CAPN8	1.6241	-0.864884	0.000138833	0.00209279
CGB2	1.6241	-0.864884	0.000458956	0.00527784
CRYBB1	1.6241	-0.864884	0.00117076	0.0106323
DLG3-AS1	1.6241	-0.864884	0.00117076	0.0106323
FOXL2	1.6241	-0.666764	0.00595929	0.034936
KLHL35	1.6241	0.217838	0.000172719	0.00249911
LHX1	1.6241	-0.666764	0.00341077	0.0233194
LINC01389	1.6241	-0.666764	0.00564623	0.033603
LINC02139	1.6241	-0.864884	0.00129346	0.0113966
LINC02474	1.6241	-0.864884	0.000472533	0.00539059
MYB	1.6241	-0.376523	2.84885e-05	0.000603787
PCDHA1	1.6241	-0.864884	0.000387412	0.00464515
SPRR3	1.6241	-0.864884	0.00117076	0.0106323
TFAP2A-AS2	1.6241	-0.376523	0.000223893	0.00304189
UPK1A	1.6241	-0.864884	0.000215255	0.00295734
VPREB3	1.6241	-0.864884	6.52448e-05	0.00115567
VTCN1	1.6241	-0.864884	0.00253832	0.018655
ZBED2	1.6241	-0.666764	0.000803152	0.0079831
HSF2BP	1.62218	1.05616	0.0025891	0.0189308
ZNF813	1.62195	2.2469	0.000717854	0.00737909
PLEKHG3	1.61963	1.86836	0.000438505	0.00510082
TTC12	1.61715	1.64711	0.0064152	0.0367403
ZNF548	1.61667	2.68645	8.1259e-05	0.00137539
TES	1.61641	5.86704	1.23583e-05	0.00031207
AK8	1.61497	0.411392	0.000300858	0.00378854
AOC2	1.61497	-0.27509	0.00432175	0.0276329
LOC283028	1.61497	-0.27509	0.00240821	0.0180286
HAS3	1.61454	1.32284	0.00246683	0.0183339
PSMB9	1.61281	3.79081	0.000151434	0.00224804
BICDL1	1.61022	-0.673703	0.001822	0.0147219
CCDC162P	1.61022	-0.871824	0.00260722	0.019047
EN2	1.61022	-0.673703	0.00106705	0.00999509
EPHA10	1.61022	-0.673703	0.00131671	0.0115185
SULT1C2	1.61022	-0.673703	0.000620799	0.00662779
PTP4A3	1.60968	2.48126	6.81533e-05	0.00119474
CMTM4	1.6063	2.60928	9.84727e-05	0.00159888
ARHGEF39	1.60473	1.53874	0.0056882	0.0338175
LINC00663	1.60436	0.207966	0.00250003	0.0184894
SLC7A5	1.60316	4.61894	1.46509e-05	0.000357841
KLHDC9	1.59961	0.419071	0.00760038	0.0413308
LRRC34	1.59888	1.65423	8.92764e-06	0.000244136
ARHGAP45	1.59786	0.753755	0.00368393	0.0245968
IFITM1	1.59574	7.23716	9.74787e-06	0.000260338
MMD	1.59389	3.17421	0.0001586	0.00234024
JDP2	1.59337	1.99873	0.000125481	0.0019348
ZNF287	1.59112	2.60071	9.10172e-06	0.000246927
MTERF1	1.59081	3.3193	1.54869e-05	0.000372425
FAM102A	1.58933	3.16674	2.62887e-06	8.82088e-05
LRP4	1.58747	0.00140353	0.00359699	0.0242143
TBC1D10A	1.58616	1.07433	0.000455802	0.00524861
LOH12CR2	1.586	-0.334898	0.00598886	0.035058
ZNF582	1.58551	1.59161	0.00220784	0.0168998
NECAB3	1.58386	2.33128	4.37196e-07	2.23766e-05
ZNF221	1.5833	1.3326	0.00480203	0.0298102
CNFN	1.58205	0.930093	0.00131406	0.0115071
LINC00941	1.58199	1.24588	0.00393215	0.0257841
BHLHE41	1.57878	-0.491304	0.000908149	0.00879725
C10orf55	1.57878	-0.689424	0.00173578	0.0142332
CFAP70	1.57878	-0.399183	0.00323913	0.0224487
GRIP1	1.57878	-0.491304	0.00184586	0.0148309
LOC105370687	1.57878	-0.0950635	0.0070352	0.0392533
LPAR5	1.57878	-0.887545	0.00222698	0.0170084
POC1B-AS1	1.57878	-0.00294278	0.000708075	0.00731364
ZBED6CL	1.57878	-0.491304	0.00666796	0.0378573
ZNF488	1.57878	-0.689424	0.000831602	0.00820405
NBPF3	1.57855	0.683424	0.00192195	0.0152368
ZNF433	1.57846	1.71728	0.00173139	0.0142108
MR1	1.57773	2.44482	5.28092e-07	2.56506e-05
TASP1	1.57677	3.25172	1.53218e-05	0.000368972
DGKD	1.57613	3.69163	8.0277e-05	0.0013628
OR7E14P	1.57381	-0.0507516	0.00866456	0.045432
TSHZ2	1.57381	0.543609	0.0010216	0.00969359
LOC100128398	1.57363	1.06807	0.00339124	0.0232771
RPL39L	1.57295	3.97395	3.24034e-05	0.000667774
FSTL3	1.57252	2.89281	2.74306e-05	0.000587173
ZNF134	1.57124	2.72078	0.00017638	0.00253709
ZNF542P	1.57014	4.22585	2.8811e-06	9.44536e-05
LOC101928401	1.56965	-0.0996299	0.00721515	0.0398831
ITM2C	1.5696	2.99354	0.000355687	0.00434064
SDHAF3	1.56943	5.10268	3.23614e-06	0.000103328
CCDC74A	1.56913	1.56479	0.00619902	0.0358598
PLEKHF1	1.56906	0.998155	0.00102545	0.00971404
L2HGDH	1.56888	1.18231	0.0010984	0.0102132
TMEM38B	1.56866	3.0452	0.000684004	0.00714018
GIP	1.56817	-0.49661	0.00596742	0.0349683
ISG15	1.56675	7.07711	8.43401e-06	0.000232491
ZNF331	1.56511	3.07892	4.52215e-06	0.000135791
ARHGAP6	1.5649	-0.102003	0.00204591	0.0159379
FAM71E1	1.5649	-0.498244	0.00933436	0.047704
GBP5	1.5649	-0.696364	0.00561433	0.0334829
ODF3B	1.5649	-0.102003	0.000392828	0.00469096
SSC4D	1.5649	-0.696364	0.00329838	0.022804
STRA6	1.5649	-0.498244	0.00611349	0.0355088
ZNF385A	1.5649	0.0822385	0.000258611	0.00338226
ATG9B	1.56461	1.66854	6.82169e-05	0.00119474
CASP8	1.56371	3.42921	2.63861e-05	0.000571954
FBP1	1.56164	1.35795	0.00229203	0.0173967
EMP2	1.56061	5.12058	3.61545e-06	0.000113328
DIRAS1	1.55904	0.596903	0.00235869	0.0177558
LOC101928123	1.55738	1.208	1.0815e-05	0.000280962
ZNF549	1.55667	1.7219	0.00487901	0.0301679
ZNF93	1.55519	3.60673	5.69796e-05	0.00104802
PTPRR	1.55433	1.50146	0.00231574	0.0175069
ZNF404	1.55127	1.62129	0.0002552	0.00335557
MBP	1.54954	2.62063	0.000253168	0.00333909
CATSPER1	1.54821	1.43641	0.00028145	0.00362021
XAF1	1.54586	3.58092	0.000443929	0.00515691
LHPP	1.54564	2.22005	0.000123332	0.00190853
CEP85	1.54338	3.41543	4.84481e-07	2.4148e-05
PPM1H	1.54333	2.54432	0.000436844	0.00508494
LRRCC1	1.54236	2.70624	7.7375e-05	0.00132007
GNG2	1.54125	1.52505	0.000498013	0.00559197
ANKEF1	1.53974	1.02532	0.00135231	0.0117619
ZNF92	1.5384	3.26958	2.76622e-05	0.000590656
HIBADH	1.53824	4.93945	1.66814e-05	0.00039725
AGR2	1.5357	1.13991	0.00564271	0.0335949
PGM5P2	1.53444	1.62616	0.000227251	0.00306325
PLEKHH1	1.53346	-0.315844	0.00131142	0.0114957
APOC1P1	1.53198	-0.712824	0.000464827	0.00533102
CCDC73	1.53198	-0.316584	0.00608846	0.0354354
CLPSL2	1.53198	-0.910944	0.00516897	0.0314783
FAM167B	1.53198	0.218577	0.0093906	0.0478915
LINC00482	1.53198	-0.910944	0.000453868	0.00523743
LOC101929128	1.53198	-0.910944	0.00243445	0.0181562
LOC105371795	1.53198	-0.910944	0.000404056	0.00480276
LRP4-AS1	1.53198	-0.910944	0.0046334	0.028976
SOD3	1.53198	-0.910944	0.00251732	0.0185543
SPINK1	1.53198	-0.910944	0.000232848	0.00312884
TRIM54	1.53198	-0.910944	0.000576762	0.00628282
TTC9B	1.53198	-0.910944	0.00129305	0.0113966
ALG10	1.53186	1.38143	0.0044589	0.0281696
SLC25A10	1.53127	1.7635	0.000297223	0.0037638
SERPINB1	1.52971	5.50628	2.50451e-05	0.000548433
FAM86EP	1.52863	1.53393	0.00108347	0.0101073
TAF1A	1.52863	2.078	0.000142536	0.00213257
EXO1	1.5273	2.37255	0.00389231	0.02557
CYTH3	1.52525	2.59422	0.000195403	0.002735
OAS2	1.52451	3.30503	0.00634048	0.0364323
MYRF	1.52285	-0.030909	0.00721484	0.0398831
ATP1A2	1.5181	-0.719764	0.00284338	0.0202882
DARS-AS1	1.5181	-0.719764	0.00160957	0.0134165
DEGS2	1.5181	-0.917884	0.00175439	0.014331
FAM157A	1.5181	-0.917884	0.00118206	0.0107122
FAM178B	1.5181	-0.917884	0.00127294	0.011262
FGD3	1.5181	-0.917884	0.00633142	0.0363924
GGT1	1.5181	-0.719764	0.00153006	0.0129106
HSD17B3	1.5181	-0.917884	0.00266452	0.0193433
LINC00707	1.5181	-0.917884	0.00104942	0.00987561
LINC01473	1.5181	-0.429523	0.00394652	0.0258469
PTPRN	1.5181	-0.521643	0.0011593	0.0105844
TEKT4P2	1.5181	-0.917884	0.0030182	0.0212701
TMPRSS11A	1.5181	-0.917884	0.0020203	0.0158079
TP73	1.5181	-0.719764	0.00121538	0.0109024
TNFAIP8	1.51743	3.3209	5.17638e-06	0.000153082
PARP9	1.51677	4.56324	1.20431e-05	0.000305459
NDRG1	1.51256	4.57439	0.00055032	0.00604858
PRDM8	1.50897	-0.0378484	0.00626952	0.0361498
PCOLCE	1.50873	2.05285	0.000490085	0.00554653
CPNE7	1.50808	0.775181	0.00386323	0.0254179
ERRFI1	1.50797	5.1827	6.11156e-05	0.00110438
TLCD1	1.5077	2.27495	0.00104483	0.0098432
LOC101559451	1.50422	-0.330462	0.00230952	0.0174753
OAS1	1.50396	3.96767	1.7285e-05	0.00040935
MBOAT1	1.50361	1.60162	0.000300945	0.00378854
ERICH5	1.50202	0.248916	0.00188317	0.0150391
ZNF483	1.49967	1.59209	0.00479058	0.0297822
PEG10	1.49964	4.28772	2.76701e-06	9.15892e-05
ZNF773	1.49803	1.37058	0.00141023	0.0121643
RGS14	1.49801	2.47692	6.10029e-05	0.00110438
RRAD	1.49704	0.444549	0.00982801	0.0495913
ZNF253	1.49502	2.20393	0.00134028	0.0116771
MTURN	1.49378	3.449	6.78261e-05	0.00119154
ASH1L-AS1	1.49361	0.107272	0.00838252	0.0443576
ZNF836	1.49013	2.52439	3.72138e-06	0.000116224
TEX15	1.48906	0.944277	0.000491991	0.00555709
SLC16A2	1.48767	2.33947	0.00786681	0.0422937
KMT5C	1.48666	-0.445244	0.00106603	0.00999349
LINC00857	1.48666	0.195917	0.00762736	0.0413857
LOC283335	1.48666	-0.445244	0.00612492	0.0355511
LYG1	1.48666	0.0431176	0.000353642	0.00432184
MMP17	1.48666	-0.445244	0.00200101	0.0157094
POMZP3	1.48666	0.581546	0.00762113	0.0413779
RAET1E	1.48666	-0.643364	0.00371942	0.0247759
XKR3	1.48666	-0.933605	0.00240197	0.0180001
TRAIP	1.48506	2.2079	0.00918475	0.0472209
ZNF419	1.48463	2.15444	0.00160464	0.0133884
ZNF320	1.48136	3.80364	2.72338e-05	0.000584419
FAM13A	1.47993	2.43037	0.000494691	0.00556926
DNTTIP1	1.47883	5.14838	7.13765e-05	0.00123743
C1orf226	1.4783	2.71445	4.74248e-05	0.0009045
SERPINF1	1.47694	0.753975	0.00515177	0.0314238
CRNDE	1.47525	2.52042	3.534e-05	0.000721357
ZNF876P	1.47497	1.8099	0.000278637	0.00359752
FAM86DP	1.47453	2.82608	0.000749896	0.00763069
SLC2A1	1.47354	5.418	3.188e-05	0.00065971
BMP8B	1.47278	-0.544304	0.00943512	0.0481043
CNGB1	1.47278	-0.544304	0.00323379	0.0224397
FSD2	1.47278	-0.148063	0.00761471	0.0413739
MEIS3	1.47278	-0.346184	0.000429432	0.00502596
STOX2	1.47278	-0.346184	0.00911754	0.0469881
FUT8	1.46957	4.54323	9.37419e-06	0.000251928
CLMN	1.46719	2.93393	4.6184e-05	0.000887747
TRMT61A	1.46718	1.95686	9.31569e-05	0.00153436
SH3YL1	1.46646	4.24564	2.83075e-05	0.000602315
S1PR2	1.46557	2.45348	0.000141739	0.00212435
PFKFB2	1.46544	1.61895	0.00188084	0.0150301
SMUG1	1.46222	5.25165	6.82051e-06	0.000193938
OSMR	1.45748	4.20335	1.61802e-05	0.000386925
PFN4	1.45742	0.0438567	0.00469165	0.029316
TRPC1	1.45483	2.17159	0.000260969	0.00340272
CAPG	1.45396	6.70282	3.42754e-05	0.000701296
ZNF732	1.45304	-0.157935	0.00757454	0.0412296
SLCO4A1	1.44855	1.14028	0.00947022	0.0481972
AKR1B1	1.445	7.40783	6.57276e-06	0.000188563
BHMT2	1.44355	-0.00988223	0.00172035	0.0141609
ACOT2	1.44218	2.91368	0.000242782	0.00322944
LOC101929626	1.44134	-0.361905	0.000925115	0.00892629
NFE2	1.44134	-0.956266	0.00768947	0.0415536
PSMD6-AS2	1.44134	0.233934	0.00847371	0.0446497
NBPF26	1.43986	-0.0724028	0.00487737	0.0301679
ZC3HAV1L	1.43768	0.567667	0.00340637	0.0233156
SFTA1P	1.43695	3.37557	1.80379e-05	0.000423669
COL17A1	1.4362	0.384165	0.0063976	0.0366745
ZSCAN5A	1.43583	2.49415	8.88224e-06	0.000243283
BAIAP2	1.43451	2.28349	0.0065209	0.0371764
DNAJC9-AS1	1.42889	2.08881	0.000764967	0.00771536
BARX2	1.42598	-0.765824	0.00251799	0.0185543
C6orf99	1.42598	-0.567704	0.000561332	0.00615778
CD52	1.42598	-0.765824	0.00307997	0.0216342
CYP27B1	1.42598	-0.765824	0.0075308	0.0410943
FAM83A-AS1	1.42598	-0.963944	0.00593388	0.0348776
FOXQ1	1.42598	-0.963944	0.00361242	0.0242994
GOLGA2P5	1.42598	-0.963944	0.00244222	0.0182062
IRX5	1.42598	-0.567704	0.00739956	0.0406253
LINC01220	1.42598	-0.567704	0.00407832	0.0265579
LINC01372	1.42598	-0.963944	0.00418844	0.0270186
LOC100507250	1.42598	-0.765824	0.00364724	0.0244662
LOC105371049	1.42598	-0.567704	0.000219812	0.00300311
LOC643802	1.42598	-0.963944	0.00218784	0.0167993
LOC729870	1.42598	-0.765824	0.000971634	0.00929667
MCF2L-AS1	1.42598	-0.963944	0.00163886	0.0136341
OR7E37P	1.42598	-0.963944	0.00348914	0.023693
OTX1	1.42598	-0.567704	0.00119924	0.0107994
PCDHB8	1.42598	-0.963944	0.00178261	0.0145062
PITX2	1.42598	-0.171463	0.000111386	0.00175859
PIWIL4	1.42598	-0.963944	0.00245105	0.0182562
POPDC2	1.42598	-0.475583	0.00767258	0.0415259
PRDM12	1.42598	-0.963944	0.00245633	0.018287
STEAP4	1.42598	0.210899	0.0020258	0.0158366
TSPAN10	1.42598	-0.369583	0.00230725	0.0174723
TSPAN33	1.42598	-0.765824	0.00126879	0.0112369
TXLNB	1.42598	-0.963944	0.00206484	0.0160707
ZIC5	1.42598	-0.765824	0.00128164	0.0113273
GTPBP10	1.42549	4.48777	0.00443355	0.0280566
NEK8	1.42467	1.17783	0.00245068	0.0182562
FOXP4-AS1	1.42378	0.486158	0.00610679	0.0354818
LINC00665	1.42018	1.46303	0.00104112	0.00981907
SAMD15	1.42012	0.651006	0.0062338	0.0360124
HYKK	1.42002	1.4993	0.00353803	0.0239302
LAYN	1.41969	1.2967	0.00376632	0.0249785
PITPNM1	1.41765	1.31519	0.00712249	0.0395592
TTC8	1.41433	4.11155	1.94289e-05	0.000449771
TMEM38A	1.41402	0.461799	0.0091807	0.0472143
SNHG26	1.41368	1.02297	0.00693878	0.0388926
BCDIN3D	1.41297	2.55148	0.000541235	0.00596019
CD44	1.41265	6.80514	0.000193695	0.0027169
BICDL2	1.4121	-0.574643	0.00521351	0.0316641
LRCH4	1.4121	-0.574643	0.00973778	0.0492229
HHLA3	1.41128	3.50965	9.31836e-06	0.000251002
LETMD1	1.41034	5.43381	4.04715e-05	0.000803153
ZNF583	1.40378	1.8937	0.000583882	0.00633497
ZNF480	1.40223	4.97404	2.44278e-05	0.000537663
ZNF28	1.39695	3.72	1.53839e-06	5.84862e-05
ZNF655	1.39478	3.68147	3.65835e-05	0.000740567
NPTXR	1.39454	-0.00294278	0.00204425	0.0159322
POLD4	1.3929	6.39419	4.3804e-05	0.000853481
RSPH3	1.39176	2.92735	5.16056e-05	0.000972341
ZNF91	1.39131	3.55434	0.000113559	0.00178632
DDTL	1.39088	0.757745	0.0017587	0.0143525
PYGL	1.38721	5.27815	0.00179474	0.0145704
SNTA1	1.38555	1.99607	0.000588099	0.00636587
DEPDC4	1.38541	0.388731	0.0065489	0.0372924
ZNF814	1.38361	3.42539	1.00308e-05	0.000265783
MX1	1.38178	4.03195	0.000569614	0.00623267
ANKDD1B	1.38066	-0.590364	0.00422291	0.0271693
ASIC1	1.38066	0.0507961	0.00119199	0.0107738
DLX3	1.38066	-0.986605	0.00835054	0.0442152
EMBP1	1.38066	-0.788485	0.00332796	0.0229438
LY6D	1.38066	-0.986605	0.00445811	0.0281696
NEURL2	1.38066	-0.0413246	0.00888322	0.0460992
NPTX2	1.38066	-0.788485	0.00608159	0.0354195
LOC105370579	1.37918	-0.148063	0.00613317	0.0355869
NUDT6	1.37874	1.44232	0.00439895	0.0279065
FGF11	1.37592	-0.0681876	0.00805683	0.0430444
PITPNA-AS1	1.37421	1.55058	0.00203303	0.0158663
ALS2CL	1.36988	2.09812	0.00182727	0.0147437
ZNF606	1.36794	1.65465	0.00529874	0.032058
MIF	1.36751	9.65037	2.33953e-05	0.000520957
UFSP1	1.36678	-0.00294278	0.00435877	0.0277621
ZNF213-AS1	1.36678	-0.00294278	0.00166238	0.0137699
ASL	1.36551	5.15635	0.000129882	0.00198658
FZD7	1.3653	-0.0943244	0.00409965	0.026626
RN7SL832P	1.3653	0.439358	0.00690995	0.0388071
HK2	1.36431	3.23217	0.00306858	0.0215631
IRF9	1.36147	4.63732	8.38216e-06	0.000231807
RGS17	1.36136	2.13829	0.000128448	0.00197169
SP110	1.35884	4.87359	1.96825e-05	0.000452382
TTC26	1.3563	3.55632	1.07057e-05	0.000280244
PRKAR1B	1.35597	3.45556	8.75565e-07	3.81026e-05
SHROOM1	1.35503	1.86271	0.00795988	0.0426367
MELTF	1.35488	2.61979	1.36626e-05	0.00033755
RASAL2	1.35416	4.47711	4.93731e-06	0.000147226
TTYH2	1.35143	0.783338	0.00237371	0.017835
ZNF561-AS1	1.34882	2.38542	0.00384878	0.0253439
DCBLD2	1.34622	6.94243	0.0064198	0.0367403
TMEM134	1.3459	5.00604	1.20911e-05	0.000306225
HILPDA	1.34432	4.8635	2.04378e-05	0.000466614
ARIH2OS	1.3418	1.26541	0.00813441	0.0433414
TSPAN13	1.34118	4.80051	5.95151e-05	0.00108213
PSMC3IP	1.34009	0.366071	0.00200894	0.0157572
ADAMTS4	1.33979	3.81021	6.48401e-05	0.00115327
BRCA1	1.33888	3.67797	0.000206917	0.00286113
SPTY2D1OS	1.33626	0.913199	0.000910216	0.00881229
TGFB2-AS1	1.33534	-0.414905	0.00856267	0.0449803
ZSWIM8-AS1	1.33534	-0.613025	0.00897393	0.0464143
ACACB	1.33386	-1.01	0.00330384	0.0228234
ALDH1L1	1.33386	-1.01	0.00522517	0.0317023
ARPP21	1.33386	-0.811884	0.00255391	0.0187054
CDH16	1.33386	-1.01	0.00285185	0.0203064
COL6A4P2	1.33386	-1.01	0.00207738	0.0161264
ELOVL2	1.33386	-1.01	0.00111403	0.0103194
FAAH2	1.33386	-0.613764	0.00912767	0.047012
HERC2P11	1.33386	-1.01	0.00207738	0.0161264
HSD11B2	1.33386	-0.719764	0.00898511	0.0464172
LINC01399	1.33386	-1.01	0.0035857	0.0241479
LINC01480	1.33386	-0.460965	0.00413238	0.0267738
LOC101930421	1.33386	-1.01	0.00285185	0.0203064
LRRC73	1.33386	-1.01	0.00285185	0.0203064
MDGA1	1.33386	-0.613764	0.00154772	0.0130231
NKD1	1.33386	-1.01	0.00173931	0.0142417
NSUN5P2	1.33386	-1.01	0.00382725	0.0252976
PCDHA3	1.33386	-1.01	0.00207738	0.0161264
S100A5	1.33386	-1.01	0.00157787	0.0132165
ZNRF2P1	1.33386	-0.521643	0.00965076	0.048855
ANK3	1.33313	1.89874	0.000435397	0.00507499
TDRKH	1.33064	2.81892	0.000320254	0.00399061
SLC22A18	1.33036	1.12373	0.00514696	0.0314056
TMEM209	1.32973	4.13882	1.99995e-06	7.11755e-05
COPG2	1.32935	2.22921	0.00252768	0.0186007
LOC101927974	1.32905	1.05178	0.00276695	0.0198506
IFIT5	1.32828	3.39771	1.14603e-05	0.000294158
ZNF14	1.32677	1.76725	0.000522472	0.00580953
IPO5P1	1.32594	2.31543	0.00095731	0.00918525
MMP24-AS1-EDEM2	1.32562	-0.0688458	0.00668779	0.0379565
MTFR1	1.32557	4.68506	1.89911e-06	6.88418e-05
LOC90246	1.32473	0.709312	0.0070344	0.0392533
ZNF667-AS1	1.32434	3.71563	5.22787e-05	0.000982862
ZNF329	1.32314	2.52129	0.00127157	0.0112558
C11orf24	1.32149	2.8036	0.00254508	0.0186733
ADAM20	1.31998	-1.01694	0.00239378	0.0179623
ADAP1	1.31998	-0.818824	0.00937772	0.0478677
ANKRD20A5P	1.31998	-0.620703	0.00489164	0.0302024
B3GALT5	1.31998	-0.620703	0.00764476	0.0414407
COL23A1	1.31998	-0.620703	0.00893378	0.0462775
DPP6	1.31998	-1.01694	0.00951932	0.0483896
DTX1	1.31998	-0.818824	0.0024175	0.0180691
DUSP5P1	1.31998	-0.818824	0.00488065	0.0301679
GGT7	1.31998	-1.01694	0.0076899	0.0415536
GNRHR	1.31998	-0.620703	0.00483485	0.0299704
LINC00896	1.31998	-0.620703	0.00554918	0.0332796
LINC01363	1.31998	-1.01694	0.00352241	0.0238528
LOC101927571	1.31998	-0.620703	0.000716562	0.00737023
LOC101928505	1.31998	-0.818824	0.00845632	0.0445992
NDUFV2-AS1	1.31998	-0.224463	0.00912627	0.047012
OPRD1	1.31998	-0.422583	0.00710478	0.0394874
PLA2G6	1.31998	-0.422583	0.00451002	0.0284192
STX19	1.31998	-0.818824	0.00358533	0.0241479
SUSD4	1.31998	-0.818824	0.00645746	0.0369188
SVOPL	1.31998	-1.01694	0.00617985	0.0357684
TERC	1.31998	-0.818824	0.003815	0.0252361
RMDN1	1.31895	5.52239	2.45126e-06	8.30618e-05
RABGEF1	1.31786	4.46408	3.93921e-06	0.000122137
HLTF	1.31774	4.24372	0.000257196	0.0033677
GRIN2D	1.30806	0.945895	0.00161094	0.0134214
POT1	1.30787	3.61504	8.78983e-06	0.000241137
CCDC191	1.30778	3.15038	1.52976e-05	0.000368954
FANCD2	1.30749	3.4303	0.0014535	0.012436
ZNF430	1.3073	3.71837	0.00052175	0.00580527
CASC8	1.3061	2.95496	0.00339565	0.0232887
ARMC2	1.30463	0.469697	0.00701318	0.0391855
OTUD6B-AS1	1.30455	6.03761	5.03471e-05	0.000950717
DISP2	1.3039	0.532218	0.00401891	0.0262259
P2RY2	1.30374	0.999438	0.00991987	0.0499079
AIG1	1.30302	5.5713	2.93102e-05	0.000617388
BBOF1	1.30233	1.37072	0.00141032	0.0121643
ZNF519	1.30208	2.01233	0.000670884	0.00703116
PCGF1	1.30165	4.22979	0.000210805	0.00290925
SAMD9	1.30068	4.48655	4.54251e-05	0.000876145
TNFRSF9	1.29781	1.03141	0.00458531	0.0287458
STK32C	1.29758	2.30009	0.00265699	0.0193283
TLN2	1.297	1.38193	0.000576695	0.00628282
MYC	1.29326	6.60185	9.0996e-05	0.0015031
ISG20	1.29229	3.41761	0.000575942	0.00628187
RFESD	1.29197	0.913362	0.00719105	0.039812
ZNF83	1.29082	4.19566	2.95094e-05	0.000619467
CCDC110	1.28854	-0.544304	0.00185172	0.014864
CHRNA10	1.28854	-0.834545	0.00177931	0.0144931
HPDL	1.28854	0.645896	0.00438759	0.0278834
LOC101927157	1.28854	-0.834545	0.00897644	0.0464143
LOC101928595	1.28854	-0.438304	0.00355202	0.0239964
NWD1	1.28854	-0.834545	0.0076671	0.0415093
PCDHB12	1.28854	-1.03267	0.00452465	0.0284591
TPI1P2	1.28854	-1.03267	0.00790648	0.0424435
ZNF649-AS1	1.28854	-1.03267	0.00579996	0.034276
THG1L	1.2876	4.02133	0.000339948	0.00418576
RMI2	1.28462	2.6863	0.00192084	0.0152368
CKMT2-AS1	1.28071	2.44128	0.000760831	0.00769175
CAMK1D	1.27892	2.58922	0.00260328	0.0190263
EHBP1L1	1.27745	1.69535	0.00231924	0.0175257
TFAP4	1.27466	-0.445244	0.00891514	0.0461949
TOB1-AS1	1.27466	-0.445244	0.00576699	0.0341557
ZNF391	1.27466	0.241238	0.00462308	0.0289297
STAP2	1.27315	3.38425	0.00184156	0.0148102
ZNF551	1.27251	2.15111	0.000989038	0.00943686
ZNF254	1.27041	4.03982	0.000122338	0.00189828
TMEM254	1.26955	4.06525	7.32869e-05	0.00126289
SERINC5	1.2692	3.44438	9.714e-05	0.00158301
ZNF160	1.26839	3.55277	0.000223631	0.00304184
IFI35	1.26764	4.435	4.5338e-05	0.000876145
LINC01006	1.26749	1.74367	0.000667414	0.00700335
PAXIP1-AS2	1.26725	2.03706	0.00173502	0.0142332
SLFN5	1.26578	5.80987	2.93562e-05	0.000617597
MRPS33	1.26304	7.02193	7.70527e-05	0.00131719
PIM1	1.26199	2.92166	0.00823133	0.0437219
ARID5B	1.26087	5.0074	3.31659e-05	0.000680219
C16orf46	1.25776	1.07207	0.000691912	0.00719001
MRM1	1.2571	0.569497	0.00783161	0.0421868
SLF1	1.25435	3.59058	0.000379178	0.00455918
PSTK	1.2496	2.41222	2.15492e-05	0.000486161
TGFBR3L	1.24886	-0.167906	0.0093273	0.0476822
ZNF844	1.24626	1.42894	0.00889921	0.0461682
HDDC2	1.2461	4.77102	0.000217949	0.00298478
KIF21A	1.2443	3.41855	4.24347e-05	0.000829795
NENF	1.24233	3.44429	0.0015268	0.0128895
FAM3C	1.24015	6.3577	1.28275e-05	0.00032051
SPHK2	1.23824	0.879547	0.00199692	0.0156916
UCP2	1.23667	4.45947	0.000329627	0.00408071
DTX3L	1.23663	4.38045	0.00242657	0.0181053
SMURF1	1.23641	4.1383	0.000323796	0.00402596
DDX60	1.23566	3.55619	0.00016771	0.00244312
ZNF677	1.23403	4.70714	0.000246056	0.00326318
SGPP1	1.22945	3.01863	0.000184526	0.00262702
ANKRD55	1.22823	3.10934	0.006634	0.0377144
STYXL1	1.22796	5.03302	0.000327781	0.00406896
A1BG-AS1	1.22786	-0.864884	0.00753292	0.0410943
C1QTNF12	1.22786	-1.063	0.00795848	0.0426367
C3orf36	1.22786	-1.063	0.00843484	0.044527
CABP7	1.22786	-0.666764	0.00469798	0.0293448
CALCR	1.22786	-1.063	0.00961	0.0486949
CCL22	1.22786	-0.864884	0.00753292	0.0410943
COL9A3	1.22786	-0.864884	0.00950556	0.0483484
CRLF2	1.22786	-0.666764	0.00441564	0.0279788
CXCR1	1.22786	-1.063	0.00432238	0.0276329
EYA1	1.22786	-0.864884	0.00872031	0.0455849
FOXS1	1.22786	-0.666764	0.00763648	0.041409
GLB1L2	1.22786	-0.864884	0.00527685	0.0319768
HLA-L	1.22786	-0.468643	0.000993817	0.00947192
HSPB6	1.22786	-0.468643	0.0086797	0.0454835
LINC00853	1.22786	-1.063	0.00276008	0.0198259
LINC01251	1.22786	-1.063	0.00692004	0.0388256
LINC02361	1.22786	-1.063	0.00593973	0.0348776
LKAAEAR1	1.22786	-0.666764	0.00706958	0.0393825
LOC100287846	1.22786	-1.063	0.00984221	0.0496337
LOC100422781	1.22786	-1.063	0.00436113	0.0277668
LOC101928222	1.22786	-1.063	0.00736404	0.0405211
LOC105371592	1.22786	-1.063	0.00688601	0.0387234
MCOLN3	1.22786	-0.864884	0.00451389	0.0284228
PLA2G4D	1.22786	-1.063	0.00593973	0.0348776
PSG10P	1.22786	-1.063	0.00432238	0.0276329
RIIAD1	1.22786	-1.063	0.00919581	0.0472636
SIDT1	1.22786	-0.864884	0.008422	0.0444866
SLC12A9-AS1	1.22786	-1.063	0.00610512	0.0354818
SLC5A4-AS1	1.22786	-1.063	0.00593973	0.0348776
SLC9C1	1.22786	-1.063	0.00886942	0.0460415
SPAG5-AS1	1.22786	-1.063	0.00693539	0.0388863
DARS2	1.22784	4.29035	6.11256e-05	0.00110438
ANG	1.22637	3.39918	0.000713713	0.00735416
LRFN4	1.22554	2.61432	0.000179996	0.00257399
VAC14	1.22348	3.49103	5.54051e-05	0.00102478
LCA5L	1.22348	1.20275	0.00404818	0.0263817
NBR2	1.22312	1.9406	0.00388128	0.0255268
SLX4IP	1.22304	3.54921	9.65528e-05	0.00157807
PPP1R3G	1.21873	0.121151	0.00096259	0.00922558
FGGY	1.21827	2.75723	0.0075541	0.0411705
CYP27C1	1.21741	1.05189	0.000611054	0.00654412
KRT81	1.21698	2.68987	0.00931497	0.0476475
DPH6	1.21655	3.86384	0.000340304	0.00418576
LIMK1	1.21638	3.57219	0.000811051	0.00805694
ZNF347	1.21628	3.07857	0.00179878	0.0145963
LGR4	1.21604	2.07008	0.000519226	0.00578094
FAM162A	1.21574	7.38344	5.80585e-05	0.00106354
MBOAT2	1.21555	3.67325	0.000413612	0.00488415
CTHRC1	1.21436	5.51507	4.56013e-05	0.000878517
SLC25A40	1.21327	3.81735	7.16961e-06	0.000201546
GATA2-AS1	1.21148	1.93636	0.00470358	0.0293584
KIF16B	1.20863	2.60114	0.00088927	0.00865839
ZNF613	1.20851	2.39261	0.000816415	0.0080868
RFC4	1.20581	4.9324	8.27071e-05	0.00139302
IFT22	1.20568	6.17531	0.000515681	0.00575643
RAD51B	1.20409	2.75675	0.000226062	0.00305442
GAREM1	1.20353	0.694035	0.00274347	0.0197421
AFG1L	1.20206	1.87583	0.000575866	0.00628187
KIF21B	1.20117	0.678972	0.00804487	0.0430113
RHPN2	1.20117	1.37584	0.0011457	0.0105146
ZNF460	1.20074	1.01907	0.000204111	0.00283605
ZNF862	1.20042	2.26437	0.00141287	0.0121734
LFNG	1.19943	2.32778	0.000276836	0.00357967
ZNF736	1.19831	2.0332	0.00789728	0.0424109
TMEM102	1.1979	0.447776	0.00362376	0.0243468
ZNF66	1.19753	4.0951	2.37626e-05	0.000526399
ABHD3	1.19737	2.48747	0.00556017	0.0333011
CEP128	1.19531	2.66113	0.00186004	0.0149029
IFT57	1.19499	5.06186	1.11374e-06	4.60148e-05
LURAP1L	1.19432	2.88639	3.60956e-05	0.000733289
MTMR11	1.19309	2.60074	0.00234689	0.017689
TTPAL	1.1922	3.74658	0.000731189	0.00748466
SEZ6L2	1.19183	2.16381	0.0098678	0.0497189
PIK3R2	1.19119	2.99451	0.00166241	0.0137699
SMAD7	1.19078	2.12899	0.00343125	0.0234111
PMPCB	1.18781	6.25509	0.000173772	0.00251011
ZNF69	1.18766	2.54624	0.0070575	0.0393394
RHOD	1.18679	3.52997	2.87625e-05	0.000608842
DENND1A	1.18578	2.69587	0.000362236	0.00439243
ENO2	1.18508	4.1532	0.000125166	0.00193168
FAM227A	1.18401	1.16524	0.00588305	0.0346754
SLC12A8	1.18378	2.32936	0.000564789	0.00619173
MCRIP2	1.18315	3.10021	0.000172342	0.00249616
MAPRE3	1.18254	0.0891779	0.00507137	0.0310438
PPIL6	1.18254	-0.201063	0.00429203	0.0275313
UBE2C	1.17506	5.9118	0.00075507	0.00766061
METTL1	1.17271	4.49852	1.94543e-05	0.000449771
DCAF4	1.17013	3.14867	2.03493e-05	0.000465211
NFIA-AS2	1.16977	3.48406	0.00717019	0.039735
BBS12	1.16851	2.44575	0.000843222	0.00829007
CLDN15	1.16718	0.680606	0.00549585	0.0330092
SLC46A1	1.16695	0.843902	0.00991396	0.0498928
LINC00649	1.16257	1.62358	0.00127757	0.0112972
ARHGEF26	1.16132	1.7252	0.00752531	0.0410943
NIT2	1.16009	6.37974	0.000109081	0.00172697
SATB2	1.15869	1.25357	0.000525353	0.00581893
AADAT	1.15825	1.20655	0.000152472	0.00225954
CENPH	1.15747	3.00257	0.000122823	0.00190236
RRS1	1.15701	3.21605	0.0079843	0.0427542
TANC2	1.15163	3.82728	1.9464e-05	0.000449771
PRICKLE3	1.14649	1.30667	0.00692996	0.0388685
LINC01572	1.14629	0.757532	0.000621862	0.006635
CASC15	1.14628	3.97879	0.00293869	0.0207952
TGFBR1	1.14374	3.98187	0.00698356	0.0390542
CD200	1.14344	4.0268	0.0011136	0.0103194
TRMT12	1.14132	2.71119	0.000304211	0.00382125
ATP1A1-AS1	1.14049	0.648633	0.00356808	0.024067
POR	1.13973	4.02085	8.24837e-05	0.00139062
C4orf36	1.13574	-1.10906	0.00697077	0.0389954
CDC20B	1.13574	-1.10906	0.00874231	0.0456367
CDH17	1.13574	-0.910944	0.00580129	0.034276
CFAP43	1.13574	-0.910944	0.00580129	0.034276
FLJ30679	1.13574	-1.10906	0.00876653	0.0456713
FOXI3	1.13574	-1.10906	0.00697077	0.0389954
GRK7	1.13574	-1.10906	0.00813335	0.0433414
LEKR1	1.13574	-0.422583	0.00752813	0.0410943
LINC01419	1.13574	-1.10906	0.00874231	0.0456367
LINC01909	1.13574	-1.10906	0.00710388	0.0394874
MAP1LC3C	1.13574	-1.10906	0.00876653	0.0456713
RGS9BP	1.13574	-1.10906	0.0059862	0.0350544
SCIMP	1.13574	-1.10906	0.00448112	0.0282579
SLC27A2	1.13574	-1.10906	0.00876653	0.0456713
SOX8	1.13574	-0.910944	0.00876613	0.0456713
SULT4A1	1.13574	-1.10906	0.0059862	0.0350544
TMEM145	1.13574	-1.10906	0.00869752	0.0455112
TPRG1-AS1	1.13574	-1.10906	0.0076312	0.0413934
TSLP	1.13574	-0.712824	0.00532462	0.0321578
ZSCAN4	1.13574	-0.910944	0.00513625	0.0313737
CLIP4	1.13359	3.79776	0.00109063	0.0101538
CIART	1.13351	2.08648	0.00869824	0.0455112
BMS1P14	1.13117	3.45662	0.000107836	0.00171041
ZNF223	1.13063	2.2288	0.001473	0.012544
MPZL2	1.12689	4.3701	0.000162329	0.00238091
INPP4B	1.12639	3.40593	0.00410574	0.0266454
RPS5	1.12606	11.7915	0.00170521	0.0140497
SLC25A26	1.12499	4.51499	0.0010821	0.0101
LINC01711	1.12186	-0.719764	0.00620298	0.0358706
NEU3	1.12074	1.74437	0.00018703	0.00265026
ASAH1	1.1203	4.65029	0.00133756	0.0116689
PIGL	1.11914	3.5414	0.000185338	0.00263302
GMDS	1.11629	2.95557	0.00303332	0.0213503
YBEY	1.1135	2.53191	0.00609064	0.0354361
THUMPD3	1.11346	5.05136	1.30238e-05	0.000324572
ZNF585A	1.11029	4.56189	0.00025954	0.00339022
VAMP8	1.11015	6.96795	0.000446462	0.00517582
DZIP3	1.10225	3.29123	0.000687634	0.00715857
LINC00847	1.10214	3.33359	0.000495795	0.00557071
ZNF823	1.10208	1.67632	0.00624634	0.0360723
YDJC	1.10109	3.98403	0.000107042	0.00170009
FBXL16	1.09975	2.28159	0.00294319	0.0208099
NR2C2AP	1.09807	3.82676	0.000160245	0.00235842
NR1H3	1.09702	1.78068	0.00766381	0.0415046
ETFB	1.09642	6.25655	3.00553e-05	0.00062845
CASP12	1.09619	1.76639	0.00625095	0.0360723
ZBTB25	1.09584	3.48023	0.000143012	0.00213782
ZNF274	1.09559	3.90878	0.000100518	0.00161981
TRMT5	1.09415	4.28747	7.11623e-05	0.00123497
EPB41L1	1.09282	2.29307	0.00506775	0.0310327
LRRC23	1.09042	0.637479	0.00825761	0.0438344
SMIM14	1.08835	5.67693	0.00045109	0.00521889
HNMT	1.08635	4.73714	0.000165197	0.00241267
ENDOD1	1.08557	4.09269	6.34138e-05	0.00113496
AMIGO2	1.08405	4.50301	0.0024798	0.0184063
CKLF	1.08257	7.06974	0.000114306	0.00179642
UNK	1.08136	2.58374	0.00396837	0.0259602
LOC100506691	1.08118	3.12072	0.00756165	0.0411855
EFCAB11	1.08031	4.27146	0.00087664	0.00855485
ZNF586	1.0801	2.25277	0.00159887	0.0133532
RBBP8	1.0799	3.69602	0.00117291	0.0106406
TRAPPC2B	1.07893	4.96793	0.000753495	0.0076554
POLD2	1.07736	5.77633	0.000124446	0.00192403
LINC01085	1.07654	-0.0559426	0.00874619	0.0456367
DHRS7	1.07585	6.26622	3.75562e-05	0.000758337
MYORG	1.07559	2.97864	0.00254962	0.0186846
ABCA1	1.07529	4.43361	4.24432e-05	0.000829795
HOOK2	1.07459	2.51498	0.00242435	0.0180966
SCAMP1-AS1	1.07453	2.87975	0.00670435	0.0380009
FBXO36	1.07413	2.78979	0.00649083	0.0370726
CCDC18-AS1	1.07337	2.84905	0.000632109	0.00671924
ZDHHC4	1.07066	5.38995	4.73747e-05	0.0009045
SFR1	1.06885	4.26829	0.000327966	0.00406896
SUMF2	1.06809	4.86864	0.000175443	0.00252573
NPC2	1.0667	9.93038	0.000471015	0.00538043
ISOC2	1.06364	4.90765	0.00011853	0.00185093
DAAM1	1.06256	5.63299	0.000177169	0.00254205
ZNF597	1.06065	2.22586	0.00615881	0.0356874
TFRC	1.06032	6.44854	0.00124118	0.011038
ERO1A	1.06	6.08792	0.00352514	0.0238618
ENDOG	1.05987	1.49181	0.00828017	0.0439133
ZNF766	1.059	4.22896	0.000297475	0.00376422
HES2	1.059	1.89364	0.00783152	0.0421868
HSD17B8	1.05518	2.25719	0.000619213	0.00661562
PGM1	1.05433	3.87766	0.00215026	0.0165551
PPARD	1.05334	1.89709	0.00686427	0.0386645
SLC25A39	1.0504	6.18523	0.000595577	0.00642249
NUDT1	1.04713	5.31331	3.46571e-05	0.00070826
GEN1	1.04556	2.69581	0.0077873	0.0420142
LOC441242	1.0451	0.675496	0.00680334	0.0384096
SNHG17	1.04458	5.39587	0.00601338	0.0351296
LITAF	1.04385	6.13233	4.54271e-05	0.000876145
SLC24A2	1.04362	-0.468643	0.00687956	0.0387125
ZNF738	1.04303	4.33914	0.000259615	0.00339022
PLTP	1.04281	5.38545	0.000229328	0.00308397
AURKB	1.04176	5.68793	0.000448331	0.00519397
RFC2	1.03866	4.81335	0.00497014	0.0305441
HACD1	1.03835	3.05034	1.99405e-05	0.000457086
CCZ1P-OR7E38P	1.03778	3.29931	0.00380731	0.025195
RHOBTB3	1.03621	4.66334	0.0011007	0.010229
RPL28	1.03565	11.7225	0.00251067	0.0185232
RNASEH1-AS1	1.03468	5.10926	0.0011953	0.0107797
STK17B	1.03239	3.61015	4.63378e-05	0.000889707
LDHA	1.02923	9.47238	0.00248487	0.01842
TPM3P9	1.02552	2.29074	0.00394333	0.0258358
ZNF649	1.02516	2.4813	0.00323283	0.0224397
HPS3	1.02416	1.73862	0.00118298	0.0107149
ZNF611	1.02227	2.35841	0.00377557	0.0250139
CCDC34	1.02227	3.80729	0.00165401	0.0137269
ZFAND1	1.0221	5.94201	0.000812698	0.00806863
ORC1	1.02146	2.16927	0.00881235	0.0458285
SMARCD3	1.02113	2.34425	0.00591156	0.0347956
TRIM2	1.02064	3.78353	0.00113485	0.0104389
HIVEP2	1.01881	2.20763	0.00405925	0.0264438
RNASEH2A	1.01872	5.2274	1.14918e-05	0.000294526
CD27-AS1	1.01595	2.35871	0.00711251	0.0395175
MASP1	1.01586	-0.178402	0.0047374	0.0295028
TMEM208	1.01411	7.13774	6.9924e-05	0.00121965
MRPL11	1.01389	6.3789	8.66563e-05	0.00144534
CCNB1IP1	1.01347	5.37784	0.000227454	0.00306357
FUOM	1.01238	4.11509	0.000685656	0.00714232
WDR24	1.01121	2.0677	0.00111642	0.0103248
ZNF383	1.01014	2.69322	0.00106908	0.0100003
ZNF470	1.00959	2.11215	0.00628995	0.0362391
MALSU1	1.00766	4.98797	9.94071e-05	0.00160948
SIX4	1.0076	2.05634	0.00805233	0.0430378
TRAPPC6A	1.00748	4.3152	9.86746e-05	0.00160064
USP54	1.00725	2.68085	0.00435848	0.0277621
MTX3	1.00514	3.04417	0.000415107	0.0048917
MTHFD1	1.00427	7.45924	0.00652883	0.0372028
ELL2	1.00326	4.52851	0.00310016	0.0217404
SURF2	1.00237	3.69367	0.000582908	0.00633367
SLC25A51	1.00218	3.73247	0.000656243	0.00692428
GGCT	0.99982	6.97488	0.000330535	0.00408606
CHURC1	0.998239	7.99548	0.000102487	0.00164486
C11orf72	0.997514	3.01599	0.00303161	0.021347
MTFR2	0.996203	2.77094	0.000896821	0.00871751
TFDP2	0.995984	5.55121	7.06679e-05	0.00122888
NDUFV1	0.992654	6.68645	0.000199284	0.00277799
FASTK	0.991359	2.9919	0.000168187	0.00244592
TATDN3	0.991157	4.50334	0.00122604	0.0109645
ZCCHC9	0.99069	4.79953	5.20395e-06	0.000153536
PSG5	0.990669	2.41303	0.000673972	0.0070592
GNAI1	0.987524	3.82725	9.57953e-05	0.00156728
SPATS2L	0.985256	5.80091	2.10035e-05	0.000476356
FBF1	0.984421	0.294238	0.0047941	0.0297909
OSCP1	0.983698	3.52256	0.00516674	0.0314783
CRCP	0.982519	4.74789	0.000171927	0.00249397
TWF1	0.980929	6.50511	5.7028e-05	0.00104802
NME7	0.980922	5.52272	0.00608671	0.0354354
MRPS28	0.980361	6.30201	0.000452471	0.0052278
PDK1	0.980158	3.1913	0.0010924	0.0101629
UBA6-AS1	0.979297	2.55639	9.66388e-05	0.00157807
COX16	0.978698	6.17192	0.000844399	0.00829689
ARMC1	0.978085	5.39472	6.86279e-05	0.00120071
NMRAL1	0.977992	5.37221	4.20119e-05	0.000826484
ZNF829	0.977744	1.54326	0.00122002	0.0109349
CDC6	0.976898	4.60053	0.000814422	0.00808107
TARS2	0.975988	4.1007	5.26759e-05	0.000987083
TMEM107	0.975161	5.22604	0.000288757	0.00368929
C11orf1	0.974793	4.08429	0.000407946	0.00484058
CINP	0.974358	6.51323	0.000353631	0.00432184
LOC100289561	0.973095	2.51435	0.00408398	0.0265846
THNSL1	0.971882	1.9915	0.00458056	0.0287411
DTL	0.970504	3.64827	0.000374001	0.00450641
TMCC1	0.969799	5.02877	0.000391563	0.00468509
TUBG2	0.969067	2.74507	0.0012853	0.011348
RAD54B	0.969033	3.07092	0.00241682	0.0180691
ZNF211	0.96617	2.27051	0.00167439	0.0138557
HSBP1L1	0.965278	3.6608	0.000184623	0.00262702
POLG2	0.964165	2.49071	0.00569019	0.0338177
PEX2	0.963168	5.27799	0.000312579	0.00391203
DDIT3	0.963111	5.62801	0.000290382	0.00369903
PRKCD	0.962987	3.5981	0.000512866	0.00572873
RUBCN	0.961659	3.81475	5.47941e-05	0.00101568
CHCHD4	0.95975	3.98164	0.00377281	0.0250052
DNPH1	0.958681	5.24467	0.00223525	0.0170639
TOMM7	0.957901	9.06728	0.00147436	0.0125456
UGDH-AS1	0.956507	2.19138	0.00294299	0.0208099
ZC3H8	0.955979	4.38527	0.00053494	0.00590224
ZNF805	0.955876	3.38854	0.000985835	0.00941154
STK3	0.955756	4.0247	0.00189893	0.0151226
C1QTNF6	0.954788	3.73034	0.00450777	0.0284155
ZFAND2A	0.952341	5.67034	0.00409263	0.0266083
RPL41	0.950825	12.7374	0.00350688	0.0237946
DPM2	0.949624	5.62507	0.000292934	0.00371763
PGK1	0.948794	9.37584	0.00227771	0.0173187
ANLN	0.947761	5.38307	0.00516988	0.0314783
TBC1D19	0.947466	1.63046	0.00631019	0.0362999
LOC101928069	0.94704	2.09792	0.0089408	0.0462999
ARHGEF18	0.946874	3.08175	0.00277878	0.0199102
BUD23	0.94657	5.95605	0.000776061	0.00778149
STX1A	0.945152	3.42307	0.000221962	0.00302765
EVI2A	0.944545	3.46921	0.00220435	0.0168998
ATF1	0.944322	3.55096	3.83301e-05	0.000768663
SNHG5	0.943208	9.84583	0.00675056	0.0381997
THAP6	0.942192	2.749	0.00139614	0.0120799
EBP	0.9405	7.01485	0.00535868	0.032318
LENG1	0.93993	3.50914	0.0012473	0.0110694
AFG3L1P	0.939656	2.54317	0.00073381	0.00749889
SRP14-AS1	0.939533	2.7795	0.00182293	0.0147226
JOSD2	0.939131	3.2636	0.00115193	0.0105451
CDH18	0.939099	0.469697	0.00872631	0.0456024
RAB31	0.937178	5.66063	0.000222943	0.00303741
CHST15	0.936142	5.15144	6.21278e-05	0.00111661
SLC29A3	0.936071	2.70079	0.00144516	0.0123746
PMS2P1	0.935443	4.73156	0.00372525	0.0247947
LOC100507507	0.934849	3.87691	0.000288473	0.00368841
TNFRSF12A	0.933998	6.37535	0.00862647	0.0452738
TBL2	0.932915	3.96341	0.00146875	0.0125352
NABP1	0.932086	4.20782	0.000392253	0.00469007
SKAP2	0.931588	6.11632	3.98034e-05	0.000792998
EEF1AKMT4	0.930653	3.74574	0.00417446	0.0269587
DPCD	0.930203	6.26927	0.00290653	0.0205846
LYST	0.929862	3.53564	0.000461449	0.00529585
LMLN	0.928808	2.36052	0.00938456	0.0478749
SPACA9	0.9285	3.00827	0.000658993	0.00694048
OCIAD2	0.928364	7.5415	0.00197757	0.0155824
PIGV	0.92811	3.07925	0.000939459	0.00902913
SGPL1	0.927227	4.46632	0.00210007	0.016249
NAMPT	0.925576	7.28782	1.81134e-05	0.00042486
TDP1	0.92495	4.16651	0.00374876	0.0248843
MRPS24	0.924545	3.00019	0.00616665	0.0357208
FAM200A	0.923722	2.20688	0.00802936	0.0429418
ZBTB41	0.922363	2.77666	0.00333297	0.0229599
ALKBH1	0.922008	2.79714	0.0033598	0.0231261
DHODH	0.921529	2.97812	0.000756122	0.00766409
KCNN3	0.919252	1.28248	0.00439936	0.0279065
LIPA	0.916343	5.85752	0.00309918	0.0217404
MDH2	0.916277	7.97913	0.00189493	0.0151118
PSMG3-AS1	0.915788	2.08462	0.00925632	0.0474829
AFMID	0.914969	5.5882	0.0013078	0.0114793
TTC7A	0.914086	2.24184	0.00669679	0.0379706
NOB1	0.914025	6.27196	0.000670751	0.00703116
CSPP1	0.913554	4.76281	0.00111516	0.0103243
ENTPD1	0.912614	5.35361	0.00120575	0.0108353
STN1	0.908785	4.48145	0.00237044	0.0178261
GAA	0.907477	5.04104	0.00209097	0.0161932
SEMA4C	0.906997	1.991	0.00103771	0.00979229
CCDC14	0.906859	4.37032	0.000400532	0.00476911
DNAH14	0.906319	2.81764	0.00149556	0.0126694
GPRIN3	0.904176	3.03319	0.00806366	0.0430444
AMMECR1	0.90298	3.35184	0.000299477	0.00378605
IFI27L2	0.902542	5.81308	0.00287964	0.0204629
SLC9A7	0.902368	3.80603	0.00267907	0.0194312
TCTEX1D2	0.902131	5.22636	0.00106736	0.00999509
SPATA7	0.90199	3.06947	0.000952993	0.00914895
IDH3A	0.901234	2.66746	0.0036781	0.024577
TLCD2	0.901045	2.09534	0.00439527	0.0279016
SYNGR1	0.900638	2.97337	0.00341058	0.0233194
ASTE1	0.900534	2.50988	0.00488077	0.0301679
MAGEF1	0.897027	3.36827	0.00302342	0.0212981
TATDN1	0.895228	5.81232	0.00182574	0.0147383
S100A4	0.894076	3.13836	0.00879131	0.045769
PSMG3	0.893524	5.03351	0.00169169	0.0139719
CHMP2A	0.893135	7.91165	0.00032372	0.00402596
CHRND	0.891738	8.19516	0.00850106	0.0447757
GINS2	0.891591	4.88552	0.0051625	0.031476
ZFAS1	0.890052	8.56684	0.000599895	0.00645812
HEMK1	0.8882	3.51568	0.00142481	0.0122493
TMEM251	0.887366	4.26629	0.000427712	0.00501508
GPN1	0.886902	5.64682	0.00430757	0.0275998
MORN4	0.88684	2.49023	0.00273705	0.0197182
PPP1R35	0.885749	3.31766	0.00254998	0.0186846
PXMP4	0.8846	4.19261	0.000340286	0.00418576
PAN2	0.883884	2.74655	0.00120848	0.0108505
SLC16A4	0.881471	3.07525	0.00201876	0.0158079
COQ6	0.881061	4.30179	0.00031815	0.00397305
NRSN2-AS1	0.87975	2.74843	0.00188117	0.0150301
NR3C1	0.87787	4.52285	0.0024772	0.0183975
PDXK	0.877206	4.73291	0.00472131	0.0294262
SGF29	0.875666	2.94711	0.00325922	0.0225598
TUBB3	0.874261	6.07255	0.00251813	0.0185543
CYB5A	0.873899	5.99548	0.00028257	0.00362438
IL6R	0.872767	1.57475	0.00322928	0.0224349
PUS7L	0.872337	4.39261	0.00114524	0.0105146
MSRB1	0.871865	5.8035	0.00141893	0.0122133
PMS2P2	0.871815	1.97557	0.00967171	0.0489322
ZNF562	0.87096	4.94804	0.00154006	0.0129822
GPC2	0.867121	6.232	0.00909787	0.046929
ASPH	0.865447	5.72008	0.000572819	0.00625577
NDUFA13	0.864929	9.42418	0.00114699	0.0105167
SULT1C4	0.863847	5.08652	0.004734	0.0294946
FASTKD3	0.863249	3.90093	0.00595987	0.034936
PSMB8	0.862729	6.42355	0.00120322	0.0108182
PSG4	0.856971	3.95093	3.90247e-05	0.000781679
LGMN	0.855344	6.05035	3.06858e-05	0.000640072
VGLL4	0.853757	2.89575	0.00421044	0.0271093
SRGAP1	0.853584	4.38524	0.00723962	0.0399905
PNPLA4	0.852188	4.69273	0.00105617	0.0099228
PMS2	0.850585	3.96852	0.000409555	0.00484869
ABTB1	0.85025	1.97223	0.00706988	0.0393825
PLSCR1	0.848579	6.29189	0.000226882	0.00306067
GCA	0.848059	4.78311	0.00376732	0.0249785
ZNF267	0.847457	4.63603	0.000303381	0.00381362
ZNF264	0.846734	3.50375	0.00124702	0.0110694
OAS3	0.846075	3.90797	0.00356244	0.0240479
EXOSC5	0.846032	4.69539	0.00230806	0.0174723
SLC2A11	0.845723	2.03021	0.00750859	0.0410421
LOC101928936	0.845433	1.28445	0.00743821	0.0407592
RIPK2	0.845182	4.67961	0.00100775	0.00958328
TXNL4B	0.84485	3.92135	0.00544022	0.0327291
PHYH	0.843795	4.25221	0.00334178	0.0230113
TMBIM6	0.842357	9.21673	0.000282373	0.00362438
TMEM256	0.840781	7.47398	0.00143445	0.0123098
SELENOM	0.839036	5.81276	0.00112438	0.010376
GSTK1	0.838089	7.80314	0.00356506	0.0240561
GPRC5A	0.83765	5.66368	0.00137037	0.0118969
CHCHD5	0.834146	6.14536	0.00425642	0.0273438
ZCCHC7	0.832853	4.83141	0.000530944	0.0058657
OAT	0.830624	7.6006	0.00254275	0.0186715
RGS20	0.828163	3.08778	0.00652163	0.0371764
SDSL	0.82521	2.31778	0.00884832	0.0459675
ZNF217	0.824769	3.67072	0.00141719	0.0122045
STAMBP	0.824585	5.13187	0.000601402	0.00646092
TSFM	0.823506	6.27485	0.00365801	0.0245001
DLD	0.822247	6.44225	0.00188508	0.0150473
C16orf95	0.821933	1.50154	0.00311287	0.0217804
MCM7	0.821258	6.67888	0.000729702	0.00747847
RIDA	0.821073	5.16642	0.00120172	0.0108161
THOC5	0.820603	5.54686	0.000245295	0.0032578
HMG20B	0.820148	4.3978	0.000750898	0.00763636
UQCR10	0.819204	9.48696	0.000688501	0.00716325
AMDHD2	0.819092	1.97902	0.00234704	0.017689
POP1	0.818768	4.6926	0.00531567	0.0321251
HSDL2	0.815678	4.97332	0.00768397	0.0415482
NQO2	0.813434	3.71098	0.00813771	0.0433455
OMA1	0.813047	2.82807	0.00761795	0.0413739
SLC2A3	0.811378	5.18869	0.00346586	0.0235816
S100A11	0.81106	10.8244	0.0023935	0.0179623
ORC5	0.809929	4.62307	0.00793225	0.04255
GPAT2	0.808203	2.51101	0.00946229	0.0481854
GALE	0.808169	5.63538	0.00108776	0.0101363
PTBP3	0.807323	5.88205	0.00147345	0.012544
CYCS	0.805833	8.71059	0.0010296	0.00973181
ANKZF1	0.805467	2.77488	0.00344774	0.0234956
CENPQ	0.805334	3.4424	0.00629705	0.0362556
TRADD	0.804933	3.51093	0.000799437	0.0079554
B9D1	0.804783	5.26053	0.00197021	0.0155387
PRTFDC1	0.803962	4.45263	0.00143605	0.0123174
FAHD2B	0.803804	3.05994	0.00254912	0.0186846
SNU13	0.80341	8.86687	0.000857227	0.00838449
NOLC1	0.803377	6.3986	4.24348e-05	0.000829795
STMP1	0.802716	7.73611	0.000896225	0.00871751
PPDPF	0.801976	2.97747	0.0083413	0.0441829
TMEM40	0.801534	1.94328	0.00500535	0.0306835
SNHG15	0.799322	5.39116	0.00312586	0.0218492
C20orf27	0.798579	4.01549	0.00101838	0.00967374
MARVELD2	0.797729	3.1197	0.0071687	0.039735
ACSL1	0.796161	3.96137	0.000569295	0.00623267
[truncated: 1,409 more rows]

## Sheet: Venn
Conditions	Total event	Genes
A549-TECs & H1755-TECs & H1975-TECs	13	FERMT3
		PTGES
		CCND1
		AXL
		PNPLA3
		AKAP12
		NAV3
		ARHGAP24
		ESM1
		ABCC3
		COL13A1
		PRSS23
		ANKRD1
A549-TECs & H1755-TECs	8	SELL
		AKR1B10
		AKR1C2
		TMEM154
		MGLL
		CFI
		MAGEA6
		CES1
A549-TECs & H1975-TECs	335	FSTL1
		SAMD4A
		APBB2
		EDN1
		PFKP
		STYK1
		SH3BP4
		PON3
		MET
		CCDC190
		TSC22D1
		B4GALNT1
		EFNB1
		A2M
		ZIC2
		RIPK4
		CEP170
		FOXA2
		SLCO2A1
		DESI1
		LLGL2
		STARD13
		SEC14L1
		MPP4
		RGS4
		TMEM92
		GNG12
		TM6SF1
		GCA
		UBE2L6
		SPRY2
		TIAM1
		LACTB2
		SORBS2
		BMP6
		PPL
		SLC25A34-AS1
		SOX9
		CSRP1
		OAS1
		EHBP1L1
		SGF29
		EEPD1
		FST
		TRAM2
		SGK1
		METTL7B
		TANC2
		NTN4
		KRT8
		RAB20
		LINC00842
		NEGR1
		CD200
		IL18
		RRAS
		ACLY
		KCNN3
		NOL4L
		GPRIN2
		DICER1-AS1
		PTP4A3
		EPSTI1
		TPD52L1
		PSMB8
		TINAGL1
		FRMD4A
		PHYH
		GLCE
		TIMP1
		PLOD2
		TRAPPC6A
		AMOTL2
		CA12
		ADAMTS6
		BLVRB
		LINC01776
		SMURF2
		PDE7B
		FGFBP1
		DIAPH3
		GGH
		PPP1R13L
		OGFRL1
		SERPINB8
		ADGRE5
		CENPE
		LOC105371795
		MT1E
		MKLN1-AS
		PNMA2
		DKK3
		FYB1
		PTPRF
		CASC15
		GBE1
		UBAC2
		TTC39A
		ARHGEF28
		NEO1
		LGALS3
		NFE2L3
		PHACTR2
		EHD4
		TOM1L1
		ROBO4
		DUXAP9
		F2R
		THBS1
		MYDGF
		MTHFD1L
		APLN
		KIAA0895
		POP1
		GPX8
		CELF2
		ADTRP
		RAB11FIP1
		MAPRE2
		DLGAP5
		FGF16
		SNAPC2
		CRIP1
		HERC5
		ENTPD1
		SHANK2
		MX1
		VASP
		MYL9
		DYNC2LI1
		EVA1A
		AK5
		EBNA1BP2
		RASSF8
		DLC1
		ETFB
		FNDC3B
		CAV2
		CALD1
		LINC00673
		FZD4
		PCOLCE2
		PARP9
		PPM1N
		EVPL
		ARSJ
		FLVCR2
		AGR2
		RDM1
		LINC00847
		IFIT3
		ANKZF1
		PLOD1
		RCN3
		ZSCAN18
		SEC24D
		CYBA
		RGMB
		ARVCF
		S100P
		DSP
		DPYSL2
		VEPH1
		SLC22A18
		DNAJC22
		CLDN11
		SPAG16
		SHISA3
		ZNF581
		APOL6
		RFTN1
		CAMSAP3
		SFR1
		SWAP70
		DDAH1
		DTX3L
		CKB
		TEAD3
		SLC2A3
		MYH9
		TNFSF15
		BDKRB2
		ELF3
		APOL4
		TMEM237
		RAI14
		CD40
		RAET1G
		CDH2
		HYI
		GIP
		MERTK
		DSG2
		TANC1
		MAPT
		TMEM165
		CDR2
		HHIP-AS1
		FAM171A1
		ELOVL7
		MS4A6A
		IFIT2
		NEK7
		EMP1
		TXNRD2
		TTC25
		ABTB2
		RAB27B
		STC1
		LINP1
		FRMD6
		PLS1
		ZYX
		FHL2
		PDGFB
		ADAMTS4
		KYNU
		ADAM9
		GPR176
		BCAR1
		UACA
		TPM1
		CRIM1
		FLNB
		BMP4
		MCAM
		TNFSF18
		HHIPL2
		MTMR10
		PTX3
		NMT2
		G0S2
		LASP1
		TNFRSF12A
		OASL
		FBXL19
		KRT81
		TXNIP
		CCND3
		MGARP
		LSS
		LYPD1
		LINC01588
		RNF213
		TAGLN
		NEK11
		ENG
		HLA-F
		DPF3
		IKBIP
		LATS2
		PLXNA2
		CLDN5
		PSAP
		TNFSF4
		TPM4
		DGKG
		INHBA
		S100A4
		PXDC1
		MYRF
		PEA15
		SERPINB1
		NECTIN3
		IFI44L
		GGT7
		IFIT1
		LIMCH1
		TUBB6
		FADS3
		ACAT2
		MICB
		KHDRBS3
		MICAL2
		ANKRD50
		RBM47
		NLGN1
		TNS4
		LINC00342
		ISG20
		C19orf33
		TMEM116
		SEMA3D
		ANPEP
		USP48
		VCL
		SERPINE1
		MAP1B
		DTL
		MATN2
		LOC101927391
		GLIPR1
		HHIP
		TNFAIP2
		HLA-B
		JAK3
		ZNF431
		LY6E
		AP1M2
		CSRP2
		CFB
		QSOX1
		SPAAR
		GPRIN3
		TJP2
		NES
		KIF20A
		KSR2
		LRP4
		CLIP1
		MIR22HG
		COL5A1
		DDR1
		ALDH3B1
		FEZ2
		LMNA
		PRICKLE1
		PRAME
		GPC6
		RAET1E
		REXO2
		ADGRF4
		MLPH
		LGR4
		FBXO32
		SULT1B1
		FAM81A
		SPINT2
		FLNA
		CYP24A1
		ARHGAP22
		MISP
		SEMA3C
		ERCC2
		PSMB9
H1755-TECs & H1975-TECs	3	COL1A1
		APOE
		GRIP1
A549-TECs only	311	CLK4
		ZNF205-AS1
		PPP1R14A
		MMP7
		CEACAM6
		SUSD2
		FRY
		ECH1
		ARL4A
		ANXA3
		TEK
		SCUBE3
		STK17A
		HS3ST1
		TM4SF4
		C3
		PREP
		DUSP5
		CDCA4
		TSPAN7
		ACOT7
		POF1B
		ZNF467
		PDP1
		MNX1-AS1
		LOC439933
		LINC00938
		IFI16
		NIPAL4
		PROX1
		MANF
		PAFAH1B3
		MUC5B
		LOC105376805
		TM4SF20
		ATP8B4
		C5
		WDR91
		BEX2
		LDLR
		ABCC2
		SPATA12
		LOC101929555
		SPP1
		PHGDH
		FDFT1
		SQLE
		EIF5A
		TCF19
		SAT2
		PSMD2
		SMS
		GPX2
		DHCR7
		APOL1
		LINC00622
		NTS
		OIP5
		ARHGAP10
		E2F7
		ACVR2B-AS1
		RALB
		PDK4
		TMEM205
		NEK10
		REEP1
		SLC22A3
		EFR3B
		KLHDC1
		DUSP23
		HMGCR
		SLC23A1
		ZNF84
		CITED2
		BMF
		EXT1
		LRRC32
		PCDHB14
		PIK3C2B
		CYP2S1
		CA4
		PDLIM1
		RAD9B
		KRT4
		SEMA6A-AS2
		GALNT6
		CYB5B
		LRFN1
		LINC02313
		DNPEP
		ZSCAN21
		LYVE1
		LOC100421372
		APOH
		CEACAM5
		OSBPL7
		GIMAP4
		PDGFA
		CNTN1
		CENPW
		AGL
		CEP55
		CEMIP
		LINC01833
		RALGPS2
		CCL1
		CPLX2
		GLRX
		RHOJ
		CASTOR1
		OGFOD1
		MSMO1
		TFPI
		SGCD
		FILIP1L
		ENO3
		GABRB3
		CXCL10
		DDHD1
		CLSPN
		RAPGEF5
		HNF1B
		ATP6V0A1
		AKR1C1
		ZNF32
		SLC7A1
		TBC1D15
		NREP
		GCNT3
		GABRA5
		AJUBA
		SLC46A3
		ANKRD30A
		ST6GAL1
		SKIL
		TESK2
		IGFBP3
		N4BP2L1
		ELK3
		RRP15
		CLEC10A
		MT2A
		LBH
		TFF1
		HSD17B14
		HEXA
		SMAP2
		DTNA
		ACSL4
		ARFGAP1
		LINC00592
		CH25H
		CACNA1G
		SAT1
		RCBTB2
		ALPK2
		PVR
		LTA4H
		ADGRE1
		IGFL1
		DBNL
		PRCP
		DHCR24
		SLC22A18AS
		SQOR
		C1R
		SVBP
		UNC5B
		SLCO1B3
		RNASE6
		TCIM
		PDLIM7
		RNF141
		ANXA13
		BTN3A2
		FGG
		TNFSF10
		SLC40A1
		C2orf27A
		COPG1
		HSD17B11
		POLR2I
		GPCPD1
		SNRK-AS1
		STAT4
		CLDN2
		CFH
		FGB
		PAPPA
		RNF144A
		SCRG1
		HDAC9
		C1orf21
		PARP14
		FSTL4
		RRAS2
		HECW2
		LOC100132356
		RALGAPA2
		LIMA1
		MFSD2A
		ACKR4
		PLA2G4A
		IQCH-AS1
		HLA-DMB
		MAN1C1
		LGSN
		GBP2
		VTN
		GALM
		ACO1
		PYCR1
		ITPRIPL1
		LINC00473
		RND3
		ZKSCAN4
		STYX
		HPGD
		DNAJC12
		UBD
		PRKAG2
		PLK4
		SERPINF2
		DHRS3
		ABHD17C
		GDPD1
		INO80C
		CEP95
		MCCC2
		SEMA6A
		EIF4G1
		C16orf74
		ACYP1
		GIMAP2
		ABCG2
		KCNT2
		SHCBP1
		SESN3
		HGD
		ADM2
		RNF26
		NLRC5
		IQCA1
		MTMR9LP
		ACKR1
		FOXA1
		FGA
		ALDH3A1
		HSPA5
		DOCK10
		FAIM2
		CLU
		LOC728715
		INSL4
		LINC02562
		SPIRE1
		MDK
		LDB2
		CALCRL
		LGALS9
		DNAJC28
		NEXN
		BICC1
		CYP51A1
		DDC
		ERCC6
		ARHGEF1
		AQP1
		ACTB
		PPFIBP2
		CCDC15
		VCAM1
		DSEL
		IFNGR1
		LPAR6
		IFT81
		FGL1
		IL33
		GUCY2EP
		ABRAXAS1
		CXCL5
		KCNB1
		PDZK1
		EYA4
		ENC1
		PFN1
		MAP7D3
		MIF4GD
		LINC01297
		CLDND2
		RAMP2
		LCN2
		AKR1C3
		LINC01234
		CFP
		DLAT
		TESC
		CYP4F11
		UAP1
		IRAK4
		CXCL16
		NF2
		APOL3
		CD274
		PDGFC
		RANGAP1
		SPOCD1
		HELQ
		BIRC3
		GDF3
		SPOCK1
H1755-TECs only	17	MAGEA3
		PAGE2
		CSAG1
		MAGEA10
		PID1
		SPANXB1
		MAGEA12
		FPR2
		MAGEA4
		DSCR8
		RGS16
		PAGE2B
		IL13RA2
		SSX1
		COL6A3
		PAGE5
		CSAG3
H1975-TECs only	3057	MSRB1
		DPM2
		AACS
		ACTN4
		PLPBP
		ABCA3
		CD44
		FARP1
		INSL3
		KCNJ2
		GSKIP
		SMARCD3
		LOC101928595
		ARHGAP5-AS1
		ITGA5
		GOLT1A
		UTP20
		KPNA7
		CD99P1
		HSPB1
		TESMIN
		PBX4
		AEN
		U2SURP
		PTPRR
		GLTP
		CUBN
		SLC25A3
		MTHFD2L
		IGF1
		NHLRC3
		NUP155
		GAS5
		FAM214A
		GALNT3
		PAK1
		SSC4D
		AMZ2
		TMC4
		PLA2G2C
		DDB1
		GDF15
		SIDT1
		SCAF8
		CYCS
		CHRNA10
		DAZAP1
		MYO9B
		CNGB1
		EPB41L4B
		TLN1
		B9D1
		MITF
		C12orf66
		CENPQ
		LYG1
		CHORDC1
		BTN2A1
		C15orf48
		SLC2A5
		CACNA2D1
		FNBP1L
		STK32C
		REEP6
		PADI1
		ERG
		NWD1
		UPK1A
		TMX4
		LINC01569
		DIRAS1
		MSRB3
		COX15
		PDE1C
		SLC16A14
		LINC00665
		FGFR1
		AK7
		ZNF208
		MAP3K3
		SCAMP1-AS1
		SLC12A8
		RPS5
		IGSF3
		IPO9
		EVC
		ZNF582-AS1
		TMEM254-AS1
		PCOLCE
		FIBCD1
		SORL1
		MNS1
		FADS1
		TMEM184A
		CXADR
		SERPINF1
		C20orf27
		PUF60
		UFSP1
		CCL22
		CCDC34
		IRX5
		STK25
		HSD11B2
		SLC12A4
		GEN1
		BRCA1
		LOC101929128
		PTPRG-AS1
		ZNF66
		HOOK3
		MAP1LC3C
		S1PR2
		HNMT
		RAB19
		EIF4G3
		PAPSS2
		LOC101928222
		ENTPD3
		CDK20
		UTRN
		TRIQK
		GPC5
		SRRM2-AS1
		RPL35
		BBS12
		IMPDH2
		LINC02450
		TENM4
		FAAHP1
		FOXK2
		SEC14L5
		RNF32
		GAREM2
		FGGY
		LINC01138
		GSS
		LOC101559451
		ALDOC
		NUDT1
		VGLL3
		NECTIN2
		ZNF83
		TMCO3
		KPNA3
		ZCRB1
		ANLN
		CLN5
		EPHX3
		ARHGEF26-AS1
		ARL14EPL
		RNF223
		DDB2
		SHROOM1
		TSPAN13
		RBM10
		SPIRE2
		DYSF
		DNAJC15
		BORCS7
		GOLGA3
		NKD1
		SERPINB9
		SPINT1-AS1
		DHRS7
		TNFRSF9
		CCNY
		RMND5B
		NPC2
		ZNF257
		EVI2A
		FOXM1
		TRUB2
		SMUG1
		BUD31
		USP14
		CORO2A
		DNAJC5
		ZNF556
		LOC100129878
		GMPR
		EMP2
		NRARP
		CASC8
		TPM3
		ADGRF1
		POLR1E
		CHST15
		TMEM98
		FRRS1
		B3GNT7
		PTK2
		RNF217
		TRIM2
		HYOU1
		OR7E37P
		OTUD4
		PMF1
		PLIN2
		ASCC1
		SLC8B1
		YME1L1
		SYT12
		CBLL1
		MAP3K13
		HNRNPR
		FAM167B
		PA2G4P4
		ORC1
		RNF139-AS1
		GMPPA
		DENND1A
		PLCL2
		MZT1
		QPRT
		IL24
		C12orf75
		PXDN
		CDS1
		EEF1AKMT4
		AVEN
		CARD8
		TMEM117
		FKRP
		ZSCAN4
		CLCN4
		HLA-DRA
		C11orf72
		TSPYL4
		DNAH11
		ASS1
		TERC
		BARX2
		CDC42BPA
		POLR2J
		TASP1
		UQCRC1
		ZNF331
		ERVV-2
		ADAM23
		TUBBP5
		B3GALT5
		TFR2
		RUNDC3A-AS1
		IRS1
		LOC730202
		RANBP6
		LRRC8A
		PTMS
		TLCD2
		CCZ1P-OR7E38P
		DDHD2
		AKR1B15
		LAGE3
		PRSS21
		CDK17
		GNRHR
		CHST6
		RASIP1
		UQCC1
		C3orf52
		ZBED1
		LIF
		PSMC3IP
		RASSF5
		ZNF552
		RIIAD1
		QKI
		ENDOG
		ZNF549
		ATF1
		ZSWIM8-AS1
		AGT
		CALHM5
		DAPP1
		STX19
		PEX16
		FGF1
		IL6R
		PLD1
		CDC6
		SULT1C2
		COL7A1
		CHI3L1
		NUDT16P1
		UBAC2-AS1
		VASH1
		VTCN1
		CD99
		MEG8
		ZCCHC9
		L2HGDH
		HGH1
		ZNF655
		NEBL
		PSG3
		RARB
		ZNF320
		NQO2
		KCNQ5
		PICALM
		NEU1
		RPUSD3
		PRRG1
		HP1BP3
		LINC01444
		PKIB
		MYORG
		TDRKH
		APOBEC3B
		PSG4
		GNB4
		NBPF3
		GALNT18
		TLE2
		CEP85
		LINC01460
		AGTRAP
		ZNF432
		ASAH1
		ZNF350
		GPRC5C
		PAEP
		GIPR
		VWA1
		FUBP1
		LINC02551
		NADSYN1
		AHNAK
		FOCAD
		AAMDC
		RGS14
		KRT15
		YIPF2
		STMP1
		RTN4RL1
		FBXO36
		ERICH5
		LPIN3
		LCA5L
		SYTL1
		PTPRH
		ATP10A
		DDX24
		IRX3
		ZNF583
		DGKD
		GPR132
		LINC00524
		NMNAT2
		SLC5A4-AS1
		HNRNPUL2
		IFITM10
		MRPS24
		ASTE1
		FAM83H
		KLHL9
		GAA
		OPA3
		PRDM12
		ZNF805
		IFI27
		ARHGEF16
		SKAP2
		ECE1
		PIGL
		OLFML2A
		SH3D19
		AURKB
		FLJ46875
		ZNF667
		ASAP2
		TFEC
		PSMD6-AS2
		TMEM25
		POLD2
		MMP24-AS1-EDEM2
		CLTCL1
		NUAK1
		LSM3
		PPM1H
		ACOT2
		LAMB3
		PLSCR4
		RRAD
		DUS4L
		FMN1
		STRIP1
		CCL26
		ZNF738
		NDUFA13
		CLDN9
		DEF8
		MTHFD1
		LINC01607
		LINC01399
		NENF
		PLA2G6
		KIF25
		TMEM238
		SCAMP3
		TTC13
		UBTD1
		PRSS22
		ZFPM2
		MRPS28
		CCDC113
		TDRD10
		KCTD10
		AKIRIN1
		PITX1
		CEBPD
		FHDC1
		ZNF107
		CELSR3
		FGD5-AS1
		CATSPER1
		FOXL1
		ITSN1
		ZNF649-AS1
		AFG3L1P
		MT1DP
		ADGRD1-AS1
		VTI1A
		ASAP1
		IGSF9
		PDSS1
		GRHL1
		COL23A1
		NSD1
		AMMECR1
		PSTK
		LARGE2
		ANO9
		LINC02041
		ATP2B2
		RGS20
		HDGFL3
		FYN
		ERCC1
		TGFB2-AS1
		LINC00471
		PAWR
		ARHGEF26
		ZNF419
		AGO2
		TRIL
		MTMR12
		RELL1
		PREX2
		ITGB1
		SYCE3
		SCRN1
		ZNF254
		LINC02298
		ELAVL2
		ZNF649
		COL5A2
		TNFAIP8L3
		HPS1
		TTC12
		UCN2
		ANKRD22
		IFT43
		CSPP1
		PGM1
		ZNF586
		SNCAIP
		ZNF726
		CFAP43
		MIPEPP3
		TANK
		FBF1
		XKR9
		RABGEF1
		PELI3
		DNAJB4
		LOC101928505
		LINC00239
		SVIP
		UCA1
		SVOPL
		EIF2S1
		MAP7
		ZNF439
		JAK2
		NKX2-8
		MARVELD3
		C1orf115
		ZNF264
		CRCP
		CREB3
		RAB5A
		CORO1C
		TEX9
		PLIN3
		RAD54B
		LINC00887
		XAF1
		SDR16C5
		DGCR5
		OLMALINC
		FUOM
		ANKRD20A5P
		ZBED6CL
		FAM198B-AS1
		TCTA
		MKLN1
		ENO2
		SLC29A3
		RAB11FIP4
		AADACP1
		LOC100288748
		PPFIBP1
		EHD2
		LYPD3
		LOC100507002
		UBA6-AS1
		RMDN3
		HOXA5
		C6orf52
		IQANK1
		WNT9A
		FGF12
		SNTA1
		STK3
		FAM157A
		TLR5
		HAS2
		FAM71A
		ANO10
		TPI1P2
		ESRP2
		PSMB8-AS1
		ITGA6
		ZNF468
		SLC16A2
		LOC100128398
		LOC100507516
		IMPA2
		SULF2
		LRCH4
		ADD1
		ATXN2
		BMP2
		TTC28-AS1
		TOX
		IPO5
		MGP
		CLDN10
		FAM86HP
		TRPC1
		CCDC144A
		SYT7
		USP43
		PLEKHO2
		SURF4
		TRAIP
		LOC389834
		CHCHD5
		NUB1
		LOC100288203
		CNFN
		CCDC85B
		GCH1
		TPPP3
		CILP2
		CALB2
		FLI1
		PEF1
		FAM107B
		PPDPF
		ALG9
		ZFAS1
		RHOV
		BTBD10
		PTPN14
		ZNF681
		COMTD1
		CALCOCO2
		MUC20
		EPHB3
		SNCA
		ZNF542P
		ROPN1L
		SPATS2L
		PLPP2
		ZNF551
		GRTP1
		LRIG1
		ITGB8
		TDRD9
		HRAS
		ERC2
		POFUT2
		PRKACB
		GNG2
		RNF43
		HOTAIRM1
		ZNF677
		PCBD2
		ITGB2
		RASGEF1A
		STX5
		SELENOS
		RCN1
		SPRYD7
		GXYLT2
		TMEM263
		EPB41L3
		MDH2
		CDKN2B
		ZNF480
		PROS1
		RAB25
		SLC19A1
		POR
		LINC01251
		VEGFA
		PARVB
		LINC00896
		FAM89A
		LOC650226
		SLC7A11
		AIF1L
		DMBX1
		ZBTB41
		AREG
		MME
		DOCK4
		C3orf36
		LRRC8E
		CAVIN2
		MAST4
		CCDC14
		ENOPH1
		MRPL11
		NSUN5
		ARPC1A
		TRMT2B
		ZNF530
		MYC
		WDR26
		ASIC3
		ORC5
		ZNF223
		LINC01213
		CCNA2
		FCMR
		PLS3
		LOC100289361
		TMEM132A
		OTUB2
		MAPK8IP2
		RSPH3
		MCAT
		PFN4
		ISCA1
		DPY19L2P2
		IL1RAPL1
		YES1
		VCP
		NKX2-1
		LAMA3
		APOBEC3F
		ZNRF3-AS1
		TM4SF1-AS1
		RDH11
		TSTD1
		CKMT2-AS1
		ICAM2
		LFNG
		SH3GL1
		SLC25A39
		POU2F2
		MBD2
		C6orf120
		TSPAN14
		ZFPM2-AS1
		FOXO1
		PANK3
		DUSP10
		FUT8
		TPM3P9
		NNMT
		AMPD3
		TMEM134
		MAGI2-AS3
		ZNF611
		SAMD5
		PPP4R1
		OTUD6B-AS1
		ABI3
		MAN1A2
		ZNF90
		COL8A1
		TBC1D10A
		TWSG1
		POLD4
		LOC643802
		ZMYND10
		MRFAP1
		LRRC36
		SNW1
		COLEC12
		NME4
		STYXL1
		KRT86
		CARD16
		LIX1L
		MEGF6
		LOC100422781
		A1BG-AS1
		DLL4
		DPP6
		SLC2A1
		CRNDE
		PTGER4
		CHMP4C
		CD68
		ZIK1
		PROCA1
		EPCAM
		TRIM6
		NR2F2
		ZNF846
		SPAST
		XKR3
		FHOD3
		GREB1L
		PRDM1
		ARHGEF5
		EBP
		FAM13A
		STK32A-AS1
		ACER3
		PARP8
		SLC26A6
		ZNF862
		LOC441455
		UCP2
		TDP1
		ZNF287
		EFEMP1
		DTX4
		ARMC2
		ATG4A
		BNC1
		WFS1
		PPP1CA
		PCSK1N
		MOCS1
		GBA2
		PTDSS1
		FPR1
		DEPDC1
		POT1
		ADGRF5
		ZNF165
		EEF1A2
		CCDC74A
		FAM83A
		CABP7
		MAGEF1
		CDK18
		PPARD
		LOC101927789
		CAPN8
		YBX1
		HACD1
		LRFN4
		CDH3
		ZNF727
		MCF2L
		EI24
		CARHSP1
		PLPP4
		ZNF548
		MCF2L-AS1
		CFAP70
		NR3C2
		DOCK1
		HDDC2
		SNHG26
		MYBL1
		SLC25A40
		CCDC162P
		ZNF676
		COL9A3
		ATP6V1F
		HES2
		MAP3K14-AS1
		PTTG1IP
		CDC27
		FAM3C
		MDGA1
		ADARB1
		GGT1
		INTS7
		AP1S3
		VAC14
		RHOD
		C10orf55
		ALDH1L1
		COX16
		HAS3
		HEBP1
		OBSL1
		ZNF563
		GOLGA7B
		TCF7L1
		MRM2
		HOXD8
		LOC729870
		SLC39A4
		FCGR2A
		FLJ30679
		LOC105370579
		CGNL1
		TMEM102
		LOC107984282
		PCED1B
		PKIG
		TMED3
		PPIL3
		CCDC103
		ASH1L-AS1
		GAREM1
		FSD2
		EXOC4
		ZNF528
		ZNF114
		MTFR2
		FAM200A
		PRKCZ
		URGCP
		ZIC5
		EMB
		ZFAND1
		ATP2C2
		RRN3P3
		CKMT1B
		CRABP2
		TSPAN12
		NRN1
		SHE
		ASL
		GATA3
		SASH1
		ZNF365
		CDC14B
		SLC22A23
		NAPA-AS1
		FAM8A1
		CHMP2A
		ANGPTL4
		HHEX
		CXCR1
		ACOT13
		NAMPT
		SLC44A3
		FAHD2B
		SDSL
		ESAM
		RIPOR1
		RAD23A
		TLN2
		ZNF493
		FOXC2
		TBCEL
		LINC01393
		LOC101930421
		NGEF
		ZNF582
		LINC02057
		GFOD1
		FAAH2
		SPPL2A
		ZNRF2P1
		FAM102A
		ELFN2
		GHITM
		FOXN3
		TMEM182
		SP110
		PFKFB2
		SMKR1
		PXMP4
		ACP5
		DCAF4
		MRM1
		DXO
		HSD17B3
		KRTCAP3
		G3BP2
		LOC102724532
		UQCR10
		LHX4-AS1
		WDFY3
		GADD45A
		CLIC4
		ZIM2-AS1
		HIC1
		EFL1
		ZNF430
		POSTN
		TNK1
		C19orf18
		THUMPD3
		APOC1P1
		RAET1L
		TACC1
		CYP27B1
		PTBP3
		USP46
		EID1
		SH3YL1
		AK8
		TMEM38A
		MDM2
		SNHG15
		CD99L2
		NKAIN4
		KLHDC3
		LINC01909
		THSD7A
		RPGRIP1L
		LRRC23
		GNAI1
		CLDN3
		EGFR
		DAZAP2
		LINC01473
		KDF1
		BOK
		SUSD3
		SFTA3
		ZNF808
		MYEOV
		ZC3H8
		NDRG1
		ADAMTS15
		LOC90246
		TNPO1
		ANKRD30BP2
		MYLK
		RAB6A
		TFAP4
		BBOF1
		NCAM2
		AFAP1
		B4GALNT3
		FCHO1
		LOC646214
		CAPN2
		LOC105370687
		TMX3
		GPR161
		FXYD5
		RNF146
		AKAP6
		CBR3
		ANKRD36C
		ZNF763
		MCM7
		PRC1
		PRPF31
		FAM225A
		RMDN1
		CELF2-AS2
		MELTF
		SRD5A1
		NDUFV1
		STEAP1B
		ZNF878
		FUT3
		CLDN14
		SLC37A2
		NECTIN4
		ATP1A1-AS1
		SOGA3
		PIF1
		SLC2A6
		LPIN2
		TARS2
		P3H2
		CFL1
		CFAP53
		KYAT1
		ERP27
		RNF152
		MCOLN3
		TGFBRAP1
		C1QTNF6
		ZNF211
		TTC8
		TENM3
		TMEM181
		PSD4
		ALDH16A1
		PALMD
		CCNB1IP1
		HS6ST1
		MEOX2
		ZBED9
		FAM71E1
		WDR77
		TMC5
		ZNF213-AS1
		SLC39A13
		RPL28
		OAS2
		ZNF544
		GLIS3
		C2orf72
		COPG2
		WDR53
		CD74
		PLSCR1
		DBNDD1
		SP140
		FEZ1
		RPRD1A
		KLF5
		MRPS30-DT
		LAD1
		ZNF880
		TMEM251
		NEK8
		KCTD11
		NOX5
		MAPK8
		EIF3J
		RBBP8
		TMEM167A
		ELOVL2
		STARD4
		OSBPL1A
		RAB4A
		PLEKHH1
		CKMT1A
		TAL1
		ACSL1
		PIK3R2
		CMAS
		MOCOS
		TXNRD1
		ZNF433
		SLC30A1
		TMBIM6
		SRGAP1
		SLC16A4
		C19orf73
		CALCR
		HPDL
		TMEM38B
		AKR1B1
		NFE2L1
		FOXS1
		XPNPEP3
		GPER1
		ERBIN
		MPLKIP
		LRRCC1
		SCIMP
		ZNF483
		C11orf45
		SLC24A4
		ZNF121
		FOXI3
		IER5
		SYNE1
		MAPK13
		CMTM4
		S100A2
		TBX18
		MVK
		KHDC4
		PSMG3-AS1
		SNRK
		PMPCB
		RASGRP3
		LSM8
		FBP1
		ZNF616
		MRPS16
		KRT18
		SYT11
		ZDHHC13
		WWC3
		ZNF415
		FZD8
		STRA6
		MPP5
		MCC
		ZNF585A
		SUSD4
		HHLA3
		LINC00910
		CRB3
		MIG7
		POLE4
		ZNF160
		BZW2
		GGCT
		PTPN6
		PTPRN
		WFDC2
		LOC105374378
		LINC01085
		TTC22
		EN2
		CHCHD10
		CD70
		TP53I11
		SRC
		PSG10P
		CYB5R3
		SUCLG2-AS1
		GNG11
		VASN
		CDK2
		NABP1
		ZNF606
		TFAP2A
		SLAMF7
		RUNX2
		SLC25A36
		LINC00659
		SRPX
		PRPH
		IDH3G
		IL1RN
		SEC14L2
		KRT7
		RPA3
		ADORA2B
		LOC728613
		CYSRT1
		GRINA
		ZFYVE16
		LINC01480
		LOC339803
		CLIP4
		FABP6
		POLH
		MAPK11
		RC3H2
		SMTN
		PHTF1
		L3HYPDH
		ZNF204P
		PKIA
		LINC00339
		DGKA
		ESRP1
		KRT19
		SAMD15
		SGSH
		COL6A4P2
		TNFRSF18
		DDX1
		RAP2A
		ZNF106
		IL36RN
		ISOC1
		SLFN11
		SLC25A10
		VCAN
		CYP27C1
		LEKR1
		ASH2L
		TSLP
		FBXL16
		NHS
		PCDHB12
		TM9SF3
		TMEM123
		SHROOM4
		CCL5
		CCDC69
		LENG1
		C1QTNF12
		EPS8L2
		ABHD11-AS1
		ZNF560
		MT1F
		XAGE1B
		TMEM115
		GINM1
		ACOXL
		LRCH1
		CBX3
		HORMAD2-AS1
		PLGRKT
		PLA2G4D
		LOX
		FGF13
		LAMB2
		RPS27L
		DTD2
		PDIA6
		ACP1
		GTPBP6
		TATDN3
		PBXIP1
		LURAP1L
		EHD1
		ZNF496
		C2orf15
		CDKN1A
		ZNF550
		DDTL
		ADAMTSL5
		LSR
		LINC01389
		MIS12
		SFTA1P
		LAMC2
		GSTZ1
		TIRAP
		RNF10
		SH3BP1
		LINC00467
		TPM2
		FAT1
		PATJ
		KLHL42
		SEMA4F
		MBP
		EXO1
		LRG1
		PRKCH
		ACACB
		PITRM1
		DOK5
		STXBP1
		AGPAT5
		CSTB
		DMD
		ADM
		C22orf39
		STAMBP
		HILPDA
		LINCR-0002
		FGD3
		SNHG6
		RHPN2
		STAMBPL1
		HOOK1
		RABGAP1L
		HSBP1L1
		PTGR2
		KLHL20
		TTC14
		ZNF737
		FAM178B
		RPP25L
		PRKACA
		MRPS6
		LRRC46
		ACP6
		SPACA9
		TRPV3
		SSH3
		CHURC1
		CCBE1
		ZNF135
		PLEKHF1
		RAB1A
		MANSC1
		LOC257396
		LINC01006
		NKILA
		NRSN2-AS1
		RPARP-AS1
		ANKRD33
		RGS17
		VMA21
		MASP1
		LMCD1
		WFDC10B
		PCTP
		VRK3
		FASTK
		SWI5
		PMS2P2
		ABCC1
		FOSB
		SEMA3F
		PPP1R21
		SUN3
		SLC27A2
		NDUFB2
		IL1B
		GAS6-AS1
		NUP205
		PREX1
		OVOL1
		CTSA
		GNB1
		SYCE2
		VGF
		WIPF1
		TIMM17B
		BMX
		UST
		PCAT7
		ATP8B3
		LCAT
		AIG1
		IL12B
[truncated: 1,745 more rows]
