# Supplementary material for: In vitro models to mimic tumor endothelial cell-mediated immune cell reprogramming in lung adenocarcinoma
Source: J Exp Clin Cancer Res. 2025 Nov 27;45:15. doi: 10.1186/s13046-025-03576-4 (PMC12817544; doi:10.1186/s13046-025-03576-4)
Supplement: Supplementary file 3 — Supplementary Material 3. [file 13046_2025_3576_MOESM3_ESM.xls]

## Sheet: Table S5
Table S5: Comparison between the different MCTS-EC clusters and 2D NSCLC-TECs
1- Congruent upregulated markers between the A549-TECs and MCTS-EC clusters
2- Congruent upregulated markers between the H1755-TECs and MCTS-EC clusters
3- Congruent upregulated markers between the H1975-TECs and MCTS-EC clusters

## Sheet: A549_vs_all_MCTS_EC
Compared conditions	Congruent genes	Genes
A549-TECs and EC_angiogenic	8	TNFSF10
		SEMA6A
		ABCG2
		SESN3
		LGALS9
		AQP1
		IL33
		LBH
A549-TECs and EC_hypoxia	79	SLC22A18AS
		PPP1R14A
		C1R
		MMP7
		S100P
		PON3
		DSP
		CEACAM6
		SLCO1B3
		AKR1B10
		SLC22A18
		DNAJC22
		ANXA13
		TM4SF4
		C3
		FOXA2
		FGG
		ELF3
		TMEM92
		FGB
		PTGES
		GIP
		DSG2
		AKR1C2
		SOX9
		RAB27B
		MUC5B
		OAS1
		LINP1
		TM4SF20
		ABCC3
		KRT8
		KYNU
		SPP1
		LGSN
		IL18
		GPX2
		TPD52L1
		HPGD
		NTS
		KRT81
		CA12
		FGFBP1
		HGD
		S100A4
		FYB1
		LINC02313
		APOH
		FGA
		ALDH3A1
		INSL4
		RBM47
		TNS4
		C19orf33
		CPLX2
		RAB11FIP1
		GABRB3
		CRIP1
		FGL1
		HNF1B
		AKR1C1
		CXCL5
		AP1M2
		GCNT3
		AKR1C3
		LINC01234
		IGFBP3
		ALDH3B1
		PRAME
		TESC
		CYP4F11
		PCOLCE2
		MLPH
		TFF1
		PPM1N
		SPINT2
		CYP24A1
		MISP
		AGR2
A549-TECs	115	SUSD2
		RNASE6
		B4GALNT1
		SELL
		RIPK4
		HS3ST1
		LLGL2
		TEAD3
		SLC40A1
		BDKRB2
		APOL4
		TSPAN7
		STAT4
		CLDN2
		RAET1G
		MNX1-AS1
		PAPPA
		C1orf21
		ELOVL7
		MS4A6A
		IFIT2
		FSTL4
		PPL
		LOC100132356
		TTC25
		ABTB2
		ACKR4
		STC1
		EEPD1
		ATP8B4
		C5
		ABCC2
		METTL7B
		SPATA12
		HLA-DMB
		MAN1C1
		RAB20
		LINC00842
		VTN
		CD200
		LINC00473
		GPRIN2
		EPSTI1
		LINC00622
		UBD
		SERPINF2
		ACVR2B-AS1
		OASL
		PDK4
		FBXL19
		TXNIP
		NEK10
		REEP1
		SLC22A3
		EFR3B
		LINC01588
		NEK11
		HLA-F
		SLC23A1
		KCNT2
		DGKG
		MKLN1-AS
		CYP2S1
		CA4
		MYRF
		KRT4
		ACKR1
		TTC39A
		FOXA1
		LYVE1
		IFI44L
		NEO1
		CEACAM5
		IFIT1
		CNTN1
		CEMIP
		LOC728715
		LINC02562
		TOM1L1
		DUXAP9
		MAGEA6
		TMEM116
		BICC1
		KIAA0895
		SGCD
		ENO3
		CXCL10
		HERC5
		VCAM1
		SHANK2
		TNFAIP2
		JAK3
		KCNB1
		GABRA5
		PDZK1
		ANKRD30A
		EYA4
		LRP4
		LCN2
		CFP
		N4BP2L1
		LINC00673
		CLEC10A
		LGR4
		FAM81A
		EVPL
		CES1
		SEMA3C
		ALPK2
		RDM1
		IFIT3
		ADGRE1
		GDF3
		BIRC3
		IGFL1
EC_angiogenic	216	MMP2
		PRCP
		CXCR4
		STARD4-AS1
		DENND11
		NID1
		ID3
		CDK14
		TMEM204
		LRMDA
		HOMER3
		NDST1
		MSMP
		FXYD6
		CERK
		PTPRE
		UNC5B
		SOX4
		GIMAP8
		OAZ2
		GJA1
		PCAT19
		ACVRL1
		ARHGEF7
		MSL3
		A2M
		RGS3
		CPNE5
		DACH1
		CAVIN3
		TSPAN13
		SEPTIN6
		AC005699.1
		GIMAP1
		AP3M2
		HDAC7
		FABP5
		COL18A1
		CARD8
		BCAM
		AC027097.2
		CD40
		GMFG
		IGFBP7
		VASH1
		RNF144A
		ITPRIPL2
		TCF4
		RCC2
		FN1
		FAR2
		DISC1
		HECW2
		SLC43A3
		EPS8L1
		PIEZO2
		KIAA1217
		TFPT
		ADGRL4
		EFNA1
		LXN
		PREX2
		LPCAT2
		LMO2
		LIMD2
		KIT
		ADAMTS4
		SPHK1
		ROBO1
		DIPK1B
		CTNNB1
		SOX17
		RGCC
		NOX4
		VWF
		EBF1
		RUNX1T1
		CD93
		MGP
		KCNN3
		TCF15
		PTP4A3
		CYYR1
		LYPLA2
		SETBP1
		GIMAP6
		TGFB1
		ITGA2
		DOCK4
		ARAP3
		PRXL2A
		MGMT
		DIPK2B
		ZNF521
		HYAL2
		IGFBP5
		STMN1
		DLL4
		ATF7IP
		PLXND1
		ANGPT2
		ADGRF5
		ZNF618
		ARHGDIB
		KDR
		RGS5
		BTBD3
		GRB10
		FLT1
		EDIL3
		PKIG
		PCDH12
		TMEM255B
		PECAM1
		TSPAN15
		LRRC32
		CD276
		ARHGAP18
		AC083855.2
		PLCB1
		LAMB1
		ADAMTS1
		CLEC14A
		SPRY1
		CASC15
		GIMAP7
		CFAP54
		CSGALNACT1
		PLCL1
		GIMAP4
		CLSTN3
		MIR99AHG
		PALMD
		LDB2
		EFNB2
		CALCRL
		F2R
		UXS1
		AC119673.2
		RASGRP3
		MFAP2
		HTRA1
		TP53I11
		GNG11
		RHOJ
		PRDX2
		PCDH17
		C1orf54
		NOTCH4
		INPP5D
		MECOM
		TSPAN18
		TP53TG1
		COL4A1
		RNASE1
		NHS
		RBMS3
		SHROOM4
		LPAR6
		ENTPD1
		INKA1
		INSR
		PLPP3
		WWTR1
		MARCKSL1
		PALD1
		ARHGAP6
		LINC00607
		ETV5
		NREP
		FAM210B
		MAF
		SHROOM2
		PPM1F
		CHSY3
		SELENON
		L3MBTL3
		NUDT4
		ARL15
		UBALD2
		PREX1
		DCHS1
		COLGALT1
		NLGN4Y
		SNTB1
		RAMP2
		MMRN1
		SPARC
		KCTD12
		LAMA4
		PLVAP
		MFNG
		CTHRC1
		ELK3
		MAP1S
		GAS6
		ADAMTS5
		RBP1
		RFLNB
		ROR1
		PGS1
		CALM1
		FLT4
		ADAMTSL1
		HSPG2
		DEPP1
		SULT1C4
		VAV3
		LTBP3
		SOX18
		ATP8B1
		SAT1
		ZNF22
		FRMD4B
		PNP
		MEF2C
EC_hypoxia	559	GPAA1
		PAX7
		PIGX
		GSKIP
		AL161431.1
		GOLT1A
		DHCR24
		THEM6
		GSTA1
		CYBA
		PLAU
		EHF
		SQOR
		TPX2
		RASSF7
		TC2N
		GYS1
		STK32C
		CCNB1
		HMGB3
		CCDC88B
		FOXQ1
		NAXE
		PDE1C
		AC004816.1
		GALK1
		NOSTRIN
		AK7
		PTK2B
		SCAMP1-AS1
		EPDR1
		VSTM2L
		FADS1
		PCYT2
		C20orf27
		ECH1
		CCDC34
		BASP1
		DEFB1
		C5AR1
		BMPR1A
		SARS2
		DUXAP8
		HNF1A-AS1
		ALDOC
		SIX5
		NUDT1
		SEPTIN1
		ANLN
		BIRC5
		AC009275.1
		ALDH3A2
		AL392172.1
		ATP5MC1
		ARHGEF9
		LINC00623
		DCBLD2
		DVL2
		SMUG1
		CORO2A
		MAOA
		AC002066.1
		ATP1B1
		IPO4
		F8A1
		CASC8
		TRIM31
		BOP1
		MGST3
		CDK1
		LINC01273
		MRPL12
		COQ9
		A2ML1-AS1
		TFCP2L1
		CKB
		MUC1
		IGSF1
		LRRC75A
		C12orf75
		TRIM29
		ID1
		CENPH
		LBP
		C1QL1
		TIMM22
		C1orf56
		TOX3
		NUDT7
		MRPL28
		HDDC3
		SPX
		MRPS12
		AKR1B15
		NR0B1
		LINC01186
		POF1B
		IGFL2-AS1
		ENDOG
		CST3
		CAPN12
		MMAB
		TECR
		CST1
		GLA
		NT5C
		AC016747.1
		SAC3D1
		SERPINA1
		AC098487.1
		AC008250.1
		CYP4F3
		MGST1
		RASEF
		AURKA
		RDH5
		LACTB2
		ATP10A
		RNASEH1-AS1
		NOL3
		C11orf86
		PAXIP1
		TM7SF2
		FXYD2
		POLD2
		LAMB3
		FMN1
		KAZALD1
		ITGB1-DT
		CR392039.4
		MRPS7
		TMEM238
		CYP3A5
		LINC01322
		SATB2
		PITX1
		SNORC
		ZFP36
		SVEP1
		C1QBP
		CASC19
		UQCRFS1
		KIF20B
		WWC1
		PLS1
		TMEM14A
		SLC51B
		NALCN
		LDLR
		SCRN1
		LINC02298
		PMVK
		MPI
		P4HTM
		LGALS3BP
		SPR
		RTN4RL2
		UPK1B
		GPATCH4
		PHKA1
		PECR
		AVPI1
		CYC1
		SCD
		AC239800.2
		LINC02506
		JRK
		F2
		CA9
		FDFT1
		LGALS4
		PCYOX1
		SQLE
		OPN3
		RAD51C
		SLPI
		CYB561D2
		CPM
		AC103702.2
		LIPA
		ENTPD2
		N6AMT1
		GPRC5A
		AC027117.2
		PPP2R2C
		TTC32
		H2AFY2
		WDR4
		CASC9
		CIDEC
		PTER
		CCND1
		SH3GLB2
		SNHG21
		RRS1
		IMPA2
		AC019117.1
		PRR15L
		GRHPR
		RASSF9
		ITM2C
		EREG
		CNFN
		CDCA7
		SCNN1B
		THG1L
		PDCD2L
		RHOV
		RIMKLB
		TMEM106C
		SPECC1
		SDK2
		AC245041.2
		SFN
		HHIPL2
		COMTD1
		RITA1
		PLPP2
		TRIB1
		ADCK2
		ASPHD1
		CENPN
		ANG
		GAL3ST1
		DHCR7
		FGFR4
		THOP1
		AREG
		MRPS26
		RHCG
		CAMK2N1
		LHPP
		MEIS3
		NTRK3
		MT1X
		POP4
		TMEM53
		SLC35F3
		HAVCR1
		S100A8
		TRAPPC6A
		LAMA3
		PBK
		EXOSC5
		KRT6A
		PRRT3
		PRR11
		NNMT
		FILIP1
		ERG28
		PTTG1
		TLCD4
		POLD4
		BLVRB
		UBE2T
		NSDHL
		MKKS
		CHMP4C
		TP53I3
		GREB1L
		HMBS
		EBP
		UCP2
		NUP210
		PCSK1N
		CCDC68
		ACSS2
		KIF23
		SUCLG1
		FAM83A
		MIR3936HG
		RBKS
		HSD3B7
		C16orf74
		SLC35A4
		SH3RF2
		HDDC2
		AC020915.2
		SDS
		DLL3
		PLCXD1
		PDZK1IP1
		TK1
		LETM2
		INAVA
		SGPP2
		BRI3BP
		MSC-AS1
		OBSL1
		UBASH3B
		SLC39A4
		AC006329.1
		GAREM1
		AP001347.1
		RCCD1
		CENPE
		ASPM
		B3GNT3
		UBE2S
		ANKEF1
		CD24
		C5orf63
		PPP1R14B-AS1
		PRIM1
		SDSL
		ACY1
		SYCP2L
		PCLAF
		RBP4
		DMKN
		UGDH
		PNMA2
		PXMP4
		SRXN1
		ATAD2
		CLIC3
		FAM136A
		TRIM7
		CDH16
		HDHD3
		COA4
		MHENCR
		OSGIN1
		EGFR
		MYEOV
		NQO1
		MRPL46
		ENOX1
		FCHO1
		CHML
		MSRB2
		NLRP2
		CCNB2
		HOXC9
		NUDT8
		AQP3
		ERBB3
		UQCC3
		IGFBP6
		PRC1
		SDC1
		C5orf66
		IGFBP1
		CDH1
		PTGR1
		FOS
		DBI
		AGPAT2
		AL162411.1
		PAXIP1-AS1
		BBS4
		CEP55
		ACAT2
		TMC5
		PFDN6
		RRM2
		G6PD
		ELOVL6
		KLF5
		EPHX1
		IAH1
		TOP2A
		PRTN3
		PPIF
		PRR15
		BCAT2
		WDR72
		MTHFS
		ALDH1A1
		FMO5
		HELLS
		SNAPC5
		BAG2
		PAQR5
		TNFRSF21
		AKR1B1
		AC244090.1
		MVK
		TBX18
		PRR34-AS1
		ANKRD29
		STEAP2
		GLDC
		TMEM97
		ST6GAL2
		KRT18
		PCCA-DT
		SLC45A4
		CYP51A1
		SMIM6
		POLE4
		HDAC11
		FLAD1
		GLRX
		TMEM161A
		SAA1
		LINC01589
		MESP1
		TFAP2A
		DKK1
		NR1H4
		KRT7
		RPA3
		APOBEC3C
		DLGAP5
		ABHD11
		MSMO1
		POLR3H
		MAP9
		HJURP
		SYBU
		PTGES2
		KRT19
		PCBD1
		SDHC
		SLC7A7
		VCAN
		MKI67
		PET117
		PPFIBP2
		CABYR
		CAP2
		EPS8L2
		C1orf53
		MT1F
		MPP3
		LMTK3
		CDCA2
		MAP4K3-DT
		CASP9
		MEST
		FERMT1
		CDK5
		FTCDNL1
		NIT2
		LSR
		PLCD3
		KIAA0319
		PKM
		GSTZ1
		PDZD11
		SCNN1A
		MBP
		COX11
		PTPN3
		ACACB
		PKDCC
		CCDC171
		PRRT3-AS1
		C16orf95
		RPP25L
		ETFB
		GMNN
		AP002360.1
		IDH1
		MRPL58
		MCRIP2
		TIMM50
		HSD17B8
		PON2
		INHA
		MUC5AC
		SMIM15
		CLDN1
		ORC6
		ANK3
		BOLA3
		POP5
		PTP4A1
		ARSE
		TLCD1
		SLC25A45
		METTL27
		ANAPC15
		LINC02762
		TMEM141
		F12
		LINC02163
		HMGCS1
		PKP3
		AC022613.1
		RSPO3
		TXN
		ELF3-AS1
		RNF157
		PWWP2B
		SFXN4
		CYB5A
		PEG10
		ANKRD18A
		HKDC1
		CCN5
		TRIM16L
		AHNAK2
		POPDC3
		ACOX2
		SERPINA3
		ANXA4
		COA3
		LDOC1
		ASB9
		ATIC
		MT2A
		CDA
		AC010789.1
		MIEN1
		TXNDC17
		TRNP1
		SLC25A23
		DHRS4-AS1
		MCM8
		CDKN3
		PGD
		NME1
		CHPF
		RASSF6
		CHCHD4
		HORMAD1
		COL1A2
		CCDC58
		FDPS
		CP
		TM4SF5
		PNPO
		PRKCQ-AS1
		AC012236.1
		FXYD3
		SELENBP1
		ABCB8
		CISD3
		USH1C
		CFD
		SYNGR1
		APOC1
		RNASE4
		SLC27A5
		PARD6B
		TMEM37
		ARHGAP11B
		AC090204.1
		TRMT61A
		GINS2
		CYP1B1
		CENPF
		NUSAP1
		ROS1
		CD3EAP
		TNNT1
		HECW1
		KANSL1-AS1
		S100A9
		CBR1
		STEAP1
		ATP5MC3
		RPL39L
		AL157937.1
		IQGAP2
		BAIAP2L1
		MINCR
EC_inflam/UPR	48	GAS5
		LMAN1
		GDF15
		LINC00520
		KCNK6
		LIMS2
		DBNDD2
		SRPRA
		HYOU1
		NFIL3
		CXCL8
		SSR3
		CDKN2D
		MANF
		MTHFD2
		CCN2
		SERP1
		PHGDH
		TAF1D
		SNHG7
		CAVIN2
		KDELR3
		TRBC2
		PRRC1
		ARL8A
		EEF1A2
		SELENOK
		HSPA13
		OSTC
		EIF1B
		EPB41L4A-AS1
		NUCB2
		DDIT3
		PDLIM4
		HSPA5
		DNAJB9
		HSP90B1
		SPSB3
		ARG2
		TGFB1I1
		KDELR2
		RNF114
		SDF2L1
		PDIA4
		MAFF
		GOLT1B
		ACKR3
		ANKRD37
EC_intermediate	25	TRIO
		GPC5
		CCNY
		NEAT1
		ZBTB20
		ZCCHC7
		NAV2
		PDE4D
		ARHGAP26
		WSB1
		KIFC3
		EFNA5
		PLCG2
		GBE1
		MRPS27
		ESYT2
		FNDC3B
		UCHL5
		ANTKMT
		PVT1
		FMNL2
		AC023424.3
		PARD3
		MTRNR2L12
		PRKCA

## Sheet: H1755_vs_all_MCTS_EC
Compared conditions	Congruent genes	Genes
EC_hypoxia and H1755-TECs	4	AKR1B10
		PTGES
		AKR1C2
		ABCC3
H1755-TECs	24	DSCR8
		RGS16
		COL1A1
		CFI
		SELL
		APOE
		MAGEA6
		PID1
		SSX1
		PAGE2B
		IL13RA2
		GRIP1
		SPANXB1
		MAGEA12
		COL6A3
		FPR2
		PAGE5
		PAGE2
		MAGEA3
		CSAG3
		CSAG1
		CES1
		MAGEA4
		MAGEA10
EC_angiogenic	224	MMP2
		PRCP
		CXCR4
		KDR
		RGS5
		BTBD3
		ABCG2
		GRB10
		STARD4-AS1
		DENND11
		NID1
		ID3
		FLT1
		EDIL3
		PKIG
		CDK14
		TMEM204
		TMEM255B
		PCDH12
		TSPAN15
		PECAM1
		LRMDA
		HOMER3
		SESN3
		LRRC32
		NDST1
		MSMP
		FXYD6
		CERK
		PTPRE
		UNC5B
		SOX4
		CD276
		GIMAP8
		OAZ2
		ARHGAP18
		GJA1
		PCAT19
		ACVRL1
		AC083855.2
		ARHGEF7
		MSL3
		A2M
		PLCB1
		LAMB1
		RGS3
		CPNE5
		ADAMTS1
		DACH1
		CLEC14A
		SPRY1
		CAVIN3
		TSPAN13
		CASC15
		SEPTIN6
		AC005699.1
		GIMAP7
		GIMAP1
		AP3M2
		CFAP54
		CSGALNACT1
		HDAC7
		PLCL1
		GIMAP4
		FABP5
		TNFSF10
		CLSTN3
		MIR99AHG
		PALMD
		COL18A1
		CARD8
		BCAM
		AC027097.2
		LDB2
		EFNB2
		CALCRL
		F2R
		CD40
		LGALS9
		GMFG
		IGFBP7
		UXS1
		VASH1
		AC119673.2
		RASGRP3
		RNF144A
		MFAP2
		HTRA1
		ITPRIPL2
		TCF4
		RCC2
		TP53I11
		GNG11
		RHOJ
		FN1
		FAR2
		PRDX2
		PCDH17
		C1orf54
		NOTCH4
		INPP5D
		MECOM
		AQP1
		TSPAN18
		DISC1
		HECW2
		TP53TG1
		COL4A1
		SLC43A3
		RNASE1
		EPS8L1
		NHS
		RBMS3
		SHROOM4
		PIEZO2
		KIAA1217
		TFPT
		LPAR6
		ENTPD1
		INKA1
		INSR
		PLPP3
		ADGRL4
		IL33
		WWTR1
		EFNA1
		MARCKSL1
		LXN
		ARHGAP6
		PREX2
		PALD1
		LINC00607
		ETV5
		LPCAT2
		LMO2
		LIMD2
		NREP
		KIT
		ADAMTS4
		MAF
		FAM210B
		SHROOM2
		SPHK1
		ROBO1
		PPM1F
		DIPK1B
		CHSY3
		SELENON
		L3MBTL3
		NUDT4
		CTNNB1
		ARL15
		SOX17
		UBALD2
		RGCC
		NOX4
		VWF
		PREX1
		DCHS1
		EBF1
		RUNX1T1
		CD93
		COLGALT1
		NLGN4Y
		MGP
		RAMP2
		SNTB1
		KCNN3
		MMRN1
		TCF15
		SPARC
		KCTD12
		LAMA4
		PLVAP
		PTP4A3
		MFNG
		CYYR1
		LYPLA2
		CTHRC1
		ELK3
		SETBP1
		GIMAP6
		TGFB1
		ITGA2
		DOCK4
		MAP1S
		GAS6
		ADAMTS5
		RBP1
		ARAP3
		RFLNB
		ROR1
		LBH
		PGS1
		CALM1
		FLT4
		PRXL2A
		MGMT
		DIPK2B
		ADAMTSL1
		HSPG2
		DEPP1
		SULT1C4
		VAV3
		LTBP3
		SOX18
		ATP8B1
		ZNF521
		HYAL2
		IGFBP5
		STMN1
		DLL4
		ATF7IP
		SAT1
		SEMA6A
		PLXND1
		ZNF22
		FRMD4B
		PNP
		ANGPT2
		MEF2C
		ADGRF5
		ZNF618
		ARHGDIB
EC_hypoxia	634	C16orf74
		GPAA1
		SLC35A4
		PAX7
		PIGX
		GSKIP
		AL161431.1
		GOLT1A
		AC020915.2
		HDDC2
		SH3RF2
		SDS
		DHCR24
		DLL3
		PLCXD1
		SLC22A18AS
		PDZK1IP1
		TK1
		THEM6
		INAVA
		LETM2
		GSTA1
		CYBA
		BRI3BP
		SGPP2
		PLAU
		MSC-AS1
		EHF
		SQOR
		OBSL1
		PPP1R14A
		C1R
		UBASH3B
		TPX2
		SLC39A4
		MMP7
		AC006329.1
		RASSF7
		TC2N
		S100P
		GYS1
		STK32C
		CCNB1
		PON3
		GAREM1
		HMGB3
		CCDC88B
		FOXQ1
		AP001347.1
		NAXE
		PDE1C
		AC004816.1
		DSP
		CEACAM6
		GALK1
		RCCD1
		CENPE
		NOSTRIN
		AK7
		PTK2B
		ASPM
		B3GNT3
		UBE2S
		SCAMP1-AS1
		SLCO1B3
		EPDR1
		ANKEF1
		CD24
		VSTM2L
		C5orf63
		FADS1
		PCYT2
		C20orf27
		ECH1
		PPP1R14B-AS1
		PRIM1
		SDSL
		CCDC34
		ACY1
		SYCP2L
		HGD
		PCLAF
		RBP4
		BASP1
		DMKN
		DEFB1
		C5AR1
		SLC22A18
		UGDH
		DNAJC22
		PNMA2
		S100A4
		BMPR1A
		PXMP4
		SRXN1
		ATAD2
		CLIC3
		SARS2
		FYB1
		DUXAP8
		HNF1A-AS1
		ALDOC
		SIX5
		NUDT1
		FAM136A
		SEPTIN1
		ANLN
		BIRC5
		TRIM7
		AC009275.1
		HDHD3
		ALDH3A2
		CDH16
		AL392172.1
		COA4
		ATP5MC1
		MHENCR
		ARHGEF9
		OSGIN1
		LINC00623
		ANXA13
		EGFR
		DCBLD2
		DVL2
		MYEOV
		NQO1
		MRPL46
		ENOX1
		CHML
		FCHO1
		MSRB2
		SMUG1
		TM4SF4
		NLRP2
		CORO2A
		MAOA
		AC002066.1
		CCNB2
		LINC02313
		HOXC9
		NUDT8
		AQP3
		UQCC3
		ERBB3
		ATP1B1
		IPO4
		C3
		PRC1
		IGFBP6
		F8A1
		CASC8
		APOH
		SDC1
		C5orf66
		TRIM31
		FOXA2
		FGA
		ALDH3A1
		IGFBP1
		BOP1
		MGST3
		CDK1
		LINC01273
		MRPL12
		CDH1
		PTGR1
		COQ9
		A2ML1-AS1
		FOS
		TFCP2L1
		AGPAT2
		DBI
		FGG
		AL162411.1
		PAXIP1-AS1
		CKB
		MUC1
		BBS4
		IGSF1
		CEP55
		LRRC75A
		C12orf75
		TRIM29
		ID1
		ACAT2
		INSL4
		TMC5
		PFDN6
		CENPH
		LBP
		C1QL1
		TIMM22
		ELF3
		C1orf56
		RRM2
		G6PD
		TOX3
		ELOVL6
		NUDT7
		KLF5
		EPHX1
		IAH1
		TOP2A
		MRPL28
		TMEM92
		PRTN3
		PPIF
		PRR15
		BCAT2
		HDDC3
		WDR72
		SPX
		MTHFS
		RBM47
		ALDH1A1
		FMO5
		MRPS12
		HELLS
		TNS4
		AKR1B15
		SNAPC5
		NR0B1
		LINC01186
		BAG2
		PAQR5
		TNFRSF21
		POF1B
		AKR1B1
		AC244090.1
		FGB
		IGFL2-AS1
		ENDOG
		GIP
		TBX18
		MVK
		PRR34-AS1
		ANKRD29
		CST3
		DSG2
		CAPN12
		STEAP2
		GLDC
		MMAB
		ST6GAL2
		TECR
		TMEM97
		C19orf33
		CST1
		GLA
		KRT18
		NT5C
		AC016747.1
		PCCA-DT
		SLC45A4
		SAC3D1
		SERPINA1
		AC098487.1
		CYP51A1
		AC008250.1
		CPLX2
		SMIM6
		POLE4
		CYP4F3
		MGST1
		RASEF
		HDAC11
		AURKA
		RDH5
		FLAD1
		TMEM161A
		GLRX
		SAA1
		MESP1
		LINC01589
		TFAP2A
		LACTB2
		ATP10A
		DKK1
		NR1H4
		RAB11FIP1
		KRT7
		RPA3
		APOBEC3C
		DLGAP5
		POLR3H
		MSMO1
		ABHD11
		MAP9
		RNASEH1-AS1
		HJURP
		NOL3
		SYBU
		C11orf86
		PTGES2
		PAXIP1
		TM7SF2
		FXYD2
		KRT19
		GABRB3
		PCBD1
		SDHC
		POLD2
		LAMB3
		CRIP1
		FMN1
		KAZALD1
		SLC7A7
		VCAN
		ITGB1-DT
		CR392039.4
		MKI67
		MRPS7
		PET117
		PPFIBP2
		TMEM238
		CAP2
		CABYR
		CYP3A5
		SOX9
		LINC01322
		SATB2
		PITX1
		SNORC
		EPS8L2
		RAB27B
		MUC5B
		MT1F
		C1orf53
		OAS1
		ZFP36
		SVEP1
		MPP3
		FGL1
		C1QBP
		LINP1
		CASC19
		UQCRFS1
		LMTK3
		TM4SF20
		KIF20B
		WWC1
		HNF1B
		MAP4K3-DT
		CDCA2
		PLS1
		CASP9
		TMEM14A
		SLC51B
		AKR1C1
		MEST
		NALCN
		FERMT1
		CDK5
		LDLR
		SCRN1
		FTCDNL1
		LINC02298
		NIT2
		LSR
		PLCD3
		PMVK
		KIAA0319
		PKM
		GSTZ1
		MPI
		P4HTM
		CXCL5
		LGALS3BP
		AP1M2
		SPR
		RTN4RL2
		UPK1B
		GPATCH4
		PDZD11
		PHKA1
		MBP
		SCNN1A
		PECR
		AVPI1
		GCNT3
		KRT8
		CYC1
		COX11
		SCD
		AC239800.2
		ACACB
		PTPN3
		PKDCC
		KYNU
		CCDC171
		PRRT3-AS1
		LINC02506
		SPP1
		C16orf95
		RPP25L
		JRK
		F2
		CA9
		ETFB
		GMNN
		AP002360.1
		LGSN
		MRPL58
		IDH1
		FDFT1
		TIMM50
		MCRIP2
		LGALS4
		PCYOX1
		HSD17B8
		PON2
		INHA
		SQLE
		MUC5AC
		OPN3
		RAD51C
		SLPI
		CYB561D2
		CPM
		AC103702.2
		LIPA
		SMIM15
		ENTPD2
		CLDN1
		ORC6
		N6AMT1
		GPRC5A
		ANK3
		BOLA3
		AC027117.2
		POP5
		PPP2R2C
		TTC32
		H2AFY2
		PTP4A1
		WDR4
		ARSE
		CASC9
		SLC25A45
		TLCD1
		IL18
		CIDEC
		PTER
		CCND1
		SH3GLB2
		SNHG21
		RRS1
		IMPA2
		AC019117.1
		METTL27
		PRR15L
		GRHPR
		ANAPC15
		LINC02762
		RASSF9
		TMEM141
		LINC02163
		F12
		HMGCS1
		ITM2C
		EREG
		AKR1C3
		PKP3
		LINC01234
		CNFN
		TXN
		AC022613.1
		RSPO3
		IGFBP3
		ELF3-AS1
		CDCA7
		SCNN1B
		THG1L
		PDCD2L
		RHOV
		RIMKLB
		TMEM106C
		SPECC1
		RNF157
		SDK2
		AC245041.2
		PWWP2B
		SFN
		HHIPL2
		COMTD1
		RITA1
		SFXN4
		ALDH3B1
		GPX2
		PLPP2
		TRIB1
		ADCK2
		CYB5A
		ASPHD1
		PEG10
		CENPN
		PRAME
		ANG
		ANKRD18A
		HKDC1
		CCN5
		GAL3ST1
		DHCR7
		TPD52L1
		FGFR4
		HPGD
		TRIM16L
		THOP1
		AHNAK2
		AREG
		MRPS26
		RHCG
		CAMK2N1
		ACOX2
		POPDC3
		SERPINA3
		ANXA4
		TESC
		LHPP
		COA3
		NTS
		CYP4F11
		LDOC1
		PCOLCE2
		ASB9
		MEIS3
		NTRK3
		MT1X
		MLPH
		POP4
		ATIC
		MT2A
		TMEM53
		CDA
		SLC35F3
		AC010789.1
		TFF1
		PPM1N
		HAVCR1
		S100A8
		MIEN1
		TXNDC17
		TRNP1
		SLC25A23
		DHRS4-AS1
		MCM8
		TRAPPC6A
		PGD
		CDKN3
		NME1
		LAMA3
		SPINT2
		PBK
		CHPF
		EXOSC5
		RASSF6
		CHCHD4
		HORMAD1
		CCDC58
		KRT6A
		COL1A2
		FDPS
		CP
		PNPO
		TM4SF5
		PRKCQ-AS1
		AC012236.1
		CYP24A1
		FXYD3
		SELENBP1
		ABCB8
		PRRT3
		PRR11
		KRT81
		NNMT
		CISD3
		FILIP1
		USH1C
		CA12
		ERG28
		SYNGR1
		CFD
		MISP
		PTTG1
		APOC1
		RNASE4
		SLC27A5
		AC090204.1
		ARHGAP11B
		PARD6B
		TMEM37
		TLCD4
		POLD4
		TRMT61A
		GINS2
		BLVRB
		CYP1B1
		UBE2T
		CENPF
		NSDHL
		MKKS
		CHMP4C
		ROS1
		NUSAP1
		TP53I3
		GREB1L
		HMBS
		EBP
		CD3EAP
		AGR2
		UCP2
		NUP210
		FGFBP1
		TNNT1
		HECW1
		KANSL1-AS1
		CCDC68
		PCSK1N
		S100A9
		CBR1
		ACSS2
		ATP5MC3
		STEAP1
		RPL39L
		KIF23
		AL157937.1
		SUCLG1
		IQGAP2
		FAM83A
		MIR3936HG
		RBKS
		BAIAP2L1
		HSD3B7
		MINCR
EC_inflam/UPR	48	SELENOK
		GAS5
		LMAN1
		GDF15
		HSPA13
		LINC00520
		OSTC
		KCNK6
		EIF1B
		EPB41L4A-AS1
		LIMS2
		NUCB2
		DBNDD2
		SRPRA
		DDIT3
		PDLIM4
		HYOU1
		HSPA5
		DNAJB9
		HSP90B1
		NFIL3
		CXCL8
		SSR3
		SPSB3
		CDKN2D
		ARG2
		MANF
		MTHFD2
		CCN2
		SERP1
		PHGDH
		TGFB1I1
		KDELR2
		TAF1D
		RNF114
		SDF2L1
		SNHG7
		CAVIN2
		PDIA4
		KDELR3
		TRBC2
		PRRC1
		MAFF
		ARL8A
		GOLT1B
		ACKR3
		EEF1A2
		ANKRD37
EC_intermediate	25	KIFC3
		TRIO
		EFNA5
		PLCG2
		GPC5
		GBE1
		CCNY
		MRPS27
		NEAT1
		ZBTB20
		ESYT2
		ZCCHC7
		FNDC3B
		UCHL5
		NAV2
		ANTKMT
		PDE4D
		ARHGAP26
		WSB1
		PVT1
		FMNL2
		AC023424.3
		PARD3
		MTRNR2L12
		PRKCA

## Sheet: H1975_vs_all_MCTS_EC
Compared conditions	Congruent genes	Genes
EC_angiogenic and H1975-TECs	7	A2M
		KIAA1217
		MGP
		PTP4A3
		NHS
		ARHGAP6
		PLVAP
EC_hypoxia and H1975-TECs	141	GOLT1A
		CYBA
		PLAU
		TC2N
		S100P
		PON3
		DSP
		AK7
		PTK2B
		EPDR1
		VSTM2L
		DNAJC22
		BMPR1A
		ALDOC
		CORO2A
		FOXA2
		CKB
		MUC1
		ELF3
		TMEM92
		AKR1B15
		PTGES
		GIP
		DSG2
		SERPINA1
		RASEF
		LACTB2
		ATP10A
		NOL3
		LAMB3
		FMN1
		TMEM238
		SOX9
		PITX1
		RAB27B
		OAS1
		LINP1
		WWC1
		PLS1
		LINC02298
		LGALS3BP
		ABCC3
		AVPI1
		KRT8
		KYNU
		CPM
		IL18
		PTER
		IMPA2
		ITM2C
		EREG
		CNFN
		RHOV
		SPECC1
		HHIPL2
		SFN
		COMTD1
		PLPP2
		ASPHD1
		TPD52L1
		AREG
		LHPP
		MT1X
		SLC35F3
		LAMA3
		CA12
		CHMP4C
		GREB1L
		NUP210
		FGFBP1
		PCSK1N
		FAM83A
		HSD3B7
		RBKS
		SH3RF2
		SLC39A4
		B3GNT3
		ANKEF1
		CD24
		PRIM1
		DMKN
		CLIC3
		FYB1
		EGFR
		MYEOV
		FCHO1
		ERBB3
		SDC1
		CDH1
		TMC5
		KLF5
		RBM47
		TNS4
		ANKRD29
		STEAP2
		C19orf33
		LINC01589
		TFAP2A
		RAB11FIP1
		KRT7
		RPA3
		ABHD11
		MAP9
		KRT19
		CRIP1
		VCAN
		EPS8L2
		MT1F
		FERMT1
		LSR
		GSTZ1
		AP1M2
		MBP
		PTPN3
		TLCD1
		F12
		PKP3
		RNF157
		ALDH3B1
		PRAME
		HKDC1
		ACOX2
		SERPINA3
		PCOLCE2
		MLPH
		CDA
		PPM1N
		SPINT2
		CHPF
		HORMAD1
		CYP24A1
		FXYD3
		MISP
		APOC1
		SLC27A5
		PARD6B
		CYP1B1
		AGR2
		TNNT1
		RPL39L
		BAIAP2L1
EC_inflam/UPR and H1975-TECs	1	EEF1A2
H1975-TECs	1103	ARHGEF10L
		INSL3
		ZNF416
		ARHGAP5-AS1
		SPINK1
		ZNF485
		KPNA7
		DMRT1
		TESMIN
		PBX4
		HPN
		PTPRR
		ZSCAN18
		IGF1
		LOC283028
		ELFN1-AS1
		GALNT3
		PAK1
		SSC4D
		TMC4
		PLA2G2C
		EPB41L4B
		MITF
		C12orf66
		FBXO16
		LINC02474
		KCNQ5-IT1
		ZNF85
		C15orf48
		SLC2A5
		SERPINB5
		REEP6
		PADI1
		RDH13
		UPK1A
		HCP5
		LINC01569
		DIRAS1
		TMOD4
		SLC16A14
		MET
		ZNF208
		C22orf46
		PRAM1
		AFAP1-AS1
		IGSF3
		RHOF
		ZNF582-AS1
		PROM2
		RAB3C
		BIK
		TMEM254-AS1
		PCOLCE
		FIBCD1
		SORL1
		MNS1
		TMEM184A
		LUCAT1
		B4GALNT1
		TRPM8
		GPNMB
		LOC102723899
		LOC101929128
		PTPRG-AS1
		ZNF506
		ZYG11A
		RAB19
		CLDN4
		ENTPD3
		ARL14
		CDK20
		PHACTR3
		SRRM2-AS1
		LINC02450
		TENM4
		ZIC2
		FAAHP1
		ZCWPW1
		COL1A1
		RNF32
		LINC01138
		LOC101559451
		SYNGR3
		APCDD1L
		EPHX3
		ARHGEF26-AS1
		ARL14EPL
		LINC00482
		MPP7
		APOL6
		RNF223
		RTN4R
		HAGHL
		SPIRE2
		DNAAF3
		ZNF43
		SPATA17
		TEKT4P2
		SPINT1-AS1
		SMIM22
		TMEM30B
		RIPK4
		CAMSAP3
		MEIS3P1
		MYH16
		ZNF257
		SLC16A12
		RAP1GAP2
		APOE
		MUC16
		GRB7
		ZNF556
		LOC100129878
		LINC00941
		EMP2
		SLC2A1-AS1
		SYT5
		SLCO2A1
		TCAM1P
		ADGRF1
		FRRS1
		B3GNT7
		SOD3
		SEMA3A
		IQCH
		STEAP3
		LOC100288175
		SEMA3E
		LINC00511
		PLIN2
		LLGL2
		LOC374443
		SYT12
		FAM241B
		HAS2-AS1
		MBOAT1
		FAM167B
		TEAD3
		PA2G4P4
		MYO5B
		RNF139-AS1
		QPRT
		IL24
		CPLX1
		CDS1
		TMPRSS11E
		NCF2
		BDKRB2
		TMEM117
		RAP1GAP
		HLA-DRA
		PAG1
		ZNF665
		DNAH11
		ASS1
		APOL4
		SLC4A3
		ALG1L
		TASP1
		STMN3
		ABO
		GRK3
		ZNF331
		ERVV-2
		TUBBP5
		TFR2
		RUNDC3A-AS1
		ARHGAP45
		IRS1
		LOC730202
		PODXL2
		SDHAF3
		TNNI3
		LOC100272217
		CTSV
		PRSS21
		CHST6
		C3orf52
		RAET1G
		LIF
		CASP8
		LINC00337
		RASSF5
		STRIP2
		ZNF549
		DEGS2
		METRN
		AGT
		MYOT
		DAPP1
		PRRG4
		FGF1
		RNF113B
		PPARG
		SULT1C2
		COL7A1
		CHI3L1
		NUDT16P1
		UBAC2-AS1
		VTCN1
		IRF6
		SERPINB7
		L2HGDH
		NUPR1
		LRP4-AS1
		NEBL
		PSG3
		TP73
		DSC2
		KCNQ5
		MT1M
		CACNG4
		IL31RA
		LINC01444
		OLFM1
		MAPT
		PKIB
		APOBEC3B
		TRIM55
		PLXNC1
		NBPF3
		GJB3
		SYNE4
		SNX10
		LIPH
		GALNT18
		CEP85
		LINC01460
		TSHZ2
		ZNF432
		ZNF138
		ZNF350
		GPRC5C
		PAEP
		GIPR
		CLDN7
		VWA1
		STON2
		WIPF3
		LINC02551
		GRHL2
		TIAM1
		KRT15
		RTN4RL1
		ERICH5
		LPIN3
		DLG3
		SYTL1
		PTPRH
		ELOVL7
		IRX3
		DGKD
		GPR132
		LINC00524
		BATF3
		NMNAT2
		MS4A6A
		IFIT2
		PCLO
		IFITM10
		FAM83H
		IFI27
		ARHGEF16
		CLPSL2
		FAAH
		OLFML2A
		ZNF92
		FLJ46875
		ZNF667
		CLTCL1
		PPM1H
		PPL
		PDE9A
		DUS4L
		FAM110A
		CCL26
		LINC00525
		BICDL1
		CLDN9
		LOC100289495
		LINC01607
		C4orf19
		KIF25
		PRSS22
		TRPV2
		TTC25
		CCDC113
		CEBPD
		FHDC1
		ZNF107
		ABTB2
		CELSR3
		CATSPER1
		FOXL1
		TUFT1
		LINC01176
		MUC12
		GSTO2
		ADGRD1-AS1
		MT1DP
		LCK
		GRIP1
		HSF2BP
		PGM5P4-AS1
		STC1
		IGSF9
		EEPD1
		GRHL1
		SLC16A9
		RAMP1
		P2RX5
		LARGE2
		ANO9
		PLEKHG3
		LINC02041
		CLDN23
		ATP2B2
		LINC00471
		SH3KBP1
		CHST4
		RIMS3
		SYCE3
		UNC13D
		ELAVL2
		ITGB6
		SDC4
		TTC12
		CDC42BPG
		METTL7B
		UCN2
		ANKRD22
		RGL3
		ZNF726
		S100A14
		ZNF221
		MIPEPP3
		XKR9
		PELI3
		PCDHB2
		ARHGEF35
		LINC00239
		UCA1
		FAM167A
		MAP7
		FER1L4
		RAB20
		ZNF439
		NKX2-8
		MARVELD3
		RAB6B
		NT5DC4
		HS6ST2
		LOC101928401
		ARHGEF39
		UBXN10
		LINC00887
		STK32A
		XAF1
		LINC00842
		ZNF578
		SDR16C5
		TTC39C
		DGCR5
		OLMALINC
		HSF4
		ZBED6CL
		ZC2HC1C
		RAB11FIP4
		KLHL35
		LOC100288748
		LYPD3
		LOC100507002
		C6orf52
		IQANK1
		GNA15
		WNT9A
		SIPA1L1
		LOC646762
		FAM157A
		TLR5
		HAS2
		FAM71A
		LRRC34
		ESRP2
		PSMB8-AS1
		GALNT12
		ZNF468
		LOC100128398
		LOC100507516
		LAMTOR5-AS1
		LOC101927418
		ZNF497
		SEMA7A
		LOC101928295
		CLDN10
		FAM86HP
		CCDC144A
		ZNF818P
		CRYBG2
		PGM5P2
		SYT7
		USP43
		NR6A1
		LOC389834
		C1orf210
		CGB2
		LOC105369201
		TPPP3
		CILP2
		CALB2
		MAP7D2
		ZNF134
		OBSCN
		GPRIN2
		LOC441666
		TRIM61
		ZNF681
		DICER1-AS1
		SLC52A3
		MTERF1
		AACSP1
		IQCD
		MUC20
		EPHB3
		KLC3
		ZNF542P
		ROPN1L
		SMPX
		OVOL2
		IL1RAP
		GRTP1
		EPSTI1
		TDRD9
		GNG2
		RNF43
		ACSL5
		RCAN3
		RASGEF1A
		ITGB2
		GXYLT2
		ADRB2
		TRIM9
		DEF6
		CDKN2B
		CASC2
		PROS1
		RAB25
		G0S2
		LOC400499
		VEGFA
		SEMA3B
		RPSAP58
		MANEAL
		LOC650226
		DMBX1
		LRRC8E
		CDKL2
		NSUN5
		GJB7
		ZNF530
		SCEL
		TES
		ASIC3
		LINC01213
		FCMR
		RAB7B
		LOC100289361
		ZNF724
		OTUB2
		MAPK8IP2
		SEMA4B
		HYDIN
		DPY19L2P2
		IL1RAPL1
		SLC6A14
		NKX2-1
		SPAG4
		MR1
		ZNRF3-AS1
		TM4SF1-AS1
		SLITRK6
		TSTD1
		STAG3L3
		ADPRHL1
		OASL
		ZFPM2-AS1
		ZNF813
		DUSP10
		FBXL19
		TXNIP
		ATG9B
		AMPD3
		ALDH3B2
		EFHC2
		ZNF90
		TBC1D10A
		RAB17
		ZMYND10
		LRRC36
		LPAR2
		TMEM265
		KRT86
		LINC01511
		CD68
		ZIK1
		PROCA1
		MAST1
		EPCAM
		EPHA1
		TRIM6
		ZNF846
		FHOD3
		PRDM1
		ARHGEF5
		ZNF558
		STK32A-AS1
		ISG15
		RNF165
		PARP8
		DNAH2
		LOC441455
		ZP3
		ZNF287
		BCAS4
		DTX4
		ZFR2
		LOC101928123
		ZNF429
		LINC01588
		FPR1
		ACAP1
		LHX1
		SH2D4A
		ZNF165
		CCDC74A
		LOC101928659
		LOC105374060
		VDR
		CDK18
		LOC101927789
		CAPN8
		CLDN12
		CDH3
		TPD52
		ZNF727
		MCF2L
		ZNF548
		L1CAM
		CFAP70
		SHD
		ARSI
		LOC728485
		NEK11
		MYBL1
		OR7E91P
		MST1R
		CCDC162P
		ZNF676
		ZNF610
		CLUHP3
		MAP3K14-AS1
		CCNO
		C9orf64
		HLA-F
		PSG9
		GGT1
		AP1S3
		C10orf55
		PRDM8
		HAS3
		DNM3
		RLN2
		GOLGA7B
		ZNF563
		TUBA4A
		FCGR2A
		ADGRD1
		PCDHA10
		ZNF701
		TMEM45B
		PCED1B
		LOC107984282
		LOC100505874
		CCDC103
		LINC00624
		TMEM158
		PTPRS
		ZNF528
		TNC
		ZNF114
		TAF1A
		MYH14
		LINC01503
		ADGRE5
		PRKCZ
		EMB
		ATP2C2
		SH2D3A
		CRABP2
		CKMT1B
		THAP7-AS1
		LOC105371795
		ZNF365
		CDC14B
		NAPA-AS1
		LINC01842
		LINC00933
		ANGPTL4
		DARS-AS1
		PTGDS
		SLC44A3
		ATP1A2
		PLEK2
		ERICH2
		ZNF493
		LINC01393
		NGEF
		MT1E
		CABP4
		ZNF582
		LINC02057
		DGKG
		AFAP1L2
		TMPRSS9
		FAM102A
		MKLN1-AS
		ELFN2
		C7orf57
		TMEM182
		SMKR1
		RBAKDN
		POC1B-AS1
		IFI6
		ACP5
		TCN1
		MYRF
		HSD17B3
		KRTCAP3
		LOC102724532
		BLACAT1
		B3GNT4
		ZIM2-AS1
		HOMER2
		POSTN
		MZF1-AS1
		TNK1
		KIF6
		ARF4-AS1
		C19orf18
		P2RY6
		INA
		APOC1P1
		RAET1L
		OR7E14P
		ZNF699
		SLC7A5
		AK8
		CT83
		AK4
		SORBS1
		NKAIN4
		ZNF815P
		CLDN3
		DGUOK-AS1
		LINC01473
		KDF1
		MB
		SFTA3
		SUSD3
		ZNF808
		NDRG1
		LINC02478
		ADAMTS15
		MT1L
		ANKRD30BP2
		MYLK
		LINC00664
		B4GALNT3
		CD79A
		LOC646214
		LOC105370687
		SLAMF9
		AP1G2
		EXPH5
		ATP6V1E2
		AKAP6
		TTC39A
		ZNF763
		FAM225A
		SERPINB1
		SYK
		IFI44L
		NEO1
		LGALS3
		ZNF878
		MOK
		FUT3
		NECTIN4
		SLC37A2
		SOGA3
		IFIT1
		P3H2
		CFAP53
		ERP27
		FOXL2
		PRRG2
		RIBC2
		KCNQ2
		SMC1B
		SPOCK2
		PSD4
		LEMD1
		ZNF841
		ZBED9
		FAM71E1
		IRF5
		LPAR5
		TFAP2C
		NTN1
		OAS2
		IFI30
		C2orf72
		GLIS3
		CD74
		SP140
		LAD1
		CST6
		MRPS30-DT
		ZNF880
		KCTD11
		CRYBB1
		CX3CL1
		ARAP2
		NOX5
		TOM1L1
		JSRP1
		DUXAP9
		SPTB
		TNFAIP8
		LINC01315
		ODAPH
		A1BG
		PLEKHH1
		TRIM54
		CKMT1A
		LOH12CR2
		POT1-AS1
		VPREB3
		MOCOS
		SPINT1
		ZNF584
		ZNF433
		C19orf73
		CCL28
		ADK
		TMEM38B
		CELSR1
		ZNF256
		C4orf47
		GPER1
		PCDHB16
		LRRCC1
		C11orf45
		SLC24A4
		ASNS
		MAPK13
		CMTM4
		S100A2
		LDHC
		PC
		ZNF528-AS1
		FBP1
		ZNF616
		FRK
		TMEM116
		HSH2D
		ZNF415
		SLFN13
		STRA6
		LOC100505715
		FLJ31356
		TGFA
		LOC101929705
		KIAA0895
		KRTAP2-3
		CRB3
		LINC00910
		MIG7
		PTPN6
		LYPD5
		PTPRN
		WFDC2
		FAM86EP
		ZNF273
		LOC105374378
		TTC22
		EN2
		CHCHD10
		CD70
		ST14
		PIP4K2C
		SUCLG2-AS1
		NECAB3
		VASN
		SLAMF7
		ALOX12B
		RUNX2
		LINC00659
		LINC00707
		PRPH
		COX6B2
		IL1RN
		SEC14L2
		ADORA2B
		LOC728613
		CYSRT1
		FABP6
		SYCP2
		ZNF204P
		LINC02475
		IL7R
		FAM83F
		TSPAN1
		ESRP1
		ZNF100
		PRSS16
		CNKSR1
		TNFRSF18
		ZNF626
		TTYH1
		ARHGEF33
		IL36RN
		TMEM191A
		SLC25A10
		HERC5
		RARG
		MYO7A
		CCL5
		LOC101927635
		ABHD11-AS1
		ZNF560
		XAGE1B
		DHDH
		LOC101927391
		RSAD2
		ST6GALNAC2
		SHANK2
		ACOXL
		CYTH3
		HORMAD2-AS1
		RGS6
		HLA-DMA
		SRGAP3
		ZNF525
		FGF13
		RUNX1-IT1
		RNF212
		COBL
		ZNF680
		ZNF93
		C6orf132
		TNFAIP2
		ATP6V0D2
		LINC02454
		C2orf15
		TSACC
		MMD
		ZNF550
		ADAMTSL5
		WFDC3
		PCDHA1
		LINC01389
		LAMC2
		SOWAHC
		PLEKHS1
		JAK3
		LOC101928504
		SMPDL3B
		GBAP1
		ZNF431
		LINC02139
		SLC39A11
		LINC00467
		SH3BP1
		PATJ
		FAT1
		SPRR3
		PITPNM3
		PPP1R1C
		RADIL
		EXO1
		LRG1
		CFB
		FSTL3
		RIMS2
		ZNF488
		TMEM44-AS1
		ZBED2
		ABCA7
		SYT17
		UPP1
		LINCR-0002
		FGD3
		APOBEC3G
		SNHG6
		STAMBPL1
		HOOK1
		PTGR2
		ZNF737
		FAM178B
		ACP6
		LRRC46
		TRPV3
		LINC00265
		AURKC
		SSH3
		CDCP1
		ZNF135
		CCBE1
		PLEKHF1
		ZNF888
		LOC257396
		GPX3
		NKILA
		ALG10
		RPARP-AS1
		ANKRD33
		LRP4
		LINC01748
		WFDC10B
		LMCD1
		MLXIPL
		PIP5KL1
		AIM2
		SUN3
		SIX1
		CGN
		IL1B
		GAS6-AS1
		OVOL1
		LINC00880
		SYCE2
		LTC4S
		SEMA5A
		VGF
		ACOT4
		UST
		PCAT7
		ATP8B3
		ZNF714
		PPP1R14C
		IL12B
		ANKRD20A19P
		ZNF418
		ZNF404
		PRSS8
		IL11
		CBR3-AS1
		TCF7
		LOC101927699
		MT1A
		CCDC144NL-AS1
		SFMBT1
		HIBADH
		GPR87
		CTSH
		TTC9B
		GRAMD2B
		TMEM61
		JPH1
		RIPOR2
		PTK6
		DDR1
		PFKFB4
		PMEPA1
		TNFSF9
		F3
		LOC100506100
		ELMO3
		ZNF385A
		USP32P1
		LINC02029
		SLC13A3
		LOC101927245
		TIMP4
		GBP5
		KCNK5
		ODF3B
		JDP2
		ZNF350-AS1
		ERRFI1
		BSPRY
		LINC00663
		LINC00673
		GPC6
		FUT2
		CBLC
		CGB8
		CDKN2A
		DNER
		IFITM1
		ADGRV1
		GEM
		ADGRF4
		TM4SF19
		MAJIN
		SLC14A1
		ZSCAN22
		NANOS1
		EPHA10
		LOC105376526
		CSF1R
		TTC9
		NOTCH3
		SULT2B1
		PARP9
		CCDC73
		ONECUT2
		C1orf116
		LINC01224
		ZNF57
		KLHDC9
		MIR200CHG
		FBXO32
		AOAH
		CRISPLD2
		LOC101928841
		TGFBI
		FANK1
		PMS2P7
		ARHGAP40
		FAM81A
		UGT8
		SNAI2
		ZNF845
		KCNN4
		GATM
		WNT7B
		GAD1
		LOC100131289
		PPP1R26-AS1
		ZNF486
		BHLHE41
		CT45A3
		CLCF1
		GPR39
		ZNF675
		LINC01873
		DENND2D
		ZNF682
		FBXO2
		ZNF883
		SERPINA5
		ZNF816
		FAM160A1
		TRIM36
		C2CD6
		EVPL
		HSD17B6
		CPNE7
		CGB1
		ZNF600
		DNAH5
		MAL2
		KCNS3
		GPAT3
		HCAR1
		SEMA3C
		LINC01770
		VAV1
		FLVCR2
		TP63
		AOC2
		IFI44
		LOC100128885
		TFAP2A-AS2
		MAP3K9
		THNSL2
		PCDHA6
		CAMK2N2
		RUBCNL
		MIR210HG
		HYAL1
		ARTN
		DUSP13
		BEAN1
		PSMB9
		RDM1
		TINCR
		CFAP45
		IFIT3
		CSF2
		TMPRSS11A
		DPY19L2P3
		MAST4-AS1
		DHRS2
		RNLS
		LOC101927420
		DLG3-AS1
		ACTR3C
		MYB
		LINC01806
		XRCC2
EC_angiogenic	217	MMP2
		PRCP
		CXCR4
		STARD4-AS1
		DENND11
		NID1
		ID3
		CDK14
		TMEM204
		LRMDA
		HOMER3
		NDST1
		MSMP
		FXYD6
		CERK
		PTPRE
		UNC5B
		SOX4
		GIMAP8
		OAZ2
		GJA1
		PCAT19
		ACVRL1
		ARHGEF7
		MSL3
		RGS3
		CPNE5
		DACH1
		CAVIN3
		TSPAN13
		SEPTIN6
		AC005699.1
		GIMAP1
		AP3M2
		HDAC7
		FABP5
		TNFSF10
		COL18A1
		CARD8
		BCAM
		AC027097.2
		CD40
		GMFG
		IGFBP7
		VASH1
		RNF144A
		ITPRIPL2
		TCF4
		RCC2
		FN1
		FAR2
		DISC1
		HECW2
		SLC43A3
		EPS8L1
		PIEZO2
		TFPT
		ADGRL4
		EFNA1
		LXN
		PREX2
		LPCAT2
		LMO2
		LIMD2
		KIT
		ADAMTS4
		SPHK1
		ROBO1
		DIPK1B
		CTNNB1
		SOX17
		RGCC
		NOX4
		VWF
		EBF1
		RUNX1T1
		CD93
		KCNN3
		TCF15
		CYYR1
		LYPLA2
		SETBP1
		GIMAP6
		TGFB1
		ITGA2
		DOCK4
		ARAP3
		PRXL2A
		MGMT
		DIPK2B
		ZNF521
		HYAL2
		IGFBP5
		STMN1
		DLL4
		ATF7IP
		SEMA6A
		PLXND1
		ANGPT2
		ADGRF5
		ZNF618
		ARHGDIB
		KDR
		RGS5
		BTBD3
		ABCG2
		GRB10
		FLT1
		EDIL3
		PKIG
		TMEM255B
		PCDH12
		TSPAN15
		PECAM1
		SESN3
		LRRC32
		CD276
		ARHGAP18
		AC083855.2
		PLCB1
		LAMB1
		ADAMTS1
		CLEC14A
		SPRY1
		CASC15
		GIMAP7
		CFAP54
		CSGALNACT1
		PLCL1
		GIMAP4
		CLSTN3
		MIR99AHG
		PALMD
		LDB2
		CALCRL
		EFNB2
		F2R
		LGALS9
		UXS1
		AC119673.2
		RASGRP3
		MFAP2
		HTRA1
		TP53I11
		GNG11
		RHOJ
		PRDX2
		PCDH17
		C1orf54
		NOTCH4
		INPP5D
		MECOM
		AQP1
		TSPAN18
		TP53TG1
		COL4A1
		RNASE1
		RBMS3
		SHROOM4
		LPAR6
		ENTPD1
		INKA1
		INSR
		PLPP3
		IL33
		WWTR1
		MARCKSL1
		PALD1
		LINC00607
		ETV5
		NREP
		FAM210B
		MAF
		SHROOM2
		PPM1F
		CHSY3
		SELENON
		L3MBTL3
		NUDT4
		ARL15
		UBALD2
		PREX1
		DCHS1
		COLGALT1
		NLGN4Y
		SNTB1
		RAMP2
		MMRN1
		SPARC
		KCTD12
		LAMA4
		MFNG
		CTHRC1
		ELK3
		MAP1S
		GAS6
		ADAMTS5
		RBP1
		RFLNB
		ROR1
		LBH
		PGS1
		CALM1
		FLT4
		ADAMTSL1
		HSPG2
		DEPP1
		SULT1C4
		VAV3
		LTBP3
		SOX18
		ATP8B1
		SAT1
		ZNF22
		FRMD4B
		PNP
		MEF2C
EC_hypoxia	497	GPAA1
		PAX7
		PIGX
		GSKIP
		AL161431.1
		DHCR24
		SLC22A18AS
		THEM6
		GSTA1
		EHF
		SQOR
		PPP1R14A
		C1R
		TPX2
		MMP7
		RASSF7
		GYS1
		STK32C
		CCNB1
		HMGB3
		CCDC88B
		FOXQ1
		NAXE
		PDE1C
		AC004816.1
		CEACAM6
		GALK1
		NOSTRIN
		SCAMP1-AS1
		SLCO1B3
		FADS1
		PCYT2
		C20orf27
		ECH1
		CCDC34
		AKR1B10
		BASP1
		DEFB1
		C5AR1
		SLC22A18
		SARS2
		DUXAP8
		HNF1A-AS1
		SIX5
		NUDT1
		SEPTIN1
		ANLN
		BIRC5
		AC009275.1
		ALDH3A2
		AL392172.1
		ATP5MC1
		ARHGEF9
		LINC00623
		ANXA13
		DCBLD2
		DVL2
		SMUG1
		TM4SF4
		MAOA
		AC002066.1
		ATP1B1
		IPO4
		C3
		F8A1
		CASC8
		TRIM31
		BOP1
		MGST3
		CDK1
		LINC01273
		MRPL12
		COQ9
		A2ML1-AS1
		TFCP2L1
		FGG
		IGSF1
		LRRC75A
		C12orf75
		TRIM29
		ID1
		CENPH
		LBP
		C1QL1
		TIMM22
		C1orf56
		TOX3
		NUDT7
		MRPL28
		HDDC3
		SPX
		MRPS12
		NR0B1
		LINC01186
		POF1B
		FGB
		IGFL2-AS1
		ENDOG
		CST3
		CAPN12
		MMAB
		TECR
		CST1
		GLA
		NT5C
		AC016747.1
		SAC3D1
		AC098487.1
		AKR1C2
		AC008250.1
		CYP4F3
		MGST1
		AURKA
		RDH5
		RNASEH1-AS1
		C11orf86
		PAXIP1
		TM7SF2
		FXYD2
		POLD2
		KAZALD1
		ITGB1-DT
		CR392039.4
		MRPS7
		CYP3A5
		LINC01322
		SATB2
		SNORC
		MUC5B
		ZFP36
		SVEP1
		C1QBP
		CASC19
		UQCRFS1
		TM4SF20
		KIF20B
		TMEM14A
		SLC51B
		NALCN
		LDLR
		SCRN1
		PMVK
		MPI
		P4HTM
		SPR
		RTN4RL2
		UPK1B
		GPATCH4
		PHKA1
		PECR
		CYC1
		SCD
		AC239800.2
		LINC02506
		SPP1
		JRK
		F2
		CA9
		LGSN
		FDFT1
		LGALS4
		PCYOX1
		SQLE
		OPN3
		RAD51C
		SLPI
		CYB561D2
		AC103702.2
		LIPA
		ENTPD2
		N6AMT1
		GPRC5A
		AC027117.2
		PPP2R2C
		TTC32
		H2AFY2
		WDR4
		CASC9
		CIDEC
		CCND1
		SH3GLB2
		SNHG21
		RRS1
		AC019117.1
		PRR15L
		GRHPR
		RASSF9
		CDCA7
		SCNN1B
		THG1L
		PDCD2L
		RIMKLB
		TMEM106C
		SDK2
		AC245041.2
		RITA1
		GPX2
		TRIB1
		ADCK2
		CENPN
		ANG
		GAL3ST1
		DHCR7
		FGFR4
		HPGD
		THOP1
		MRPS26
		RHCG
		CAMK2N1
		NTS
		MEIS3
		NTRK3
		POP4
		TMEM53
		HAVCR1
		S100A8
		TRAPPC6A
		PBK
		EXOSC5
		KRT6A
		PRRT3
		PRR11
		KRT81
		NNMT
		FILIP1
		ERG28
		PTTG1
		TLCD4
		POLD4
		BLVRB
		UBE2T
		NSDHL
		MKKS
		TP53I3
		HMBS
		EBP
		UCP2
		CCDC68
		ACSS2
		KIF23
		SUCLG1
		MIR3936HG
		C16orf74
		SLC35A4
		AC020915.2
		HDDC2
		SDS
		DLL3
		PLCXD1
		PDZK1IP1
		TK1
		INAVA
		LETM2
		BRI3BP
		SGPP2
		MSC-AS1
		OBSL1
		UBASH3B
		AC006329.1
		GAREM1
		AP001347.1
		RCCD1
		CENPE
		ASPM
		UBE2S
		C5orf63
		PPP1R14B-AS1
		SDSL
		ACY1
		SYCP2L
		HGD
		PCLAF
		RBP4
		UGDH
		PNMA2
		S100A4
		PXMP4
		SRXN1
		ATAD2
		FAM136A
		TRIM7
		HDHD3
		CDH16
		COA4
		MHENCR
		OSGIN1
		NQO1
		MRPL46
		ENOX1
		CHML
		MSRB2
		NLRP2
		CCNB2
		LINC02313
		HOXC9
		NUDT8
		AQP3
		UQCC3
		PRC1
		IGFBP6
		APOH
		C5orf66
		FGA
		ALDH3A1
		IGFBP1
		PTGR1
		FOS
		AGPAT2
		DBI
		AL162411.1
		PAXIP1-AS1
		BBS4
		CEP55
		ACAT2
		INSL4
		PFDN6
		RRM2
		G6PD
		ELOVL6
		EPHX1
		IAH1
		TOP2A
		PRTN3
		PPIF
		PRR15
		BCAT2
		WDR72
		MTHFS
		ALDH1A1
		FMO5
		HELLS
		SNAPC5
		BAG2
		PAQR5
		TNFRSF21
		AKR1B1
		AC244090.1
		TBX18
		MVK
		PRR34-AS1
		GLDC
		ST6GAL2
		TMEM97
		KRT18
		PCCA-DT
		SLC45A4
		CYP51A1
		CPLX2
		SMIM6
		POLE4
		HDAC11
		FLAD1
		TMEM161A
		GLRX
		SAA1
		MESP1
		DKK1
		NR1H4
		APOBEC3C
		DLGAP5
		POLR3H
		MSMO1
		HJURP
		SYBU
		PTGES2
		GABRB3
		PCBD1
		SDHC
		SLC7A7
		MKI67
		PET117
		PPFIBP2
		CAP2
		CABYR
		C1orf53
		MPP3
		FGL1
		LMTK3
		HNF1B
		MAP4K3-DT
		CDCA2
		CASP9
		MEST
		AKR1C1
		CDK5
		FTCDNL1
		NIT2
		PLCD3
		KIAA0319
		PKM
		CXCL5
		PDZD11
		SCNN1A
		GCNT3
		COX11
		ACACB
		PKDCC
		CCDC171
		PRRT3-AS1
		C16orf95
		RPP25L
		ETFB
		GMNN
		AP002360.1
		MRPL58
		IDH1
		TIMM50
		MCRIP2
		HSD17B8
		PON2
		INHA
		MUC5AC
		SMIM15
		CLDN1
		ORC6
		ANK3
		BOLA3
		POP5
		PTP4A1
		ARSE
		SLC25A45
		METTL27
		ANAPC15
		LINC02762
		TMEM141
		LINC02163
		HMGCS1
		AKR1C3
		LINC01234
		TXN
		RSPO3
		AC022613.1
		IGFBP3
		ELF3-AS1
		PWWP2B
		SFXN4
		CYB5A
		PEG10
		ANKRD18A
		CCN5
		TRIM16L
		AHNAK2
		POPDC3
		ANXA4
		TESC
		COA3
		CYP4F11
		LDOC1
		ASB9
		ATIC
		MT2A
		AC010789.1
		TFF1
		MIEN1
		TXNDC17
		TRNP1
		SLC25A23
		DHRS4-AS1
		MCM8
		PGD
		CDKN3
		NME1
		RASSF6
		CHCHD4
		CCDC58
		COL1A2
		FDPS
		CP
		PNPO
		TM4SF5
		PRKCQ-AS1
		AC012236.1
		SELENBP1
		ABCB8
		CISD3
		USH1C
		SYNGR1
		CFD
		RNASE4
		AC090204.1
		ARHGAP11B
		TMEM37
		TRMT61A
		GINS2
		CENPF
		ROS1
		NUSAP1
		CD3EAP
		HECW1
		KANSL1-AS1
		S100A9
		CBR1
		ATP5MC3
		STEAP1
		AL157937.1
		IQGAP2
		MINCR
EC_inflam/UPR	47	GAS5
		LMAN1
		GDF15
		LINC00520
		KCNK6
		LIMS2
		DBNDD2
		SRPRA
		HYOU1
		NFIL3
		CXCL8
		SSR3
		CDKN2D
		MANF
		MTHFD2
		CCN2
		SERP1
		PHGDH
		TAF1D
		SNHG7
		CAVIN2
		KDELR3
		TRBC2
		PRRC1
		ARL8A
		SELENOK
		HSPA13
		OSTC
		EIF1B
		EPB41L4A-AS1
		NUCB2
		DDIT3
		PDLIM4
[truncated: 39 more rows]
