# Supplementary material for: In vitro models to mimic tumor endothelial cell-mediated immune cell reprogramming in lung adenocarcinoma
Source: J Exp Clin Cancer Res. 2025 Nov 27;45:15. doi: 10.1186/s13046-025-03576-4 (PMC12817544; doi:10.1186/s13046-025-03576-4)
Supplement: Supplementary file 4 — Supplementary Material 4. [file 13046_2025_3576_MOESM4_ESM.xls]

## Sheet: Table S3
Table S3: Genes deregulated in TECs vs NEC upon 2D coculture with breast cancer cells lines.
1- Differential analysis between MDA MB 231-TEC 2D coculture versus NEC monoculture
2. Top-100 upregulated genes in A549-TEC versus NEC monoculture
3. Top-100 upregulated genes in H1975-TEC versus NEC monoculture
4. Top-100 upregulated genes in H1755-TEC versus NEC monoculture
5. metaTEC signature that represents congruent genes between the A549-, H1975- and MDA MB 231-TEC signatures (Figure 4F)
6. Th22 signature (Figure 4F)
Adjusted p-value < 0.05

## Sheet: MDA MB-TECs
Feature	Log fold change	Average expression	Pvalue	Adjusted pvalue
IFI44L	4.60842	4.38634	9.53962e-05	0.0198573
EPSTI1	3.88994	1.86087	6.85366e-05	0.0177189
LCP1	3.15554	1.08899	0.000206285	0.0221449
COL6A3	3.1525	1.20793	0.00123054	0.0385797
SLCO1B3	3.07725	0.662096	0.000273778	0.0241336
PLEKHG3	2.98876	3.3018	0.000123368	0.0204623
VCAM1	2.96802	2.06128	2.27961e-05	0.0123234
IFI44	2.95474	5.19533	7.63084e-05	0.0183114
FMN1	2.94259	0.810555	1.8776e-06	0.00391507
MX1	2.93433	6.25712	0.000323306	0.0253709
S100A4	2.88399	0.909269	0.00018107	0.0221449
OAS2	2.88394	3.02624	0.000586835	0.0299491
KCNQ5	2.88095	0.592135	0.00249009	0.0485945
OAS1	2.64111	4.3388	0.00077073	0.03299
CXCL2	2.63119	4.62706	0.000477781	0.0281763
LYVE1	2.47615	4.88874	0.000254411	0.0236522
IFI6	2.46347	4.20167	0.0023366	0.0472787
IFIT1	2.42659	2.55774	0.00177519	0.0428585
IFIT2	2.25982	1.12981	0.000163827	0.0217491
IFIT3	2.2366	2.28228	0.000661056	0.0314303
ITGB4	2.20859	3.47328	4.03581e-06	0.00542269
XAGE1B	2.19108	0.219009	2.99569e-05	0.0128603
CXCL10	2.18215	0.301428	0.000792712	0.0336229
HAS2	2.13956	0.193247	0.000194709	0.0221449
CD5L	2.13721	0.441726	0.000185784	0.0221449
KISS1	2.13472	0.190827	0.000878191	0.0345501
F3	2.10128	1.53612	0.000322318	0.0253709
OASL	2.08845	0.692716	0.000177935	0.0221449
IFIH1	2.00523	3.17088	0.000274296	0.0241336
IFIT5	1.92788	1.55688	0.000723629	0.0317609
PARP9	1.91979	3.20414	0.000143588	0.0211373
TNFRSF6B	1.88616	0.23498	0.00140796	0.0395203
AOX1	1.84205	0.397336	0.000396852	0.0272802
DSG2	1.83774	0.611221	0.00116509	0.0380661
CMPK2	1.81452	0.980926	0.000781501	0.0333532
C8orf44-SGK3	1.77711	0.490228	0.00249365	0.0485945
CXCL11	1.77661	1.42567	0.00106484	0.0368032
LGALS3BP	1.73088	1.4609	0.000357616	0.0259689
TTC39A	1.71431	2.59998	0.000253952	0.0236522
HLA-B	1.682	6.87561	0.00169455	0.0422259
TXNIP	1.67807	4.8677	0.00106426	0.0368032
TNFSF13B	1.6639	1.60553	0.00169955	0.0422259
APOL3	1.66366	6.5718	0.000410484	0.0274126
KCNN4	1.6634	0.121665	0.00145587	0.0401101
CDCP1	1.65778	1.38777	0.001968	0.0444167
IFI30	1.65019	0.83207	0.000129903	0.0210674
HERC6	1.62992	3.18459	0.00108061	0.0368032
ADAMTS1	1.62435	4.02024	0.00185782	0.043616
LBHD1	1.61664	3.12388	0.00123172	0.0385797
CEBPD	1.61111	1.42068	3.27175e-05	0.0135579
GLIS3	1.59949	4.15479	0.00129737	0.038931
DDX60	1.58304	5.06863	0.000195601	0.0221449
FNDC5	1.5523	0.918501	0.000137675	0.0211373
ICAM1	1.52755	4.3472	0.000960701	0.0353094
XAF1	1.52739	5.28179	0.00091256	0.0349858
KRBOX1	1.5253	-0.11388	0.00015651	0.0215512
DDX60L	1.52401	5.89262	0.000300593	0.0249069
IRS1	1.52175	0.122338	0.000135431	0.0211373
SLC14A1	1.50678	1.24899	0.00183738	0.0433955
GALNT14	1.49122	-0.071649	2.09253e-05	0.0117471
ANKRD29	1.4904	2.10203	0.000230705	0.0229184
FKBP6	1.48383	1.80342	0.000177204	0.0221449
JAK3	1.46893	1.35974	2.03305e-05	0.0117471
SAMD9L	1.46526	4.84914	0.000216093	0.0225292
HIST1H2BA	1.45564	-0.148711	1.14121e-07	0.00166571
GALNT3	1.42091	1.63221	0.000150133	0.0212752
SOX9	1.4022	-0.175434	0.000435392	0.0275658
HEATR4	1.39014	1.53691	0.000839415	0.0339253
DTX3L	1.38488	3.88668	0.000288796	0.0245074
SLC4A8	1.37659	3.87531	1.43191e-06	0.00348336
IRF9	1.37357	5.02577	0.000110304	0.0198764
IGDCC4	1.37302	0.0923508	0.00196887	0.0444167
MCTP2	1.36643	0.991027	0.000413408	0.0274126
DHX58	1.36453	2.32569	0.000233532	0.0229344
CFB	1.34602	2.35124	0.000444338	0.0275658
KCTD13	1.33665	3.96954	0.00212114	0.0458272
PLCB2	1.33228	0.536671	0.000476803	0.0281763
ABCG1	1.32703	2.53342	0.00149624	0.0405155
L1CAM	1.32493	-0.214068	0.00117568	0.0380661
CNKSR3	1.32345	3.79211	1.23912e-06	0.00348336
HLA-F	1.30877	3.60343	0.000234121	0.0229344
TESK2	1.28615	1.31769	0.00117396	0.0380661
GEM	1.28248	0.173758	0.00143856	0.0399186
BIRC3	1.28215	2.61628	0.00208629	0.0454499
ITGA10	1.26513	4.37686	0.00118919	0.0381483
STAMBPL1	1.25974	1.20138	0.000345714	0.0257117
TSPAN7	1.25965	3.38559	0.00161133	0.0414934
CDK15	1.25097	-0.251047	0.00130529	0.038961
PARP14	1.22542	6.02234	0.0019816	0.0445661
DSP	1.21977	1.74291	0.00131407	0.0390636
PCSK9	1.21493	-0.199215	0.00252951	0.0489665
RASA4	1.20013	3.90626	0.000205021	0.0221449
ZHX3	1.19357	4.00747	0.00247398	0.0485945
PARP8	1.18909	1.90238	0.00124129	0.0386858
CSF1	1.18793	4.71257	0.000191757	0.0221449
ATG16L2	1.18478	5.96151	0.000335168	0.0256132
APOL1	1.17304	4.19064	0.000314475	0.0253709
BEAN1	1.16872	0.899887	4.92918e-05	0.0163514
SLC39A8	1.15449	4.71016	0.00218839	0.0464405
TAP1	1.15147	2.99536	0.00027389	0.0241336
CLYBL	1.14962	1.44532	0.000503143	0.0282322
TM4SF19	1.14819	0.68872	0.000320477	0.0253709
PLEKHH2	1.14138	2.52062	8.17292e-05	0.0186683
APBB1IP	1.13034	-0.311363	0.000244605	0.023335
TNFSF10	1.13032	6.09671	0.00238061	0.0475805
WNT5A	1.12668	0.690359	0.00212832	0.0458272
SLC2A3	1.12588	5.87309	0.00111324	0.037319
TSPYL2	1.11552	4.41571	0.000583756	0.0298965
ADAMTS9	1.11301	7.01446	5.88102e-06	0.00669103
TOM1L1	1.10697	1.6893	0.00168821	0.0421936
TNC	1.10513	0.478192	0.00186166	0.043616
CDNF	1.09873	0.63156	0.000364321	0.026279
DLL1	1.09617	1.21307	0.000631652	0.0311933
RDM1	1.0951	2.19188	0.000820145	0.0336259
CDH26	1.09168	0.227505	7.90481e-05	0.0186095
SLC25A28	1.08677	4.35834	0.000426441	0.0274893
AMT	1.08598	3.51078	0.000990468	0.0355206
CFI	1.08459	5.01371	0.00182164	0.0432337
SATB2	1.08108	2.5832	0.000485326	0.0281763
RELB	1.08086	3.25721	0.000208235	0.0221449
PLSCR1	1.07052	7.59429	0.00068797	0.031677
TNFAIP3	1.0667	3.48246	0.000606626	0.0305321
APOL2	1.05198	4.50467	0.000203185	0.0221449
ZNF442	1.04066	2.19358	0.000122788	0.0204623
TMEM140	1.03674	4.55425	0.00109887	0.0372139
ACKR3	1.03559	5.32963	0.000703054	0.0316776
PRND	1.03143	1.95602	0.000998395	0.0356974
BTN3A1	1.03053	3.66344	0.000239061	0.0231081
TLDC2	1.02532	0.232221	0.00147453	0.0403037
STRIP2	1.02496	2.49654	0.000322579	0.0253709
ANGPTL2	1.02482	5.53151	0.00140085	0.0395203
STAT2	1.01605	5.85292	0.00046644	0.0281329
GBP2	1.00882	4.73736	0.000609041	0.0305483
PRX	1.00704	0.546173	0.000724608	0.0317609
PABPC1L	1.00516	2.956	0.0012947	0.038931
NUAK2	1.00284	1.42283	6.16708e-05	0.0177189
MPZL2	0.996558	4.92255	0.00229989	0.0472311
RALGAPA2	0.996348	6.32134	0.00038069	0.0269735
SFMBT2	0.995537	0.791673	5.04244e-05	0.0163554
BCL6	0.988887	4.05744	0.00216695	0.0463086
PLET1	0.983808	0.084244	0.00112415	0.037376
PLA2G4C	0.973941	6.96053	0.000456352	0.0278562
SLC5A4	0.957197	0.918681	0.00118594	0.038137
ALG1L2	0.955636	2.49374	0.00127404	0.0387381
SLC46A3	0.948869	3.49428	7.03438e-05	0.0177189
ENAM	0.942819	2.35689	0.00235821	0.0473827
C1orf21	0.939909	4.90512	0.00227403	0.0469233
TPCN1	0.937695	5.05538	0.000144816	0.0211373
IFNGR1	0.933447	5.42918	0.000348789	0.0257117
UBD	0.931258	-0.223503	0.00137406	0.0394203
NFKB2	0.930761	4.20396	0.000857151	0.0342766
SLC25A27	0.929783	3.30585	0.00132202	0.0390866
CCDC191	0.923752	3.44113	2.55413e-05	0.0128603
ANKRD10	0.923278	10.0238	0.000706915	0.0317481
OR52H1	0.918463	0.735201	0.00232002	0.0472311
PODNL1	0.916496	2.35265	0.000418442	0.0274126
FMNL1	0.916451	3.11693	0.00126678	0.0387381
ALS2CL	0.915377	1.73375	0.00218935	0.0464405
LYRM9	0.914988	2.3061	0.00112018	0.0373293
PGPEP1	0.903945	3.34993	0.000813283	0.0336229
TMEM63A	0.900739	5.34701	0.000873154	0.0344447
ARHGEF5	0.899164	0.0496953	0.00133923	0.0391373
TARBP1	0.897188	6.27045	0.000516213	0.0282322
OSMR	0.896952	4.90852	0.00139365	0.0394983
ERICH6B	0.8908	0.665034	0.001494	0.0405155
LYST	0.885302	5.28489	0.000191889	0.0221449
CDRT4	0.885008	4.9469	0.00111411	0.037319
CCDC169	0.879154	3.06244	0.00127658	0.0387381
SOHLH2	0.877887	0.462025	0.00236005	0.0473827
NHLRC3	0.874628	3.76827	7.64165e-05	0.0183114
KLF9	0.873436	3.17002	0.00233867	0.0472787
ACAD11	0.859287	4.55698	0.000548444	0.0288992
ZMAT1	0.856074	3.87744	0.000191179	0.0221449
RNF213	0.852889	7.40898	0.000804258	0.0336229
SLFN5	0.847242	4.66195	0.000198353	0.0221449
MAK	0.845187	1.17407	0.000347614	0.0257117
TRIM25	0.840925	6.49368	0.000395978	0.0272802
TRIM45	0.837984	1.209	0.00157258	0.0413172
AGAP5	0.834677	3.8034	0.00211031	0.0457565
ZNF208	0.833498	3.30406	9.43811e-05	0.0198573
FAHD2B	0.833453	3.44086	0.00232337	0.0472311
PDE5A	0.832932	4.88582	0.00120859	0.0385166
SETBP1	0.82811	2.77683	0.000481842	0.0281763
SCN9A	0.821937	2.80077	0.000718869	0.0317609
TRIM73	0.821514	2.96619	0.00232052	0.0472311
CASP10	0.820818	5.79012	0.000981533	0.035473
SLC11A1	0.820631	4.00973	0.00156601	0.041259
ASMT	0.81808	1.22247	0.00199054	0.0446984
SLC39A11	0.815369	3.66925	0.000471194	0.0281763
RAPGEF5	0.814802	7.1249	0.00163251	0.0417711
FAM20A	0.808466	0.61483	0.0013801	0.0394206
ZNF449	0.800929	3.5551	0.000492308	0.0282322
CDC25B	0.798125	5.74995	0.00201224	0.0447043
PRUNE2	0.795115	4.00065	0.000951476	0.0352013
ZNF397	0.789825	4.36545	0.00137075	0.0394203
ANKDD1A	0.782695	2.70259	0.000575108	0.0297486
GOLGA8B	0.782362	6.92381	0.000420692	0.0274126
ZNF83	0.782292	5.89245	0.000276124	0.0241336
PTPN6	0.780129	-0.441684	0.000669657	0.0314303
B3GALT4	0.779703	1.44414	0.00241828	0.0480234
OFD1	0.777699	4.24347	0.000797719	0.0336229
C9orf3	0.774856	4.84607	0.00168729	0.0421936
APOL6	0.770988	2.22679	0.000927824	0.0349858
POLN	0.766537	2.56284	0.00190723	0.0443147
SSH1	0.764501	5.53282	0.00165405	0.0418551
PCDHGB2	0.764056	1.52617	0.000459233	0.0278562
SLC25A29	0.763281	6.23645	0.000561984	0.0294004
PAN2	0.760411	5.38753	0.00205605	0.045264
HLA-E	0.759468	6.69818	0.000380178	0.0269735
IRAK4	0.751342	5.0564	0.00206589	0.0453344
CHN2	0.750974	3.26103	0.00159692	0.0414934
CC2D1B	0.748483	7.00113	0.00191774	0.0443147
RPH3AL	0.747503	2.47813	0.00106905	0.0368032
TUBG2	0.74455	3.06955	0.00132288	0.0390866
ZSCAN21	0.739464	2.17749	0.000285809	0.0245074
MTMR11	0.738707	2.45885	0.000700365	0.0316776
LTB4R2	0.72647	1.2127	0.00237164	0.0475425
DGKE	0.724025	4.87341	0.00185364	0.043616
SFN	0.720468	0.101615	0.000717162	0.0317609
DYNC2LI1	0.716577	4.42979	0.00166048	0.0418686
TK2	0.715282	5.15491	0.00156316	0.041259
ZBTB20	0.713957	6.59639	0.00183623	0.0433955
BTN3A3	0.711482	3.28827	0.0012736	0.0387381
FGL2	0.709199	0.950831	0.00156385	0.041259
SH3PXD2A	0.70848	2.30528	0.0015831	0.0414026
HHLA1	0.703145	2.71657	0.00181355	0.0431117
HBG2	0.700056	1.25019	0.00031186	0.0253709
ZNF441	0.698348	2.09407	0.00123062	0.0385797
PPARA	0.695062	4.27425	0.000431286	0.0274893
HAAO	0.693629	1.92122	0.000317031	0.0253709
SLC2A5	0.689955	1.48547	0.000515586	0.0282322
PROX1	0.687764	3.05061	0.00251979	0.0489081
NOVA1	0.685623	3.14976	0.000492599	0.0282322
WDR27	0.68142	6.87428	7.65277e-05	0.0183114
LSAMP	0.678064	3.2363	0.00169804	0.0422259
IFT172	0.677054	5.61436	0.000913652	0.0349858
AFMID	0.67554	5.20928	0.000399596	0.0272802
HNF1A	0.669672	0.00257598	0.00136817	0.0394203
TBC1D32	0.668133	5.18264	0.00146132	0.0401101
PRICKLE3	0.665636	2.35689	0.00125466	0.0387381
SLC12A6	0.663926	4.93051	0.00147346	0.0403037
CIR1	0.662989	4.66996	0.000395726	0.0272802
ZNF782	0.660634	3.02061	0.00158848	0.0414026
PPM1K	0.651413	3.73929	0.00153771	0.0410524
TACC2	0.645313	5.64849	0.00133315	0.0391215
GATAD1	0.64391	4.8617	0.00108524	0.0368377
GABRP	0.642884	4.85814	0.000698756	0.0316776
ALPK1	0.642813	4.18094	0.00177796	0.0428585
ZNF155	0.641382	3.0347	0.00251783	0.0489081
ZNF227	0.639213	3.80076	0.00126953	0.0387381
USP49	0.638789	2.64729	0.00258145	0.0495123
CAMK2D	0.636926	5.21145	0.00219543	0.0464405
CCDC144A	0.635973	4.53158	0.00225819	0.0467619
GOLGA8J	0.632942	0.863185	0.00223586	0.0466209
TRAF5	0.625228	5.16728	0.000142594	0.0211373
DENND3	0.615919	6.9703	0.00183434	0.0433955
GNB3	0.614884	1.862	0.00166086	0.0418686
TTLL3	0.614352	5.39235	0.00234851	0.0472813
SLC7A6OS	0.613473	4.05222	0.00249202	0.0485945
LCA5L	0.610724	3.15085	0.00176934	0.0428585
KIF27	0.609446	4.17337	0.00139336	0.0394983
FNBP4	0.608643	7.71967	0.000576814	0.0297486
RPS6KL1	0.603229	3.41364	0.00243033	0.0481317
TTBK2	0.596527	3.82177	0.000669691	0.0314303
LECT2	0.596379	2.10777	0.00181198	0.0431117
ZNF783	0.593878	2.28742	0.00230559	0.0472311
MDM4	0.593324	6.78867	0.000638224	0.0312601
NPIPB8	0.586094	2.80715	0.000503305	0.0282322
BTN2A1	0.584147	3.59478	0.000716666	0.0317609
ADGRB2	0.583585	0.188275	0.00107855	0.0368032
ZBTB37	0.583433	2.37024	0.00127176	0.0387381
IFT43	0.581246	4.62315	0.000829311	0.0338387
TAF1	0.57448	6.22548	0.000802477	0.0336229
SMAD9	0.5734	2.33378	0.00122166	0.0385797
COL4A5	0.572589	5.86418	0.00119474	0.0382423
ZNF567	0.569421	4.41938	0.000802856	0.0336229
MRNIP	0.568868	4.65816	0.0017869	0.0429084
TMEM168	0.568727	4.59828	0.000697792	0.0316776
MANBA	0.563338	3.70453	0.00144346	0.0399787
FAM114A2	0.56257	4.94892	0.000934121	0.0349858
ZBTB25	0.558373	3.38019	0.00129894	0.038931
TAS2R4	0.549904	1.30121	0.00212779	0.0458272
ZNF7	0.544966	3.84868	0.00157788	0.0413479
REL	0.544091	4.29033	0.00160638	0.0414934
SVIL	0.543172	10.3588	0.00145969	0.0401101
ENPP4	0.541824	2.87979	0.000738087	0.0322548
DISC1	0.537864	4.26812	0.000594429	0.0300217
ZNF493	0.537308	4.67219	0.00127409	0.0387381
MOBP	0.531771	0.284392	0.000528853	0.0284417
MPHOSPH8	0.527364	5.63349	0.00111391	0.037319
APOL4	0.52641	4.01083	0.000791925	0.0336229
TXNRD3	0.525428	2.01285	0.00215506	0.0461897
TBC1D15	0.518475	6.44282	0.00208246	0.0454343
ADAMTSL4	0.515549	2.30194	0.00226432	0.0468131
TTC17	0.515509	7.23125	0.00106288	0.0368032
RBM43	0.506065	2.69383	0.00102681	0.036114
AGAP6	0.495864	3.61406	0.00203729	0.0451023
B9D1	0.491561	3.52479	0.00163239	0.0417711
PCDHGA6	0.490181	1.95636	0.00124571	0.0386858
ZNF621	0.470719	4.21388	0.00199521	0.0447043
PRKAA2	0.462756	1.73556	0.00194423	0.0443853
ZNF619	0.45884	2.05228	0.00199725	0.0447043
FBXO15	0.458052	3.66837	0.00202349	0.0448858
ZNF284	0.448789	1.80158	0.00237452	0.0475425
SPDYE3	0.44774	4.17863	0.00221959	0.0464989
BET1L	0.440015	4.96214	0.00246817	0.0485945
STAP2	0.437923	3.7453	0.00219857	0.0464405
SLC25A36	0.409727	6.34115	0.00261188	0.0499646
COX6C	-0.398503	7.29685	0.00248868	0.0485945
YWHAQ	-0.412416	8.54799	0.0016845	0.0421936
PSMA4	-0.41322	6.80196	0.00177012	0.0428585
GXYLT1	-0.420023	3.83879	0.00184944	0.0436097
CAPNS1	-0.422345	8.08401	0.00253885	0.0490172
TMX4	-0.425866	3.53748	0.00197903	0.0445661
ATP5C1	-0.426294	8.24577	0.00230315	0.0472311
EDF1	-0.433517	6.4774	0.00172665	0.0425233
MPZL1	-0.434415	6.17489	0.00257615	0.0494757
YWHAE	-0.435355	8.92007	0.00223125	0.0465914
HDAC2	-0.44069	7.87403	0.00233117	0.0472787
HTATSF1	-0.442015	3.82019	0.0020117	0.0447043
SMIM10L1	-0.442694	2.10954	0.00147932	0.0403591
ACP1	-0.443009	5.97876	0.00170639	0.0422259
PPIB	-0.444489	8.20737	0.00234816	0.0472813
MAGED1	-0.445175	7.35316	0.00260981	0.0499646
TMED2	-0.450019	6.56035	0.00240991	0.0479878
TMCO1	-0.453008	5.72715	0.00191984	0.0443147
TRA2B	-0.45608	8.08321	0.00245011	0.0484578
SELENOT	-0.459446	6.02596	0.00241676	0.0480234
PGRMC1	-0.461664	4.94927	0.00107027	0.0368032
SRP9	-0.465191	7.97862	0.000903443	0.0349858
MLF2	-0.46533	5.6854	0.00100029	0.0356974
UCK2	-0.465468	4.77946	0.0014226	0.0397021
ATP5J	-0.466948	6.25378	0.00163807	0.0417711
CDC42	-0.467652	8.21067	0.00246947	0.0485945
MGAT2	-0.468385	3.97764	0.00137059	0.0394203
HNRNPA1	-0.473332	10.4396	0.000805813	0.0336229
MAZ	-0.47409	6.4004	0.00221074	0.0464989
HNRNPA2B1	-0.474445	8.36135	0.00139669	0.039508
VCP	-0.474827	7.7112	0.00140334	0.0395203
ACAA2	-0.476285	4.46741	0.00194923	0.0443853
LRPAP1	-0.477772	4.26089	0.00117228	0.0380661
HNRNPAB	-0.47871	6.2506	0.00113172	0.0375422
NPM1	-0.479035	12.2144	0.00153192	0.0410274
UBQLN1	-0.482061	6.81291	0.000717205	0.0317609
NDUFAB1	-0.484175	6.09907	0.000866635	0.0343734
RPL35	-0.484832	9.65817	0.00114043	0.0376601
YBX1	-0.486922	7.91611	0.000893839	0.0348836
PSMC1	-0.49	5.85398	0.00194036	0.0443853
VKORC1L1	-0.490847	4.34825	0.00141887	0.039674
HNRNPL	-0.491887	7.62875	0.00233851	0.0472787
NUS1	-0.491928	4.01546	0.00173883	0.0426554
NDUFS5	-0.49257	6.55463	0.00225356	0.0467619
P4HB	-0.494287	9.75168	0.00174345	0.0426969
TRMT10C	-0.496181	4.55245	0.00231492	0.0472311
MAPRE2	-0.497074	6.42231	0.00206856	0.0453344
ANXA6	-0.498494	7.481	0.00248888	0.0485945
CHMP4B	-0.49897	5.577	0.00115693	0.0380327
CALM3	-0.499935	6.16049	0.000657661	0.0314303
RAB1B	-0.502511	4.85342	0.00227765	0.0469233
FAM49A	-0.503103	5.38134	0.0015242	0.040971
RSU1	-0.503381	5.39718	0.00123954	0.0386858
EIF4G2	-0.503706	12.5887	0.000949211	0.0352013
CD81	-0.504155	7.58455	0.000962808	0.0353094
LAMP1	-0.504517	6.42549	0.00135139	0.0393709
EIF4G1	-0.504756	7.79248	0.00216453	0.0463086
NDUFA4	-0.505603	8.05549	0.00131179	0.0390636
SMARCA4	-0.505684	6.42924	0.000556883	0.0292384
TXNL4A	-0.50761	5.87762	0.00117881	0.0380661
PDAP1	-0.509166	7.36209	0.00204252	0.0451023
CBX5	-0.509762	5.24043	0.000436573	0.0275658
AES	-0.516558	9.78165	0.00206131	0.0453116
ATP5L	-0.519407	7.52493	0.00133478	0.0391215
SSR1	-0.519465	6.61916	0.000829971	0.0338387
PTMA	-0.520842	8.88006	0.000668646	0.0314303
CAPZB	-0.52314	6.90966	0.000645841	0.0314223
REEP5	-0.524293	5.71229	0.00221648	0.0464989
MRPL18	-0.525736	4.74634	0.00105173	0.0367249
CTNNAL1	-0.525967	4.98609	0.00138602	0.0394353
MED31	-0.526441	4.35598	0.00160595	0.0414934
RPS26	-0.52744	7.88124	0.00207948	0.0454343
CRELD2	-0.528294	4.2845	0.00200756	0.0447043
EFHD2	-0.530739	3.42006	0.00177197	0.0428585
EHD4	-0.530996	5.35146	0.00130362	0.038961
SERF2	-0.53186	7.43029	0.00177673	0.0428585
CDKN2AIPNL	-0.532061	3.93905	0.0017138	0.042326
DDX1	-0.532345	5.57773	0.00167225	0.0420829
UBB	-0.533512	8.45304	0.00194686	0.0443853
NDUFC1	-0.535639	5.53899	0.00247594	0.0485945
TIMM23	-0.538923	4.90308	0.00116201	0.0380661
LNP1	-0.53912	-0.212944	0.00136169	0.0394203
MEX3D	-0.541279	3.78924	0.00254788	0.0491265
TARS	-0.542197	8.09143	0.00133377	0.0391215
LASP1	-0.542927	5.713	0.00070291	0.0316776
NDUFB10	-0.545313	5.59245	0.000660701	0.0314303
SNRPD3	-0.545547	5.7644	0.00179912	0.0429084
SYNCRIP	-0.546536	6.82937	0.00221836	0.0464989
YIPF1	-0.546861	3.07885	0.000297562	0.0248183
RBBP7	-0.549344	7.76344	0.00121717	0.0385797
DTD1	-0.552196	4.30064	0.00137234	0.0394203
SNRPD2	-0.554924	6.895	0.000443512	0.0275658
ABRACL	-0.555118	5.29417	0.00176248	0.0428585
IER3IP1	-0.555189	3.37296	0.000329531	0.0254489
WDR76	-0.555302	3.57662	0.000682436	0.0316375
TMPO	-0.555711	5.74732	0.000958316	0.0353094
APEX2	-0.558446	2.36151	0.00188216	0.0440257
PPP2CA	-0.559058	7.1216	0.00132208	0.0390866
STMN1	-0.560192	7.98672	0.000844897	0.0339253
CHCHD2	-0.560609	5.57004	0.00071072	0.0317609
PSMA7	-0.563309	6.74221	0.00097663	0.0354609
SEC61G	-0.56473	6.85395	0.000871121	0.0344447
CBX1	-0.566075	5.3025	0.00021943	0.0227149
COPS9	-0.570745	6.6711	0.00154692	0.0410524
ARPC1A	-0.572685	6.19827	0.000682039	0.0316375
UBE2N	-0.573683	6.24743	0.00103921	0.0363748
ECHS1	-0.574225	4.53627	0.000542216	0.0288225
CALR	-0.574375	9.29112	0.000836947	0.0339253
CDK16	-0.57439	6.1557	0.0011707	0.0380661
UQCRC1	-0.575681	6.03714	0.00132765	0.0391215
VCL	-0.576766	6.90037	0.000891654	0.0348836
H2AFV	-0.582386	5.98759	0.000624168	0.0309876
LDOC1	-0.584356	4.30431	0.00160782	0.0414934
CLCN4	-0.585378	1.91648	0.00137739	0.0394203
NUDT15	-0.58656	2.81486	0.00113883	0.0376601
TRAM2	-0.586617	5.12713	0.00043024	0.0274893
UBL5	-0.587699	6.86653	0.00140567	0.0395203
SRSF1	-0.588016	6.42615	0.000985877	0.0355206
TWF2	-0.5949	4.52228	0.00221942	0.0464989
PXDC1	-0.597466	5.54584	0.00252765	0.0489665
OAZ1	-0.597494	7.16891	0.00050739	0.0282322
PARP1	-0.597703	6.10893	0.000860354	0.0343017
FLNB	-0.598581	8.68335	0.00122997	0.0385797
SAP30BP	-0.599	7.85869	0.0016337	0.0417711
RABL3	-0.599848	3.42391	0.0024272	0.0481317
GTF3C1	-0.600257	5.7679	0.00102122	0.0360914
MARCKS	-0.604269	6.95857	0.000643019	0.0313896
ARHGDIA	-0.604662	8.36552	0.00161186	0.0414934
PUF60	-0.605117	5.06937	0.00256197	0.0493332
KNSTRN	-0.605785	4.66042	0.0021412	0.0459603
CATSPERB	-0.606891	2.7352	0.00212872	0.0458272
SNRPA	-0.610322	5.93249	0.00135587	0.0394203
XRCC6	-0.611141	7.59456	0.000343259	0.0257117
HOXA9	-0.61166	4.73904	0.000485866	0.0281763
ARF4	-0.61538	7.9296	0.00039047	0.0272694
PRKAR2A	-0.616298	4.90613	0.00081474	0.0336229
GNG12	-0.617293	6.41505	0.001886	0.0440448
ACTG1	-0.618832	11.0947	0.000210889	0.0221449
TP53I3	-0.618965	4.34694	0.000515289	0.0282322
PRDX4	-0.620061	6.41528	0.000548237	0.0288992
ANXA5	-0.623535	8.27605	0.000502472	0.0282322
KIF24	-0.625192	0.521057	0.00148597	0.040465
TXNDC17	-0.62534	5.9228	0.000414067	0.0274126
UBE2L3	-0.629587	4.38739	0.000150087	0.0212752
MRPL47	-0.629908	4.92174	0.00222135	0.0464989
HSPE1	-0.631532	6.5506	0.000275718	0.0241336
ESAM	-0.63542	6.34874	0.002179	0.0464405
NEFH	-0.635948	0.278602	0.00127181	0.0387381
NDUFA12	-0.636992	6.54345	0.00194696	0.0443853
TUBB6	-0.642146	7.19902	0.00193009	0.0443648
ADRM1	-0.643005	4.35839	0.00158717	0.0414026
ANKRD54	-0.643921	3.54335	0.000594057	0.0300217
PSMB2	-0.643997	5.41407	0.000199768	0.0221449
TPM3	-0.647822	8.60177	0.00196361	0.0444167
PPIA	-0.64881	9.92146	0.000141688	0.0211373
CYCS	-0.650908	5.4865	0.000486464	0.0281763
SFRP1	-0.651294	1.22352	0.00194582	0.0443853
RBM3	-0.652023	7.90621	0.000619182	0.030845
CCT3	-0.654255	7.64391	0.00195971	0.0444167
UCHL1	-0.658078	7.13079	0.00164956	0.0418551
PFDN1	-0.661177	6.67412	0.00044443	0.0275658
SKP1	-0.662028	8.11694	0.000209666	0.0221449
NDUFC2	-0.663117	6.55965	0.000923335	0.0349858
HNRNPA3	-0.666408	7.10192	0.000458198	0.0278562
POLE3	-0.668135	4.00269	0.000171905	0.0221449
CDH5	-0.675188	8.72857	0.00107735	0.0368032
TSR3	-0.678239	3.27328	0.000936046	0.0349858
DCTPP1	-0.681162	3.53887	0.0022422	0.0466864
DUSP14	-0.684862	3.39332	0.00107627	0.0368032
HMGB1	-0.685419	7.98067	0.000818648	0.0336259
ZYX	-0.689202	7.0716	0.00205018	0.045203
CDK2AP1	-0.689344	7.30134	0.000165144	0.0217491
EIF1AX	-0.692563	6.02571	0.000882491	0.0346259
LSM5	-0.693101	5.67412	0.00154124	0.0410524
TNFRSF10D	-0.693229	5.23622	0.000523534	0.0283019
PTMS	-0.695023	6.07258	0.0021129	0.0457565
LRRC59	-0.69741	5.44623	0.000511251	0.0282322
SIVA1	-0.698177	3.94807	0.00111526	0.037319
BMP6	-0.69911	5.39363	0.000745266	0.0324318
C4orf46	-0.699341	3.54164	0.000429082	0.0274893
FAM171A1	-0.703654	4.83575	0.00093512	0.0349858
HPRT1	-0.704696	4.3476	0.000649604	0.0314303
SGCB	-0.704928	4.56225	0.00189202	0.044115
MYL6	-0.706551	9.65031	0.000414807	0.0274126
TUBB	-0.709433	8.02603	0.000516443	0.0282322
SIGMAR1	-0.709992	3.84428	0.00261626	0.0499829
PRDX1	-0.713029	7.22278	0.000169849	0.022135
CSK	-0.713082	4.41159	0.00200743	0.0447043
ARL6IP1	-0.713541	7.14465	6.68967e-05	0.0177189
TAGLN2	-0.714728	6.88499	0.00179329	0.0429084
ACSM3	-0.720522	5.11618	0.000973037	0.0354609
HMGN2	-0.720673	7.87523	0.00170311	0.0422259
CRIP2	-0.721196	6.44705	0.00152342	0.040971
F2R	-0.723415	6.9368	0.000350985	0.0257436
MRPL51	-0.725273	5.85308	0.000815463	0.0336229
CFL1	-0.726525	8.65745	0.00110481	0.037319
CSE1L	-0.727312	5.4765	0.00213597	0.0459155
UBE2I	-0.728252	7.11113	0.00172762	0.0425233
NDUFB11	-0.728969	4.46858	0.00209152	0.0454959
PPP1CA	-0.729824	5.42686	0.000302036	0.0249069
HIST1H4J	-0.73096	8.64541	0.00149256	0.0405155
PHPT1	-0.732738	5.15388	0.000315324	0.0253709
CAV1	-0.735702	9.75424	0.000181993	0.0221449
BCAR1	-0.737503	6.25429	0.000348752	0.0257117
PTGES3	-0.74107	7.01163	0.00026682	0.0241336
TIMM21	-0.742035	3.60297	0.00074658	0.0324318
ANXA2	-0.742703	10.8537	0.00146195	0.0401101
GAPDH	-0.742966	9.98579	0.000222583	0.022868
GINS4	-0.747418	3.20678	0.00101165	0.0359272
SNRPB	-0.747804	5.03946	0.000347447	0.0257117
SH3BGRL3	-0.7519	6.31533	0.00231325	0.0472311
LTBP2	-0.752237	6.25851	0.000260723	0.023934
CKAP2	-0.752696	5.41443	0.00129695	0.038931
AURKAIP1	-0.75302	3.31598	0.00103882	0.0363748
PIM3	-0.75335	4.71795	0.00191696	0.0443147
KHSRP	-0.755667	7.12371	0.00179083	0.0429084
NETO2	-0.756934	4.47702	0.000932192	0.0349858
PSMB6	-0.759775	5.02048	0.000101762	0.0198573
PFN1	-0.762421	7.32881	0.000807447	0.0336229
TRIM59	-0.762846	4.69329	0.00192195	0.0443147
TFDP1	-0.76587	5.86669	6.57308e-05	0.0177189
LYL1	-0.766341	3.44632	0.000202352	0.0221449
HYAL2	-0.76719	7.24793	0.000594298	0.0300217
KRT18	-0.768625	5.81134	0.00239945	0.0478447
COMT	-0.772036	6.5326	0.00178797	0.0429084
SMC1A	-0.772969	5.216	0.00157388	0.0413172
HIST1H2AC	-0.775045	4.9508	0.000230817	0.0229184
BAD	-0.779083	4.0873	0.00143369	0.0398592
SLC29A1	-0.784466	5.76288	0.000485516	0.0281763
PSMC3	-0.784494	5.97431	0.000196642	0.0221449
NOSTRIN	-0.786549	1.75093	0.00219535	0.0464405
CCT7	-0.789247	8.50386	0.000288559	0.0245074
SIRPB2	-0.795642	3.37793	0.00155524	0.0411984
SPSB1	-0.796154	4.04783	0.000612275	0.0306054
XXYLT1	-0.803183	4.58145	0.00119976	0.0383189
FEN1	-0.804114	2.80365	0.000474553	0.0281763
HIST1H1C	-0.805014	7.59555	0.000976618	0.0354609
NDUFA6	-0.806496	5.10631	0.000459101	0.0278562
TOMM5	-0.814089	5.88369	0.000722717	0.0317609
PGAM1	-0.815936	6.17636	0.000921918	0.0349858
ACTB	-0.825113	11.5708	0.000569817	0.0297037
TMEM222	-0.826139	4.26155	0.000530678	0.0284417
CTSC	-0.828592	6.97012	0.00246722	0.0485945
HNRNPM	-0.832803	7.64829	3.91604e-05	0.0142958
COPS6	-0.835115	7.52748	0.000389232	0.0272694
EIF4EBP1	-0.841338	4.21023	0.00118623	0.038137
RAN	-0.842657	8.3759	0.00032913	0.0254489
EIF5A	-0.843633	7.40408	0.000767165	0.0329753
CSRP1	-0.84683	6.66781	0.000531966	0.0284417
MCM6	-0.847209	3.35476	0.00225482	0.0467619
DBF4	-0.853091	4.06957	0.00196719	0.0444167
C19orf24	-0.856208	2.57234	5.3633e-05	0.0166559
UQCR10	-0.856212	5.24083	0.000155835	0.0215512
DPP3	-0.856543	3.9933	0.0010817	0.0368032
LIG1	-0.859081	4.1621	0.00117701	0.0380661
SPTBN5	-0.859424	1.06559	0.00232181	0.0472311
PAICS	-0.861817	5.9131	0.00145927	0.0401101
ZWILCH	-0.871082	5.82937	0.000274171	0.0241336
TIMM8B	-0.875225	4.06995	0.000311668	0.0253709
GLCE	-0.879717	5.7459	0.00253728	0.0490172
BLOC1S5-TXNDC5	-0.883777	7.03994	0.00207312	0.0453661
SMS	-0.886224	5.13621	0.000257163	0.0237566
CACYBP	-0.888981	8.5695	0.000976656	0.0354609
NDUFB7	-0.890199	4.72376	0.00154403	0.0410524
ENO1	-0.890493	7.67146	0.00192488	0.0443147
POLR2E	-0.893459	5.80943	0.000227512	0.0229018
GSTP1	-0.893575	8.91032	0.000252395	0.0236522
ALDOA	-0.896712	9.36692	0.000522791	0.0283019
DEPDC1B	-0.898373	2.57291	0.000808914	0.0336229
PEA15	-0.898644	5.84178	2.75269e-05	0.0128603
KIAA1549L	-0.89924	3.70604	0.00164153	0.0417711
FANCA	-0.906008	4.77199	0.00141397	0.0396127
MYL12B	-0.909934	7.86143	0.000196468	0.0221449
RRM1	-0.910229	6.41338	0.000104055	0.0198573
BOLA1	-0.910891	2.40486	0.000914729	0.0349858
NF2	-0.914471	4.57463	0.000115998	0.0201419
SLC25A15	-0.922237	2.26152	0.000759882	0.0328143
MRPL1	-0.926459	6.12865	0.000515174	0.0282322
CTSZ	-0.928508	5.693	0.000101083	0.0198573
HIST1H4B	-0.928812	6.47872	0.000115424	0.0201419
FANCI	-0.928848	6.18666	0.00124479	0.0386858
BTBD10	-0.929318	6.10812	0.00168606	0.0421936
RANBP1	-0.932357	7.57012	0.000102996	0.0198573
RNF121	-0.933044	5.36873	8.18562e-05	0.0186683
LGALS1	-0.935315	11.0366	0.00149893	0.0405155
BPGM	-0.937806	3.53322	0.000843285	0.0339253
FBXO5	-0.949212	2.95755	0.000679562	0.0316375
ZNF48	-0.952375	2.409	0.000198748	0.0221449
SMC4	-0.954262	7.48551	0.000684829	0.0316375
SAPCD2	-0.955731	0.751213	0.00160109	0.0414934
ANXA1	-0.962932	7.72567	0.000862478	0.0343017
HMGN5	-0.963165	2.0535	0.000459945	0.0278562
TEX261	-0.963962	4.76319	0.000280011	0.0243276
HYI	-0.965798	5.33441	0.000902138	0.0349858
S100A10	-0.968746	7.85348	0.000937204	0.0349858
TRAIP	-0.969591	2.25439	0.00128894	0.038931
MLLT11	-0.969605	3.3318	0.0024785	0.0485945
NACC1	-0.96999	4.68655	0.00128109	0.0387943
TCF19	-0.972303	1.60927	0.000484382	0.0281763
GINS1	-0.977771	2.86803	0.000835114	0.0339253
BRCA1	-0.980342	4.16455	0.00249743	0.0486034
SCARB1	-0.981477	4.93908	0.00219006	0.0464405
KIFC1	-0.992195	2.94665	0.0011514	0.0379363
PRIM1	-1.00314	3.49134	0.000684944	0.0316375
ANKRD37	-1.00753	2.2054	0.00101634	0.0360061
NT5DC2	-1.00786	6.4767	0.000204544	0.0221449
CENPK	-1.00924	6.19914	0.00111732	0.037319
S1PR3	-1.01298	2.4399	6.81049e-05	0.0177189
HIST2H2AC	-1.02534	6.7389	0.000125793	0.0206301
POLQ	-1.02845	2.25363	3.95748e-05	0.0142958
GLDC	-1.03275	1.7098	0.00222364	0.0464989
EHD1	-1.03536	5.49166	0.00173274	0.0425775
FASN	-1.04346	5.64381	0.00225864	0.0467619
ZNF367	-1.04408	0.674715	0.00177941	0.0428585
ORC1	-1.04781	1.08072	0.00143264	0.0398592
GPR4	-1.05251	3.47171	0.00016188	0.0217491
TXNDC5	-1.05432	8.04574	0.000136859	0.0211373
H2AFZ	-1.0559	7.13682	8.86578e-05	0.0193775
HIST1H3I	-1.0575	7.61625	0.0001044	0.0198573
PDGFB	-1.06116	5.36365	0.000702759	0.0316776
CDCA3	-1.06428	3.62624	2.06781e-05	0.0117471
CCNF	-1.06455	2.67828	0.000768129	0.0329753
FAM83D	-1.07141	2.87736	6.25993e-05	0.0177189
MGARP	-1.07425	2.59405	0.000637863	0.0312601
KDELC2	-1.07453	4.1862	0.000356334	0.0259689
USP26	-1.08158	0.713632	0.00164268	0.0417711
CDH2	-1.08403	5.36764	0.0021908	0.0464405
RGS5	-1.08541	9.78337	0.000989055	0.0355206
THOP1	-1.09149	4.01913	0.000929461	0.0349858
HIST1H1D	-1.09438	4.35595	0.000652546	0.0314303
TPI1	-1.09861	8.03894	0.00170685	0.0422259
NME1	-1.1048	4.85212	7.04093e-05	0.0177189
GDF6	-1.10954	1.06808	0.00126834	0.0387381
HIST1H4F	-1.11009	7.93174	5.30189e-05	0.0166559
TRMT10A	-1.11076	3.61969	0.0012683	0.0387381
LDHA	-1.11707	10.168	0.000926662	0.0349858
UBE2T	-1.12905	3.49739	0.0025662	0.0493495
CTGF	-1.13018	8.85843	0.00152986	0.0410274
HMGB2	-1.15158	4.88149	0.0004066	0.0274126
ARHGDIB	-1.16109	7.95728	0.000632584	0.0311933
TUBA1A	-1.16301	7.44323	0.000332177	0.0255182
LMNB2	-1.16389	4.19094	0.000703176	0.0316776
KRT80	-1.17513	0.920969	0.000193511	0.0221449
ZBTB7C	-1.17876	0.327556	0.0013772	0.0394203
SPDL1	-1.1815	5.39401	0.000668282	0.0314303
ENC1	-1.18839	4.30164	0.000107476	0.0198573
HIST2H2BE	-1.19716	6.66466	0.000202429	0.0221449
HIST1H4C	-1.21017	7.28315	0.000249324	0.0236307
PCNA	-1.22792	4.86137	0.000117297	0.0201419
CKS2	-1.25064	4.61461	0.000328836	0.0254489
GPAM	-1.25115	2.85997	0.000114152	0.0201419
DHFR	-1.26393	4.32625	0.000132776	0.0211373
TUBB4B	-1.27318	5.26969	0.000513738	0.0282322
NUSAP1	-1.2813	4.77057	0.00209944	0.0456003
SPAG5	-1.28151	4.60341	0.00122164	0.0385797
CENPA	-1.28368	1.92656	0.0019671	0.0444167
CYP51A1	-1.28502	5.5706	0.000654472	0.0314303
GTSE1	-1.29111	2.99244	0.000149263	0.0212752
FADS2	-1.30083	7.67067	0.000668323	0.0314303
ESCO2	-1.30164	2.91236	4.71511e-05	0.016005
HCFC1R1	-1.3058	2.23458	0.000224043	0.022868
HIST1H1A	-1.31616	1.78148	7.39832e-06	0.00674912
HIST1H3A	-1.32325	6.80641	1.47226e-05	0.0107446
TNFSF18	-1.3256	3.83692	0.000514286	0.0282322
CENPN	-1.35351	5.25702	0.000293383	0.0246105
TYMS	-1.3648	4.93901	0.000952625	0.0352013
ENG	-1.37014	6.48748	0.000244116	0.023335
TECR	-1.37105	5.43288	0.0022793	0.0469233
SPC24	-1.37488	3.29608	0.00034278	0.0257117
TACC3	-1.38006	4.4083	0.00165459	0.0418551
PLK4	-1.38012	3.38928	0.00154452	0.0410524
H2AFX	-1.38355	3.34071	0.000144632	0.0211373
SPOCK1	-1.40188	7.25353	0.00163838	0.0417711
HIST1H4A	-1.40873	6.60046	0.000106175	0.0198573
HIST1H2BK	-1.42603	6.86447	4.01567e-05	0.0142958
HIST1H4H	-1.42964	7.60144	3.52972e-05	0.0135579
HIST1H2AE	-1.44188	7.7265	6.87623e-06	0.00669103
FOXM1	-1.4485	4.11193	0.0004056	0.0274126
NCS1	-1.45249	5.68809	0.00134069	0.0391373
HIST1H2BD	-1.4718	5.78713	2.04839e-05	0.0117471
HIST1H2BC	-1.47333	6.45728	6.29441e-06	0.00669103
HIST2H2BF	-1.48106	4.17643	0.000950543	0.0352013
HIST2H4A	-1.48393	5.97203	0.000578829	0.0297486
NRG1	-1.49708	4.61615	2.74371e-05	0.0128603
LMNB1	-1.49763	5.41789	0.00192052	0.0443147
MCM4	-1.50216	6.02983	3.45067e-05	0.0135579
KIF11	-1.51005	3.0464	0.000903666	0.0349858
NCAPH	-1.51495	2.30191	0.00200252	0.0447043
UHRF1	-1.51597	2.55119	0.000543039	0.0288225
HIST2H2AA4	-1.54601	6.7085	0.000292189	0.0246105
HIST1H2BG	-1.54985	6.8435	7.77753e-07	0.00348336
HIST1H4D	-1.55271	9.50035	4.08671e-06	0.00542269
HIST1H2AK	-1.58562	5.05311	8.35313e-05	0.0187573
CDK1	-1.59051	5.73314	0.000981851	0.035473
RAD51AP1	-1.59145	3.33176	0.00151245	0.0408054
TPX2	-1.60742	3.75545	0.00174645	0.0426987
H2BFS	-1.61527	6.93553	1.06896e-05	0.00866806
CCNB1	-1.61966	5.05661	0.000271517	0.0241336
CENPW	-1.62256	3.56486	0.000419118	0.0274126
ASF1B	-1.62653	2.14549	0.000513253	0.0282322
GGH	-1.62724	5.26161	0.000105233	0.0198573
DEPDC1	-1.62888	3.5071	0.000419628	0.0274126
LYPD1	-1.64013	1.86456	0.00176362	0.0428585
HIST1H2AG	-1.64096	3.3693	0.000238924	0.0231081
TUBA1B	-1.65222	8.00186	8.89487e-05	0.0193775
DHCR24	-1.6525	4.64856	0.000445267	0.0275658
HIST2H2AB	-1.65643	4.36412	0.000226583	0.0229018
HIST1H4L	-1.67834	8.33821	5.67139e-05	0.0168938
APLN	-1.68667	6.00783	0.000846041	0.0339253
HHIP	-1.69884	8.96295	0.0012307	0.0385797
HIST1H2BJ	-1.70224	6.04996	0.00108069	0.0368032
PRR11	-1.72099	7.16211	0.00189917	0.0442109
HIST1H3E	-1.73245	4.79014	2.55954e-05	0.0128603
CXADR	-1.75487	3.91079	0.000924406	0.0349858
HIST1H2AM	-1.7575	6.27845	1.72039e-05	0.0117471
SKA1	-1.78055	2.6863	6.84014e-06	0.00669103
HIST1H2BH	-1.79168	5.35824	1.17133e-06	0.00348336
HIST1H3H	-1.82022	4.78289	0.000207802	0.0221449
HIST1H2BE	-1.83079	5.14288	0.000151793	0.0213036
CEP55	-1.86878	3.41633	0.00234322	0.0472813
ZWINT	-1.87081	2.70089	0.000426644	0.0274893
CCNA2	-1.8739	3.33426	0.00238294	0.0475805
CLSPN	-1.87648	2.4817	9.13615e-05	0.0196105
HIST1H2AD	-1.88227	6.84153	1.32565e-05	0.0101838
2025-03-04	-1.89721	0.982856	2.95277e-05	0.0128603
PLK1	-1.93601	4.09466	2.94691e-05	0.0128603
HIST1H2AH	-1.96128	6.60696	0.00028405	0.0245074
NCAPG	-1.97104	4.43074	0.00203986	0.0451023
HIST1H3F	-2.05282	6.25573	0.000165398	0.0217491
RGS4	-2.0664	4.81396	0.00100937	0.0359272
SHCBP1	-2.06932	3.58696	0.000386532	0.0272552
CDC45	-2.08152	3.21467	0.000753049	0.0326157
MYBL2	-2.11499	2.12819	0.00039997	0.0272802
TK1	-2.1276	2.25714	2.22393e-06	0.00405756
HMMR	-2.15765	2.32179	0.00179756	0.0429084
HIST1H2BB	-2.1806	4.77561	0.000162283	0.0217491
HIST1H2BI	-2.18855	5.20318	6.54091e-05	0.0177189
HIST1H3C	-2.22915	7.36019	0.000445707	0.0275658
HIST1H2BO	-2.28161	6.26377	0.00138364	0.0394353
HIST1H2AI	-2.31889	5.62063	0.00102545	0.036114
HIST1H3D	-2.33821	6.32222	3.58413e-06	0.00542269
HIST1H3J	-2.40152	5.67392	0.000109826	0.0198764
HIST1H2BL	-2.40354	3.7951	9.69916e-06	0.00832758
HIST1H2AB	-2.42282	5.2968	4.56538e-05	0.0158658
HIST2H3A	-2.45736	2.59678	0.000367287	0.026279
HIST2H3C	-2.45736	2.59678	0.000367287	0.026279
HIST2H3D	-2.46115	5.56441	0.000119032	0.0202022
HIST1H1B	-2.49552	5.77101	5.48194e-05	0.0166697
RRM2	-2.50151	5.07445	0.000578173	0.0297486
SLC25A10	-2.57235	2.62192	0.00185936	0.043616
HIST1H2BF	-2.58178	5.32833	7.52304e-07	0.00348336
HIST1H3B	-2.74215	7.48652	0.000519687	0.0283019
HIST1H2BM	-2.74346	4.70988	3.51916e-05	0.0135579
HIST1H2AL	-2.74498	5.72623	0.000136319	0.0211373
HIST1H3G	-2.79642	2.75291	0.000106764	0.0198573
HIST1H2AJ	-2.92463	5.87	2.0675e-05	0.0117471

## Sheet: A549-TEC signature
ABCC2
ABCC3
ACKR4
AGR2
AKR1B10
AKR1C1
AKR1C2
AKR1C3
ALDH3A1
ALDH3B1
ANKRD30A
ANXA13
AP1M2
APOH
APOL4
AQP1
BICC1
C19orf33
C3
C5
CA12
CA4
CEACAM5
CEACAM6
CES1
CLDN2
CLEC10A
CNTN1
CPLX2
CRIP1
CXCL10
CXCL5
CYP24A1
CYP2S1
CYP4F11
DNAJC22
EEPD1
ELF3
EPSTI1
FBXL19
FGA
FGB
FGFBP1
FGG
FGL1
FOXA1
GABRA5
GABRB3
GCNT3
GDF3
GPX2
HGD
HLA-DMB
HPGD
IFI44L
IFIT2
IL18
INSL4
KRT4
KRT8
KRT81
KYNU
LCN2
LGALS9
LINC01234
LINC01588
LYVE1
METTL7B
MISP
MLPH
MMP7
MUC5B
MYRF
NTS
PAPPA
PON3
PRAME
PTGES
RAB27B
RBM47
S100A4
S100P
SELL
SEMA3C
SLC22A3
SLCO1B3
SOX9
SPP1
SUSD2
TESC
TFF1
TM4SF20
TM4SF4
TMEM92
TNS4
TOM1L1
TTC39A
UBD
VCAM1
VTN

## Sheet: H1975-TEC signature
ABCC3
ADGRF1
AFAP1-AS1
AIM2
ALDH3B1
AP1M2
AREG
ARL14
BAIAP2L1
C15orf48
C19orf33
C1orf116
CALB2
CD74
CDH1
CDH3
CHMP4C
CLDN4
CRB3
CRIP1
CSF1R
CST6
CT83
DAPP1
DHRS2
DMKN
DSG2
DSP
EEPD1
ELF3
EMB
EPCAM
ESRP1
ESRP2
FAM83A
FERMT1
GALNT3
GJB3
GJB7
GNA15
GPR132
GPR87
GSTO2
HAS2
IL18
ITGB6
KPNA7
KRT19
LAD1
LAMB3
LEMD1
LINC00673
LINC01511
LOC650226
MAL2
MAP3K9
MB
MISP
MLPH
NCF2
PAEP
PPARG
PPP1R14C
PRAME
PROM2
PRSS21
PRSS8
PTGES
RAMP1
RBM47
S100A14
SCEL
SEMA3C
SEMA3E
SERPINA1
SERPINB5
SFN
SH2D3A
SLCO2A1
SLITRK6
SMC1B
SOX9
ST14
STK32A
SUN3
SYCE3
TC2N
TCN1
TDRD9
TGFBI
TMEM30B
TNC
TNNI3
TNNT1
UCA1
WFDC3
ZNF114
ZNF560
ZNF665
ZNF676

## Sheet: H1755-TEC signature
ABCC3
AKR1B10
AKR1C2
APOE
CES1
CFI
COL1A1
COL6A3
CSAG1
CSAG3
DSCR8
FPR2
GRIP1
IL13RA2
MAGEA10
MAGEA12
MAGEA3
MAGEA4
MAGEA6
PAGE2
PAGE2B
PAGE5
PID1
PTGES
RGS16
SELL
SPANXB1
SSX1

## Sheet: metaTEC signature
APLN
APOL1
APOL4
APOL6
BCAR1
BMP6
CDH2
CFB
CSRP1
DSG2
DSP
EHD4
ENC1
ENG
EPSTI1
F2R
FAM171A1
FLNB
GGH
GLCE
GNG12
HHIP
HLA-F
HYI
IFI44L
IFIT1
IFIT2
IFIT3
JAK3
LASP1
LYPD1
MAPRE2
MGARP
MX1
OAS1
OASL
PARP9
PDGFB
PEA15
PXDC1
RDM1
RNF213
S100A4
SLC2A3
SOX9
TNFSF18
TOM1L1
TRAM2
TTC39A
TUBB6
TXNIP
VCL
ZYX

## Sheet: Th22 signature
CCR10
CCR4
CCR6
CD3
CD4
IL22
