# Supplementary material for: In vitro models to mimic tumor endothelial cell-mediated immune cell reprogramming in lung adenocarcinoma
Source: J Exp Clin Cancer Res. 2025 Nov 27;45:15. doi: 10.1186/s13046-025-03576-4 (PMC12817544; doi:10.1186/s13046-025-03576-4)
Supplement: Supplementary file 5 — Supplementary Material 5. [file 13046_2025_3576_MOESM5_ESM.xls]

## Sheet: Table S4
Table S4: scRNA-seq marker genes from human MCTS
1- Marker genes of all cells from the MCTS (cell type level)
2- Marker genes of the cancer cell subset
3- Marker genes of the fibroblast subset
4- Marker genes of the endothelial subset
5- Marker genes of the immune cell subset

## Sheet: All MCTS cells
	p_val	avg_log2FC	pct.1	pct.2	p_val_adj	cluster	gene
COL6A3	0	5.62446	0.953	0.079	0	Fibroblast_FAP+	COL6A3
COL1A2	0	5.95517	0.913	0.064	0	Fibroblast_FAP+	COL1A2
BGN	0	5.6387	0.881	0.057	0	Fibroblast_FAP+	BGN
COL6A2	0	6.00075	0.939	0.129	0	Fibroblast_FAP+	COL6A2
IFITM3	0	4.99523	0.929	0.145	0	Fibroblast_FAP+	IFITM3
NUPR1	0	5.0151	0.884	0.109	0	Fibroblast_FAP+	NUPR1
COL1A1	0	6.0559	0.83	0.058	0	Fibroblast_FAP+	COL1A1
COL6A1	0	5.90491	0.875	0.11	0	Fibroblast_FAP+	COL6A1
PRKG1	0	5.08927	0.801	0.065	0	Fibroblast_FAP+	PRKG1
SPARC	0	4.77661	0.766	0.042	0	Fibroblast_FAP+	SPARC
GYPC	0	5.44369	0.738	0.021	0	Fibroblast_FAP+	GYPC
IFI16	0	4.34833	0.77	0.101	0	Fibroblast_FAP+	IFI16
COL3A1	0	6.00613	0.698	0.032	0	Fibroblast_FAP+	COL3A1
COL18A1	0	4.25528	0.844	0.182	0	Fibroblast_FAP+	COL18A1
DDR2	0	4.66728	0.711	0.05	0	Fibroblast_FAP+	DDR2
MME	0	5.55338	0.67	0.025	0	Fibroblast_FAP+	MME
PDGFRB	0	5.83984	0.656	0.02	0	Fibroblast_FAP+	PDGFRB
MEG3	0	4.31724	0.7	0.064	0	Fibroblast_FAP+	MEG3
PRRX1	0	5.93853	0.647	0.012	0	Fibroblast_FAP+	PRRX1
PLAT	0	5.68494	0.66	0.033	0	Fibroblast_FAP+	PLAT
PRDX2	0	5.15485	0.647	0.021	0	Fibroblast_FAP+	PRDX2
EDNRA	0	5.2692	0.65	0.031	0	Fibroblast_FAP+	EDNRA
SGIP1	0	5.33649	0.631	0.026	0	Fibroblast_FAP+	SGIP1
MYL9	0	5.21968	0.622	0.019	0	Fibroblast_FAP+	MYL9
TWIST1	0	5.82066	0.631	0.032	0	Fibroblast_FAP+	TWIST1
DCN	0	5.40733	0.62	0.021	0	Fibroblast_FAP+	DCN
RARRES2	0	6.0727	0.608	0.014	0	Fibroblast_FAP+	RARRES2
FAP	0	5.84276	0.599	0.011	0	Fibroblast_FAP+	FAP
COX7A1	0	5.39378	0.604	0.017	0	Fibroblast_FAP+	COX7A1
SPON2	0	6.16744	0.616	0.034	0	Fibroblast_FAP+	SPON2
PRR16	0	5.72956	0.598	0.017	0	Fibroblast_FAP+	PRR16
COL12A1	0	5.98877	0.608	0.027	0	Fibroblast_FAP+	COL12A1
ETS1	0	3.77342	0.735	0.154	0	Fibroblast_FAP+	ETS1
LAMA4	0	4.38515	0.613	0.033	0	Fibroblast_FAP+	LAMA4
SMIM3	0	5.15068	0.599	0.027	0	Fibroblast_FAP+	SMIM3
EVA1B	0	3.87317	0.756	0.189	0	Fibroblast_FAP+	EVA1B
MAGI2	0	4.0158	0.686	0.125	0	Fibroblast_FAP+	MAGI2
SERPING1	0	5.90514	0.574	0.013	0	Fibroblast_FAP+	SERPING1
ADAMTS9-AS2	0	3.7208	0.669	0.111	0	Fibroblast_FAP+	ADAMTS9-AS2
RORA	0	3.44234	0.766	0.211	0	Fibroblast_FAP+	RORA
MMP14	0	4.66193	0.577	0.027	0	Fibroblast_FAP+	MMP14
MMP2	0	4.90792	0.57	0.024	0	Fibroblast_FAP+	MMP2
CDC42EP5	0	4.09814	0.572	0.026	0	Fibroblast_FAP+	CDC42EP5
SNHG18	0	6.08369	0.549	0.008	0	Fibroblast_FAP+	SNHG18
UNC5B	0	4.65284	0.575	0.036	0	Fibroblast_FAP+	UNC5B
COL5A1	0	4.04188	0.581	0.045	0	Fibroblast_FAP+	COL5A1
COL4A1	0	4.48904	0.657	0.127	0	Fibroblast_FAP+	COL4A1
LOX	0	2.60452	0.812	0.283	0	Fibroblast_FAP+	LOX
MMP11	0	6.08029	0.563	0.036	0	Fibroblast_FAP+	MMP11
MEG8	0	3.92259	0.586	0.06	0	Fibroblast_FAP+	MEG8
SEMA5A	0	5.75759	0.526	0.013	0	Fibroblast_FAP+	SEMA5A
SELENOM	0	3.48204	0.888	0.375	0	Fibroblast_FAP+	SELENOM
TRPS1	0	3.53278	0.541	0.029	0	Fibroblast_FAP+	TRPS1
SEC24D	0	2.80982	0.748	0.24	0	Fibroblast_FAP+	SEC24D
C4orf47	0	3.92542	0.62	0.119	0	Fibroblast_FAP+	C4orf47
TXNIP	0	3.52289	0.6	0.104	0	Fibroblast_FAP+	TXNIP
MXRA8	0	5.63458	0.507	0.012	0	Fibroblast_FAP+	MXRA8
AEBP1	0	5.90566	0.504	0.011	0	Fibroblast_FAP+	AEBP1
CTHRC1	0	5.34398	0.515	0.023	0	Fibroblast_FAP+	CTHRC1
CAVIN3	0	4.75289	0.526	0.034	0	Fibroblast_FAP+	CAVIN3
APOE	0	3.81367	0.565	0.073	0	Fibroblast_FAP+	APOE
COL4A2	0	3.65684	0.743	0.256	0	Fibroblast_FAP+	COL4A2
TMEM158	0	3.53997	0.681	0.202	0	Fibroblast_FAP+	TMEM158
A2M	0	5.35914	0.492	0.015	0	Fibroblast_FAP+	A2M
LRP1	0	2.46476	0.818	0.342	0	Fibroblast_FAP+	LRP1
CELF2	0	4.4941	0.493	0.02	0	Fibroblast_FAP+	CELF2
A1BG	0	2.82859	0.763	0.294	0	Fibroblast_FAP+	A1BG
XIST	0	4.78798	0.481	0.016	0	Fibroblast_FAP+	XIST
MGP	0	4.64524	0.513	0.053	0	Fibroblast_FAP+	MGP
CPE	0	2.87765	0.674	0.215	0	Fibroblast_FAP+	CPE
SERPINH1	0	3.14259	0.76	0.302	0	Fibroblast_FAP+	SERPINH1
TGFB1I1	0	2.95937	0.656	0.203	0	Fibroblast_FAP+	TGFB1I1
LINC01705	0	3.60569	0.515	0.063	0	Fibroblast_FAP+	LINC01705
EFEMP2	0	4.74306	0.475	0.025	0	Fibroblast_FAP+	EFEMP2
ARHGAP24	0	2.75016	0.768	0.321	0	Fibroblast_FAP+	ARHGAP24
RCN3	0	5.10118	0.472	0.027	0	Fibroblast_FAP+	RCN3
PLTP	0	4.1919	0.467	0.023	0	Fibroblast_FAP+	PLTP
MRC2	0	3.24945	0.551	0.109	0	Fibroblast_FAP+	MRC2
MT1E	0	5.3636	0.454	0.013	0	Fibroblast_FAP+	MT1E
ANTXR2	0	3.56222	0.486	0.053	0	Fibroblast_FAP+	ANTXR2
ZEB2	0	2.31611	0.518	0.089	0	Fibroblast_FAP+	ZEB2
VEGFA	0	2.85157	0.846	0.419	0	Fibroblast_FAP+	VEGFA
TCEAL8	0	2.82613	0.624	0.197	0	Fibroblast_FAP+	TCEAL8
CDK14	0	4.17081	0.452	0.027	0	Fibroblast_FAP+	CDK14
NFIX	0	3.90036	0.499	0.074	0	Fibroblast_FAP+	NFIX
LTBP1	0	2.69233	0.635	0.212	0	Fibroblast_FAP+	LTBP1
PAM	0	2.47296	0.766	0.344	0	Fibroblast_FAP+	PAM
DKK3	0	3.97374	0.485	0.063	0	Fibroblast_FAP+	DKK3
ALDH1L2	0	3.37006	0.505	0.086	0	Fibroblast_FAP+	ALDH1L2
OXR1	0	2.97833	0.7	0.281	0	Fibroblast_FAP+	OXR1
CADPS2	0	3.51004	0.459	0.042	0	Fibroblast_FAP+	CADPS2
VAMP5	0	3.73148	0.444	0.03	0	Fibroblast_FAP+	VAMP5
HLA-B	0	2.5386	0.754	0.34	0	Fibroblast_FAP+	HLA-B
ANGPTL2	0	5.21113	0.427	0.013	0	Fibroblast_FAP+	ANGPTL2
MAML2	0	2.31821	0.665	0.252	0	Fibroblast_FAP+	MAML2
ADIRF	0	4.8412	0.431	0.019	0	Fibroblast_FAP+	ADIRF
DAB2	0	2.93878	0.554	0.145	0	Fibroblast_FAP+	DAB2
NID1	0	4.81644	0.424	0.019	0	Fibroblast_FAP+	NID1
RFX8	0	5.42674	0.416	0.012	0	Fibroblast_FAP+	RFX8
INAFM1	0	3.6541	0.512	0.109	0	Fibroblast_FAP+	INAFM1
NIBAN1	0	2.97589	0.479	0.08	0	Fibroblast_FAP+	NIBAN1
TMEM45A	0	2.64154	0.581	0.182	0	Fibroblast_FAP+	TMEM45A
LY96	0	4.13109	0.417	0.019	0	Fibroblast_FAP+	LY96
HDAC9	0	4.43153	0.418	0.024	0	Fibroblast_FAP+	HDAC9
ZNF521	0	4.08125	0.411	0.017	0	Fibroblast_FAP+	ZNF521
SPOCK1	0	3.91279	0.44	0.047	0	Fibroblast_FAP+	SPOCK1
CASC15	0	3.55539	0.488	0.097	0	Fibroblast_FAP+	CASC15
PXDN	0	4.36603	0.407	0.016	0	Fibroblast_FAP+	PXDN
CPQ	0	2.89686	0.493	0.105	0	Fibroblast_FAP+	CPQ
ITGB3BP	0	2.63046	0.705	0.318	0	Fibroblast_FAP+	ITGB3BP
YPEL3	0	3.11891	0.526	0.14	0	Fibroblast_FAP+	YPEL3
PLEKHO1	0	4.14609	0.421	0.036	0	Fibroblast_FAP+	PLEKHO1
PDLIM4	0	4.29408	0.397	0.013	0	Fibroblast_FAP+	PDLIM4
HSPB2	0	5.45347	0.39	0.006	0	Fibroblast_FAP+	HSPB2
DLC1	0	5.01376	0.399	0.016	0	Fibroblast_FAP+	DLC1
PAMR1	0	5.07015	0.389	0.009	0	Fibroblast_FAP+	PAMR1
TCEA3	0	4.80107	0.398	0.02	0	Fibroblast_FAP+	TCEA3
PLOD1	0	2.8195	0.667	0.29	0	Fibroblast_FAP+	PLOD1
ACTA2	0	3.63738	0.441	0.064	0	Fibroblast_FAP+	ACTA2
C2orf27A	0	4.08517	0.41	0.034	0	Fibroblast_FAP+	C2orf27A
FAM114A1	0	2.32609	0.848	0.475	0	Fibroblast_FAP+	FAM114A1
LAYN	0	5.55103	0.378	0.006	0	Fibroblast_FAP+	LAYN
MIR100HG	0	1.53661	0.696	0.324	0	Fibroblast_FAP+	MIR100HG
FBXO32	0	3.65271	0.49	0.119	0	Fibroblast_FAP+	FBXO32
TOX2	0	2.66185	0.569	0.198	0	Fibroblast_FAP+	TOX2
SLIT2	0	4.47613	0.387	0.017	0	Fibroblast_FAP+	SLIT2
DIRC3	0	3.62379	0.424	0.055	0	Fibroblast_FAP+	DIRC3
DNAJB9	0	2.64873	0.701	0.333	0	Fibroblast_FAP+	DNAJB9
FAM126A	0	2.75025	0.608	0.241	0	Fibroblast_FAP+	FAM126A
MDK	0	3.56476	0.409	0.042	0	Fibroblast_FAP+	MDK
INHBA	0	4.61478	0.383	0.017	0	Fibroblast_FAP+	INHBA
SDC2	0	4.34621	0.379	0.014	0	Fibroblast_FAP+	SDC2
FKBP10	0	2.50047	0.649	0.285	0	Fibroblast_FAP+	FKBP10
CDH13	0	3.28209	0.391	0.03	0	Fibroblast_FAP+	CDH13
RUNX1	0	2.2336	0.714	0.353	0	Fibroblast_FAP+	RUNX1
PPFIBP1	0	2.37181	0.839	0.481	0	Fibroblast_FAP+	PPFIBP1
AL133453.1	0	1.73087	0.751	0.394	0	Fibroblast_FAP+	AL133453.1
NAV1	0	2.37991	0.598	0.243	0	Fibroblast_FAP+	NAV1
COL5A3	0	4.47556	0.418	0.064	0	Fibroblast_FAP+	COL5A3
ZNF667-AS1	0	5.09087	0.361	0.008	0	Fibroblast_FAP+	ZNF667-AS1
IGFBP7	0	4.82687	0.38	0.028	0	Fibroblast_FAP+	IGFBP7
CBLB	0	2.26341	0.851	0.5	0	Fibroblast_FAP+	CBLB
CDH11	0	5.31625	0.358	0.007	0	Fibroblast_FAP+	CDH11
MIR181A1HG	0	3.21717	0.401	0.051	0	Fibroblast_FAP+	MIR181A1HG
COL5A2	0	2.42747	0.782	0.432	0	Fibroblast_FAP+	COL5A2
ARMCX3	0	2.4577	0.68	0.331	0	Fibroblast_FAP+	ARMCX3
SOD3	0	5.51689	0.356	0.007	0	Fibroblast_FAP+	SOD3
CREB3L1	0	4.42202	0.366	0.019	0	Fibroblast_FAP+	CREB3L1
CLEC2B	0	2.30937	0.572	0.225	0	Fibroblast_FAP+	CLEC2B
TENM4	0	4.98358	0.359	0.013	0	Fibroblast_FAP+	TENM4
PAG1	0	3.98563	0.392	0.048	0	Fibroblast_FAP+	PAG1
GPNMB	0	3.08007	0.38	0.038	0	Fibroblast_FAP+	GPNMB
SOX5	0	4.63845	0.356	0.014	0	Fibroblast_FAP+	SOX5
SERPINF1	0	5.96665	0.356	0.014	0	Fibroblast_FAP+	SERPINF1
BCAT1	0	2.95027	0.388	0.047	0	Fibroblast_FAP+	BCAT1
FBN1	0	3.29729	0.403	0.062	0	Fibroblast_FAP+	FBN1
CLIC4	0	1.75694	0.645	0.305	0	Fibroblast_FAP+	CLIC4
TGFBR3L	0	4.23591	0.389	0.049	0	Fibroblast_FAP+	TGFBR3L
TMTC1	0	4.83199	0.352	0.012	0	Fibroblast_FAP+	TMTC1
MRPS6	0	3.03663	0.742	0.402	0	Fibroblast_FAP+	MRPS6
HLA-A	0	2.29388	0.835	0.496	0	Fibroblast_FAP+	HLA-A
GJA1	0	2.5965	0.549	0.211	0	Fibroblast_FAP+	GJA1
SOX4	0	2.70761	0.685	0.349	0	Fibroblast_FAP+	SOX4
C1orf21	0	2.588	0.445	0.109	0	Fibroblast_FAP+	C1orf21
TSPAN5	0	2.57537	0.454	0.118	0	Fibroblast_FAP+	TSPAN5
TMEM263	0	2.03852	0.746	0.41	0	Fibroblast_FAP+	TMEM263
MXRA7	0	2.49038	0.574	0.238	0	Fibroblast_FAP+	MXRA7
TBX3	0	3.04942	0.544	0.21	0	Fibroblast_FAP+	TBX3
CTSK	0	4.37718	0.367	0.034	0	Fibroblast_FAP+	CTSK
FHL1	0	4.09973	0.367	0.034	0	Fibroblast_FAP+	FHL1
PDGFRA	0	5.68876	0.338	0.007	0	Fibroblast_FAP+	PDGFRA
LAMB1	0	2.2375	0.815	0.484	0	Fibroblast_FAP+	LAMB1
PPP1R18	0	2.81014	0.437	0.109	0	Fibroblast_FAP+	PPP1R18
C11orf96	0	2.51375	0.522	0.194	0	Fibroblast_FAP+	C11orf96
EMP1	0	2.48934	0.618	0.29	0	Fibroblast_FAP+	EMP1
TMEM204	0	5.33465	0.337	0.01	0	Fibroblast_FAP+	TMEM204
SEPTIN11	0	2.37607	0.769	0.443	0	Fibroblast_FAP+	SEPTIN11
ADAMTS12	0	4.66804	0.352	0.026	0	Fibroblast_FAP+	ADAMTS12
AEBP2	0	2.17622	0.684	0.36	0	Fibroblast_FAP+	AEBP2
MAN1A1	0	3.7171	0.34	0.017	0	Fibroblast_FAP+	MAN1A1
PCOLCE	0	4.28571	0.375	0.052	0	Fibroblast_FAP+	PCOLCE
CCDC80	0	2.86468	0.508	0.186	0	Fibroblast_FAP+	CCDC80
DNAH11	0	3.86402	0.365	0.043	0	Fibroblast_FAP+	DNAH11
CCND2	0	5.03117	0.329	0.008	0	Fibroblast_FAP+	CCND2
ITGA5	0	1.85622	0.613	0.292	0	Fibroblast_FAP+	ITGA5
RAB8B	0	2.20313	0.627	0.307	0	Fibroblast_FAP+	RAB8B
CACNA1C	0	4.44323	0.334	0.016	0	Fibroblast_FAP+	CACNA1C
SERPINE1	0	2.90102	0.676	0.359	0	Fibroblast_FAP+	SERPINE1
FGFR1	0	2.02593	0.598	0.281	0	Fibroblast_FAP+	FGFR1
MXI1	0	2.01143	0.724	0.409	0	Fibroblast_FAP+	MXI1
SH3GLB1	0	2.07967	0.846	0.531	0	Fibroblast_FAP+	SH3GLB1
FYN	0	3.50524	0.344	0.029	0	Fibroblast_FAP+	FYN
PKIG	0	2.39609	0.601	0.29	0	Fibroblast_FAP+	PKIG
SELENOK	0	2.60112	0.805	0.495	0	Fibroblast_FAP+	SELENOK
AC097534.2	0	3.50354	0.375	0.065	0	Fibroblast_FAP+	AC097534.2
HLA-E	0	1.99554	0.763	0.453	0	Fibroblast_FAP+	HLA-E
TTLL7	0	2.76203	0.418	0.109	0	Fibroblast_FAP+	TTLL7
FBXL7	0	3.16412	0.346	0.037	0	Fibroblast_FAP+	FBXL7
SH3RF3	0	3.67727	0.333	0.025	0	Fibroblast_FAP+	SH3RF3
BEX4	0	4.62308	0.328	0.02	0	Fibroblast_FAP+	BEX4
SH3PXD2A	0	2.05161	0.498	0.191	0	Fibroblast_FAP+	SH3PXD2A
PLAG1	0	3.61329	0.342	0.036	0	Fibroblast_FAP+	PLAG1
PLCB1	0	2.80567	0.405	0.099	0	Fibroblast_FAP+	PLCB1
RASSF1	0	2.74626	0.442	0.136	0	Fibroblast_FAP+	RASSF1
CCDC102B	0	4.77097	0.334	0.028	0	Fibroblast_FAP+	CCDC102B
LYST	0	2.38148	0.516	0.211	0	Fibroblast_FAP+	LYST
GSTM3	0	3.49021	0.38	0.075	0	Fibroblast_FAP+	GSTM3
GEM	0	2.3923	0.563	0.259	0	Fibroblast_FAP+	GEM
MAP1A	0	4.96392	0.313	0.01	0	Fibroblast_FAP+	MAP1A
MAP1LC3A	0	2.31514	0.568	0.265	0	Fibroblast_FAP+	MAP1LC3A
NR2F1-AS1	0	2.16666	0.458	0.156	0	Fibroblast_FAP+	NR2F1-AS1
ABCA1	0	2.44217	0.392	0.091	0	Fibroblast_FAP+	ABCA1
SLC39A7	0	2.16211	0.665	0.366	0	Fibroblast_FAP+	SLC39A7
BAALC	0	4.95624	0.308	0.009	0	Fibroblast_FAP+	BAALC
HLA-C	0	2.03889	0.772	0.474	0	Fibroblast_FAP+	HLA-C
PHGDH	0	2.60788	0.43	0.132	0	Fibroblast_FAP+	PHGDH
NFIL3	0	2.353	0.63	0.332	0	Fibroblast_FAP+	NFIL3
ANXA6	0	2.4751	0.454	0.157	0	Fibroblast_FAP+	ANXA6
JAK1	0	2.02744	0.899	0.603	0	Fibroblast_FAP+	JAK1
IGF2BP2	0	1.47935	0.775	0.479	0	Fibroblast_FAP+	IGF2BP2
WIPI1	0	1.7752	0.601	0.305	0	Fibroblast_FAP+	WIPI1
FN1	0	3.33874	0.982	0.686	0	Fibroblast_FAP+	FN1
AC025159.1	0	3.2795	0.392	0.097	0	Fibroblast_FAP+	AC025159.1
MAF	0	3.14329	0.336	0.041	0	Fibroblast_FAP+	MAF
MAGI2-AS3	0	4.49509	0.307	0.012	0	Fibroblast_FAP+	MAGI2-AS3
TCEAL9	0	1.8432	0.815	0.52	0	Fibroblast_FAP+	TCEAL9
F2R	0	2.42996	0.506	0.212	0	Fibroblast_FAP+	F2R
RHOBTB3	0	1.99441	0.675	0.381	0	Fibroblast_FAP+	RHOBTB3
SLFN5	0	2.09403	0.494	0.2	0	Fibroblast_FAP+	SLFN5
SLC38A5	0	5.91529	0.299	0.005	0	Fibroblast_FAP+	SLC38A5
MCC	0	4.20649	0.314	0.021	0	Fibroblast_FAP+	MCC
NR2F2-AS1	0	1.79041	0.523	0.231	0	Fibroblast_FAP+	NR2F2-AS1
TIMP2	0	2.29682	0.658	0.366	0	Fibroblast_FAP+	TIMP2
LOXL2	0	1.40821	0.754	0.462	0	Fibroblast_FAP+	LOXL2
PLXDC2	0	3.07602	0.312	0.02	0	Fibroblast_FAP+	PLXDC2
MFGE8	0	2.37159	0.574	0.282	0	Fibroblast_FAP+	MFGE8
TENT5A	0	3.20423	0.391	0.1	0	Fibroblast_FAP+	TENT5A
WLS	0	2.9645	0.38	0.09	0	Fibroblast_FAP+	WLS
METRNL	0	2.66643	0.404	0.114	0	Fibroblast_FAP+	METRNL
NLRP1	0	4.09051	0.303	0.013	0	Fibroblast_FAP+	NLRP1
ZNF83	0	4.16041	0.3	0.01	0	Fibroblast_FAP+	ZNF83
SARS	0	1.95316	0.838	0.548	0	Fibroblast_FAP+	SARS
CIRBP	0	2.24372	0.891	0.602	0	Fibroblast_FAP+	CIRBP
BNC2	0	2.38683	0.39	0.102	0	Fibroblast_FAP+	BNC2
FRMD6	0	2.15591	0.44	0.152	0	Fibroblast_FAP+	FRMD6
HSPA13	0	2.52559	0.446	0.158	0	Fibroblast_FAP+	HSPA13
NREP	0	1.9232	0.412	0.124	0	Fibroblast_FAP+	NREP
FRMD4A	0	2.87698	0.419	0.131	0	Fibroblast_FAP+	FRMD4A
TSPYL2	0	2.47061	0.464	0.177	0	Fibroblast_FAP+	TSPYL2
SYNE1	0	2.06149	0.483	0.196	0	Fibroblast_FAP+	SYNE1
SPART	0	2.09533	0.595	0.308	0	Fibroblast_FAP+	SPART
XRRA1	0	1.97688	0.558	0.272	0	Fibroblast_FAP+	XRRA1
P4HA2	0	2.12906	0.804	0.519	0	Fibroblast_FAP+	P4HA2
KIF26B	0	4.54958	0.307	0.022	0	Fibroblast_FAP+	KIF26B
OPTN	0	1.73584	0.729	0.444	0	Fibroblast_FAP+	OPTN
SEL1L	0	2.01457	0.739	0.455	0	Fibroblast_FAP+	SEL1L
TMF1	0	1.96752	0.698	0.415	0	Fibroblast_FAP+	TMF1
SLC5A3	0	3.16871	0.402	0.12	0	Fibroblast_FAP+	SLC5A3
SLC17A5	0	2.12633	0.496	0.215	0	Fibroblast_FAP+	SLC17A5
CSRP2	0	2.55967	0.531	0.25	0	Fibroblast_FAP+	CSRP2
PJA2	0	1.76176	0.801	0.521	0	Fibroblast_FAP+	PJA2
THBS2	0	4.99731	0.284	0.005	0	Fibroblast_FAP+	THBS2
RBMS3	0	2.90141	0.351	0.074	0	Fibroblast_FAP+	RBMS3
SEC61A1	0	1.90087	0.705	0.43	0	Fibroblast_FAP+	SEC61A1
DENND2A	0	4.83334	0.288	0.013	0	Fibroblast_FAP+	DENND2A
PTPRG	0	1.47757	0.712	0.438	0	Fibroblast_FAP+	PTPRG
TCF4	0	2.37152	0.32	0.047	0	Fibroblast_FAP+	TCF4
EMILIN1	0	4.36872	0.298	0.025	0	Fibroblast_FAP+	EMILIN1
LINC00960	0	3.31701	0.347	0.074	0	Fibroblast_FAP+	LINC00960
PALM2-AKAP2	0	2.18582	0.6	0.327	0	Fibroblast_FAP+	PALM2-AKAP2
GPR173	0	4.21143	0.283	0.01	0	Fibroblast_FAP+	GPR173
RPS6KA2	0	2.66134	0.319	0.047	0	Fibroblast_FAP+	RPS6KA2
THY1	0	6.12458	0.279	0.007	0	Fibroblast_FAP+	THY1
ERO1B	0	2.09881	0.467	0.196	0	Fibroblast_FAP+	ERO1B
SEC31A	0	1.73887	0.874	0.604	0	Fibroblast_FAP+	SEC31A
ARHGAP22	0	2.3438	0.416	0.148	0	Fibroblast_FAP+	ARHGAP22
BTG3	0	2.18506	0.519	0.252	0	Fibroblast_FAP+	BTG3
ZMAT3	0	2.47393	0.412	0.146	0	Fibroblast_FAP+	ZMAT3
PLAGL1	0	2.37054	0.433	0.167	0	Fibroblast_FAP+	PLAGL1
CNN3	0	2.37121	0.516	0.251	0	Fibroblast_FAP+	CNN3
ETV1	0	3.45803	0.319	0.054	0	Fibroblast_FAP+	ETV1
FERMT2	0	1.6825	0.751	0.486	0	Fibroblast_FAP+	FERMT2
QPRT	0	3.92667	0.302	0.037	0	Fibroblast_FAP+	QPRT
CCNG2	0	2.53617	0.404	0.14	0	Fibroblast_FAP+	CCNG2
LAMA2	0	4.52867	0.279	0.015	0	Fibroblast_FAP+	LAMA2
GPC6	0	1.55025	0.624	0.36	0	Fibroblast_FAP+	GPC6
TPST1	0	1.78194	0.495	0.232	0	Fibroblast_FAP+	TPST1
ENO2	0	1.63115	0.649	0.386	0	Fibroblast_FAP+	ENO2
CRIP2	0	1.84829	0.433	0.17	0	Fibroblast_FAP+	CRIP2
ANKRD12	0	1.5483	0.828	0.565	0	Fibroblast_FAP+	ANKRD12
VEGFB	0	2.00145	0.842	0.58	0	Fibroblast_FAP+	VEGFB
KDELR3	0	1.94909	0.518	0.256	0	Fibroblast_FAP+	KDELR3
SPHK1	0	3.61053	0.303	0.043	0	Fibroblast_FAP+	SPHK1
PTGIS	0	5.80423	0.267	0.007	0	Fibroblast_FAP+	PTGIS
ARMCX1	0	5.89003	0.264	0.004	0	Fibroblast_FAP+	ARMCX1
ZNF503	0	2.80252	0.396	0.138	0	Fibroblast_FAP+	ZNF503
TNS1	0	1.34044	0.645	0.389	0	Fibroblast_FAP+	TNS1
RNMT	0	1.82542	0.809	0.553	0	Fibroblast_FAP+	RNMT
CSGALNACT2	0	1.71737	0.534	0.279	0	Fibroblast_FAP+	CSGALNACT2
ARHGAP6	0	3.87652	0.27	0.015	0	Fibroblast_FAP+	ARHGAP6
SH3PXD2B	0	2.07495	0.398	0.144	0	Fibroblast_FAP+	SH3PXD2B
FSTL1	0	3.9997	0.27	0.017	0	Fibroblast_FAP+	FSTL1
PDE5A	0	3.12252	0.313	0.06	0	Fibroblast_FAP+	PDE5A
GLI3	0	4.41772	0.262	0.009	0	Fibroblast_FAP+	GLI3
MYO1D	0	1.85828	0.439	0.186	0	Fibroblast_FAP+	MYO1D
ARID5B	0	1.52961	0.669	0.417	0	Fibroblast_FAP+	ARID5B
SSBP2	0	1.46451	0.623	0.371	0	Fibroblast_FAP+	SSBP2
BBS9	0	1.49472	0.524	0.272	0	Fibroblast_FAP+	BBS9
MBD5	0	1.33649	0.714	0.462	0	Fibroblast_FAP+	MBD5
NAALADL2	0	2.47457	0.34	0.09	0	Fibroblast_FAP+	NAALADL2
TMEM165	0	1.95157	0.808	0.558	0	Fibroblast_FAP+	TMEM165
AC090579.1	0	5.03289	0.265	0.015	0	Fibroblast_FAP+	AC090579.1
HS3ST3A1	0	5.50806	0.254	0.004	0	Fibroblast_FAP+	HS3ST3A1
TSHZ3	0	3.43465	0.28	0.03	0	Fibroblast_FAP+	TSHZ3
JAM2	0	5.47929	0.256	0.006	0	Fibroblast_FAP+	JAM2
MEF2C	0	3.10292	0.266	0.017	0	Fibroblast_FAP+	MEF2C
DAP	0	1.74736	0.64	0.392	0	Fibroblast_FAP+	DAP
LHFPL6	0	4.69207	0.26	0.012	0	Fibroblast_FAP+	LHFPL6
DACH1	0	5.76395	0.256	0.008	0	Fibroblast_FAP+	DACH1
IGFBP5	0	2.1482	0.551	0.304	0	Fibroblast_FAP+	IGFBP5
ITGA1	0	2.64758	0.395	0.149	0	Fibroblast_FAP+	ITGA1
JARID2	0	1.65498	0.608	0.362	0	Fibroblast_FAP+	JARID2
RNF24	0	1.59459	0.567	0.321	0	Fibroblast_FAP+	RNF24
MSC-AS1	0	1.9551	0.449	0.204	0	Fibroblast_FAP+	MSC-AS1
TGFB3	0	5.0603	0.263	0.018	0	Fibroblast_FAP+	TGFB3
LINC01473	0	1.45587	0.516	0.271	0	Fibroblast_FAP+	LINC01473
ZFPM2	0	2.33136	0.293	0.048	0	Fibroblast_FAP+	ZFPM2
CCDC85B	0	1.74963	0.864	0.619	0	Fibroblast_FAP+	CCDC85B
ITPR1	0	1.54098	0.618	0.374	0	Fibroblast_FAP+	ITPR1
ANK2	0	1.89619	0.37	0.126	0	Fibroblast_FAP+	ANK2
CYGB	0	5.46719	0.25	0.006	0	Fibroblast_FAP+	CYGB
DNAJC3	0	2.10819	0.812	0.569	0	Fibroblast_FAP+	DNAJC3
PDGFC	0	1.96371	0.361	0.118	0	Fibroblast_FAP+	PDGFC
AC104123.1	0	2.20614	0.354	0.111	0	Fibroblast_FAP+	AC104123.1
VSTM4	0	5.09005	0.25	0.007	0	Fibroblast_FAP+	VSTM4
NUCB2	0	2.26652	0.844	0.601	0	Fibroblast_FAP+	NUCB2
STAT2	0	2.30445	0.381	0.139	0	Fibroblast_FAP+	STAT2
HERPUD1	0	2.00426	0.832	0.59	0	Fibroblast_FAP+	HERPUD1
CALU	0	1.72066	0.93	0.689	0	Fibroblast_FAP+	CALU
LMAN1	0	2.17083	0.936	0.695	0	Fibroblast_FAP+	LMAN1
TMCO3	0	1.71943	0.542	0.301	0	Fibroblast_FAP+	TMCO3
SDK1	0	2.62065	0.328	0.087	0	Fibroblast_FAP+	SDK1
PRRC1	0	1.86771	0.491	0.25	0	Fibroblast_FAP+	PRRC1
UFM1	0	1.75318	0.773	0.532	0	Fibroblast_FAP+	UFM1
CCBE1	0	4.37182	0.254	0.013	0	Fibroblast_FAP+	CCBE1
AL162253.2	0	2.50736	0.33	0.09	0	Fibroblast_FAP+	AL162253.2
AL050309.1	0	3.57145	0.275	0.035	0	Fibroblast_FAP+	AL050309.1
HIVEP2	0	1.47744	0.455	0.216	0	Fibroblast_FAP+	HIVEP2
LINC02649	0	2.23218	0.321	0.082	0	Fibroblast_FAP+	LINC02649
ARFGAP3	0	1.46663	0.725	0.486	0	Fibroblast_FAP+	ARFGAP3
AKT3	0	1.01863	0.765	0.527	0	Fibroblast_FAP+	AKT3
ZC3H6	0	1.88727	0.431	0.193	0	Fibroblast_FAP+	ZC3H6
CDKN1A	0	1.63791	0.61	0.372	0	Fibroblast_FAP+	CDKN1A
REV3L	0	1.65134	0.626	0.388	0	Fibroblast_FAP+	REV3L
NEXN	0	3.56926	0.279	0.042	0	Fibroblast_FAP+	NEXN
DYRK3	0	2.74871	0.336	0.099	0	Fibroblast_FAP+	DYRK3
RASSF8	0	1.71905	0.466	0.229	0	Fibroblast_FAP+	RASSF8
SNX9	0	1.53145	0.694	0.457	0	Fibroblast_FAP+	SNX9
FKBP11	0	1.84909	0.7	0.463	0	Fibroblast_FAP+	FKBP11
TMED5	0	1.79657	0.639	0.403	0	Fibroblast_FAP+	TMED5
RUFY3	0	1.61607	0.506	0.27	0	Fibroblast_FAP+	RUFY3
CERCAM	0	2.57125	0.358	0.122	0	Fibroblast_FAP+	CERCAM
CCDC18-AS1	0	1.44324	0.572	0.336	0	Fibroblast_FAP+	CCDC18-AS1
HIF3A	0	4.23823	0.253	0.018	0	Fibroblast_FAP+	HIF3A
RBPJ	0	1.42701	0.758	0.523	0	Fibroblast_FAP+	RBPJ
PRMT2	0	1.53471	0.739	0.505	0	Fibroblast_FAP+	PRMT2
SLC25A36	0	1.81142	0.614	0.381	0	Fibroblast_FAP+	SLC25A36
NID2	0	4.27742	0.25	0.017	0	Fibroblast_FAP+	NID2
DAPK3	0	2.09208	0.409	0.176	0	Fibroblast_FAP+	DAPK3
HK2	0	2.11551	0.343	0.111	0	Fibroblast_FAP+	HK2
EPB41L2	0	1.77975	0.465	0.233	0	Fibroblast_FAP+	EPB41L2
AL590617.2	0	2.85175	0.333	0.101	0	Fibroblast_FAP+	AL590617.2
ARMCX6	0	2.34591	0.394	0.162	0	Fibroblast_FAP+	ARMCX6
STAG1	0	1.18275	0.815	0.583	0	Fibroblast_FAP+	STAG1
KLHL24	0	1.88171	0.482	0.25	0	Fibroblast_FAP+	KLHL24
IKBIP	0	1.58353	0.863	0.631	0	Fibroblast_FAP+	IKBIP
ERO1A	0	1.7529	0.871	0.639	0	Fibroblast_FAP+	ERO1A
TRPC1	0	1.46634	0.56	0.329	0	Fibroblast_FAP+	TRPC1
CREB3L2	0	1.52843	0.588	0.357	0	Fibroblast_FAP+	CREB3L2
PHLDA1	0	1.87593	0.48	0.249	0	Fibroblast_FAP+	PHLDA1
YEATS2	0	1.4945	0.526	0.296	0	Fibroblast_FAP+	YEATS2
SEC63	0	1.5832	0.784	0.554	0	Fibroblast_FAP+	SEC63
PDLIM2	0	1.35409	0.851	0.621	0	Fibroblast_FAP+	PDLIM2
H1F0	0	1.82414	0.622	0.392	0	Fibroblast_FAP+	H1F0
SETBP1	0	3.17283	0.272	0.043	0	Fibroblast_FAP+	SETBP1
LYSMD3	0	2.00868	0.46	0.231	0	Fibroblast_FAP+	LYSMD3
MTSS1	0	1.57901	0.441	0.212	0	Fibroblast_FAP+	MTSS1
AC107021.1	0	2.25487	0.351	0.122	0	Fibroblast_FAP+	AC107021.1
MYH9	0	1.54045	0.702	0.473	0	Fibroblast_FAP+	MYH9
SAP30	0	1.96994	0.551	0.323	0	Fibroblast_FAP+	SAP30
PEA15	0	2.07394	0.39	0.162	0	Fibroblast_FAP+	PEA15
CDKN1C	0	2.05335	0.449	0.221	0	Fibroblast_FAP+	CDKN1C
GFPT1	0	1.12237	0.763	0.535	0	Fibroblast_FAP+	GFPT1
PGM3	0	1.73835	0.563	0.335	0	Fibroblast_FAP+	PGM3
AUTS2	0	1.13937	0.461	0.234	0	Fibroblast_FAP+	AUTS2
PXK	0	2.14992	0.362	0.135	0	Fibroblast_FAP+	PXK
FEM1C	0	2.02343	0.374	0.148	0	Fibroblast_FAP+	FEM1C
NPHP3	0	1.76699	0.493	0.267	0	Fibroblast_FAP+	NPHP3
TMEM159	0	2.18859	0.454	0.229	0	Fibroblast_FAP+	TMEM159
MANF	0	2.10896	0.837	0.612	0	Fibroblast_FAP+	MANF
OSTC	0	1.8045	0.904	0.68	0	Fibroblast_FAP+	OSTC
IFI27L2	0	1.48735	0.604	0.38	0	Fibroblast_FAP+	IFI27L2
CRYAB	0	3.51506	0.269	0.046	0	Fibroblast_FAP+	CRYAB
PPP2R3A	0	1.83781	0.42	0.197	0	Fibroblast_FAP+	PPP2R3A
TRAM2	0	1.8957	0.413	0.19	0	Fibroblast_FAP+	TRAM2
CREBRF	0	1.5266	0.557	0.335	0	Fibroblast_FAP+	CREBRF
FOXN3	0	1.75597	0.403	0.181	0	Fibroblast_FAP+	FOXN3
HYOU1	0	2.04002	0.479	0.257	0	Fibroblast_FAP+	HYOU1
LPCAT2	0	2.85144	0.291	0.069	0	Fibroblast_FAP+	LPCAT2
ECM1	0	3.16423	0.264	0.043	0	Fibroblast_FAP+	ECM1
PHF1	0	2.61572	0.323	0.102	0	Fibroblast_FAP+	PHF1
AL390957.1	0	2.8712	0.263	0.042	0	Fibroblast_FAP+	AL390957.1
DGKI	0	4.12849	0.25	0.03	0	Fibroblast_FAP+	DGKI
SLFN11	0	2.38645	0.319	0.099	0	Fibroblast_FAP+	SLFN11
HOMER3	0	2.11812	0.385	0.165	0	Fibroblast_FAP+	HOMER3
NFXL1	0	1.91464	0.385	0.166	0	Fibroblast_FAP+	NFXL1
UBE2J1	0	1.64294	0.582	0.363	0	Fibroblast_FAP+	UBE2J1
QKI	0	1.1545	0.719	0.5	0	Fibroblast_FAP+	QKI
B2M	0	1.96783	0.967	0.748	0	Fibroblast_FAP+	B2M
UFL1	0	1.77284	0.625	0.407	0	Fibroblast_FAP+	UFL1
AC027031.2	0	3.15259	0.274	0.056	0	Fibroblast_FAP+	AC027031.2
SUGCT	0	3.48971	0.25	0.032	0	Fibroblast_FAP+	SUGCT
DYNC2H1	0	1.78643	0.427	0.209	0	Fibroblast_FAP+	DYNC2H1
TIMP3	0	4.51867	0.251	0.033	0	Fibroblast_FAP+	TIMP3
GARS	0	1.44452	0.819	0.601	0	Fibroblast_FAP+	GARS
PCAT6	0	2.50983	0.324	0.107	0	Fibroblast_FAP+	PCAT6
ATG14	0	1.86206	0.515	0.299	0	Fibroblast_FAP+	ATG14
MTSS2	0	2.77069	0.306	0.09	0	Fibroblast_FAP+	MTSS2
OSBPL8	0	1.69272	0.858	0.642	0	Fibroblast_FAP+	OSBPL8
CLEC11A	0	2.06431	0.548	0.333	0	Fibroblast_FAP+	CLEC11A
ZNF292	0	1.26831	0.699	0.484	0	Fibroblast_FAP+	ZNF292
P4HA1	0	1.61417	0.946	0.731	0	Fibroblast_FAP+	P4HA1
TULP3	0	1.66217	0.539	0.325	0	Fibroblast_FAP+	TULP3
AL357153.2	0	2.62654	0.274	0.06	0	Fibroblast_FAP+	AL357153.2
MYO9B	0	1.34741	0.532	0.318	0	Fibroblast_FAP+	MYO9B
PKD2	0	1.64497	0.464	0.251	0	Fibroblast_FAP+	PKD2
MPHOSPH8	0	1.4275	0.772	0.56	0	Fibroblast_FAP+	MPHOSPH8
NBL1	0	2.02412	0.599	0.388	0	Fibroblast_FAP+	NBL1
ATM	0	1.29863	0.588	0.377	0	Fibroblast_FAP+	ATM
MICAL2	0	1.41185	0.549	0.339	0	Fibroblast_FAP+	MICAL2
SNED1	0	3.01556	0.299	0.089	0	Fibroblast_FAP+	SNED1
HIP1	0	1.18515	0.592	0.382	0	Fibroblast_FAP+	HIP1
CCNI	0	1.61358	0.929	0.72	0	Fibroblast_FAP+	CCNI
ARHGAP10	0	1.61646	0.529	0.321	0	Fibroblast_FAP+	ARHGAP10
SRPRA	0	1.67652	0.609	0.401	0	Fibroblast_FAP+	SRPRA
TTC3	0	1.4791	0.897	0.69	0	Fibroblast_FAP+	TTC3
SPRY1	0	2.78907	0.305	0.098	0	Fibroblast_FAP+	SPRY1
SP100	0	1.33348	0.757	0.55	0	Fibroblast_FAP+	SP100
ZFP36L1	0	1.78739	0.699	0.492	0	Fibroblast_FAP+	ZFP36L1
KANSL1L	0	1.67462	0.373	0.167	0	Fibroblast_FAP+	KANSL1L
GAB1	0	1.66806	0.355	0.149	0	Fibroblast_FAP+	GAB1
PNRC1	0	1.61045	0.915	0.71	0	Fibroblast_FAP+	PNRC1
FILIP1L	0	1.55394	0.468	0.263	0	Fibroblast_FAP+	FILIP1L
ARF4	0	1.20246	0.845	0.64	0	Fibroblast_FAP+	ARF4
N4BP2L2	0	1.2789	0.818	0.613	0	Fibroblast_FAP+	N4BP2L2
LCORL	0	1.29432	0.505	0.301	0	Fibroblast_FAP+	LCORL
HIF1A-AS3	0	1.07603	0.633	0.43	0	Fibroblast_FAP+	HIF1A-AS3
ANTXR1	0	2.08015	0.345	0.142	0	Fibroblast_FAP+	ANTXR1
SYF2	0	1.44651	0.827	0.624	0	Fibroblast_FAP+	SYF2
SLC2A3	0	0.926777	0.627	0.425	0	Fibroblast_FAP+	SLC2A3
AC012409.2	0	2.70397	0.268	0.066	0	Fibroblast_FAP+	AC012409.2
HOOK3	0	1.28718	0.673	0.472	0	Fibroblast_FAP+	HOOK3
SLC33A1	0	1.63733	0.494	0.293	0	Fibroblast_FAP+	SLC33A1
INSIG2	0	1.7505	0.481	0.28	0	Fibroblast_FAP+	INSIG2
GOLGA2	0	1.44082	0.719	0.518	0	Fibroblast_FAP+	GOLGA2
SLC25A29	0	2.62305	0.283	0.082	0	Fibroblast_FAP+	SLC25A29
AC083870.1	0	2.74771	0.281	0.081	0	Fibroblast_FAP+	AC083870.1
AP1S2	0	1.88715	0.441	0.241	0	Fibroblast_FAP+	AP1S2
LBH	0	2.01842	0.403	0.204	0	Fibroblast_FAP+	LBH
LZTS2	0	2.49372	0.316	0.117	0	Fibroblast_FAP+	LZTS2
RRAGC	0	2.05715	0.413	0.214	0	Fibroblast_FAP+	RRAGC
PFKFB4	0	1.92082	0.356	0.157	0	Fibroblast_FAP+	PFKFB4
TBC1D15	0	1.37652	0.592	0.393	0	Fibroblast_FAP+	TBC1D15
COPS2	0	1.42455	0.69	0.491	0	Fibroblast_FAP+	COPS2
RSRP1	0	1.5047	0.542	0.344	0	Fibroblast_FAP+	RSRP1
PPIL4	0	1.6471	0.553	0.355	0	Fibroblast_FAP+	PPIL4
GSTO1	0	1.39263	0.912	0.714	0	Fibroblast_FAP+	GSTO1
CHIC2	0	1.58887	0.449	0.251	0	Fibroblast_FAP+	CHIC2
SH3BGRL3	0	1.53367	0.909	0.712	0	Fibroblast_FAP+	SH3BGRL3
COPA	0	1.27962	0.803	0.606	0	Fibroblast_FAP+	COPA
CALR	0	1.79749	0.934	0.737	0	Fibroblast_FAP+	CALR
ANO10	0	1.30574	0.582	0.385	0	Fibroblast_FAP+	ANO10
IGF2R	0	1.5733	0.525	0.329	0	Fibroblast_FAP+	IGF2R
TPT1-AS1	0	1.45919	0.478	0.282	0	Fibroblast_FAP+	TPT1-AS1
KIZ	0	1.69444	0.449	0.253	0	Fibroblast_FAP+	KIZ
FAM3C	0	1.55511	0.562	0.367	0	Fibroblast_FAP+	FAM3C
DOCK11	0	1.98601	0.266	0.071	0	Fibroblast_FAP+	DOCK11
HDLBP	0	1.34306	0.939	0.744	0	Fibroblast_FAP+	HDLBP
LARP1B	0	1.26254	0.707	0.512	0	Fibroblast_FAP+	LARP1B
LRRFIP2	0	1.26342	0.797	0.603	0	Fibroblast_FAP+	LRRFIP2
RALA	0	1.48203	0.811	0.617	0	Fibroblast_FAP+	RALA
KMT2E	0	1.09176	0.736	0.542	0	Fibroblast_FAP+	KMT2E
IER3IP1	0	1.43965	0.693	0.499	0	Fibroblast_FAP+	IER3IP1
KITLG	0	2.44916	0.287	0.094	0	Fibroblast_FAP+	KITLG
TRAF3IP2-AS1	0	1.57735	0.338	0.146	0	Fibroblast_FAP+	TRAF3IP2-AS1
ZNF160	0	1.9176	0.341	0.149	0	Fibroblast_FAP+	ZNF160
IPO9-AS1	0	2.81298	0.259	0.067	0	Fibroblast_FAP+	IPO9-AS1
UST	0	2.14704	0.273	0.081	0	Fibroblast_FAP+	UST
GMFG	0	2.53013	0.271	0.079	0	Fibroblast_FAP+	GMFG
ACAP2	0	1.27682	0.664	0.473	0	Fibroblast_FAP+	ACAP2
HECA	0	2.33989	0.26	0.069	0	Fibroblast_FAP+	HECA
CLEC2D	0	2.42457	0.26	0.069	0	Fibroblast_FAP+	CLEC2D
RCAN1	0	2.87976	0.291	0.1	0	Fibroblast_FAP+	RCAN1
VKORC1	0	1.29986	0.9	0.71	0	Fibroblast_FAP+	VKORC1
ST13	0	1.25918	0.925	0.735	0	Fibroblast_FAP+	ST13
PCMTD1	0	1.2699	0.625	0.435	0	Fibroblast_FAP+	PCMTD1
ARCN1	0	1.49389	0.635	0.445	0	Fibroblast_FAP+	ARCN1
FNIP1	0	1.08983	0.747	0.557	0	Fibroblast_FAP+	FNIP1
PTEN	0	1.08362	0.74	0.55	0	Fibroblast_FAP+	PTEN
RFC1	0	1.40515	0.663	0.474	0	Fibroblast_FAP+	RFC1
PSMB8	0	2.08056	0.354	0.165	0	Fibroblast_FAP+	PSMB8
CALD1	0	1.61656	0.967	0.778	0	Fibroblast_FAP+	CALD1
GUK1	0	1.2522	0.93	0.742	0	Fibroblast_FAP+	GUK1
SPATS2L	0	1.29064	0.893	0.705	0	Fibroblast_FAP+	SPATS2L
KDELR2	0	1.31434	0.809	0.621	0	Fibroblast_FAP+	KDELR2
ATF4	0	1.14971	0.898	0.71	0	Fibroblast_FAP+	ATF4
RFLNB	0	3.22193	0.373	0.185	0	Fibroblast_FAP+	RFLNB
USO1	0	1.37219	0.693	0.505	0	Fibroblast_FAP+	USO1
MAP4K4	0	1.3132	0.811	0.624	0	Fibroblast_FAP+	MAP4K4
CAMK2D	0	1.05722	0.678	0.491	0	Fibroblast_FAP+	CAMK2D
PDIA3	0	1.53418	0.932	0.745	0	Fibroblast_FAP+	PDIA3
MIER1	0	1.29392	0.615	0.428	0	Fibroblast_FAP+	MIER1
PHF3	0	1.29679	0.737	0.55	0	Fibroblast_FAP+	PHF3
FNDC3A	0	0.841995	0.744	0.557	0	Fibroblast_FAP+	FNDC3A
FXYD5	0	0.941041	0.754	0.568	0	Fibroblast_FAP+	FXYD5
RAP1A	0	1.23941	0.529	0.343	0	Fibroblast_FAP+	RAP1A
ANKRD28	0	1.18552	0.605	0.419	0	Fibroblast_FAP+	ANKRD28
ZNF22	0	2.36557	0.301	0.115	0	Fibroblast_FAP+	ZNF22
BCAR1	0	1.66958	0.494	0.308	0	Fibroblast_FAP+	BCAR1
LAPTM4A	0	1.24212	0.834	0.648	0	Fibroblast_FAP+	LAPTM4A
PTTG1IP	0	1.36438	0.736	0.55	0	Fibroblast_FAP+	PTTG1IP
RAB13	0	1.15612	0.901	0.716	0	Fibroblast_FAP+	RAB13
ATXN1	0	0.754526	0.665	0.48	0	Fibroblast_FAP+	ATXN1
SRP54	0	1.31398	0.756	0.571	0	Fibroblast_FAP+	SRP54
SSR2	0	1.29309	0.922	0.738	0	Fibroblast_FAP+	SSR2
BNIP3	0	1.7053	0.907	0.723	0	Fibroblast_FAP+	BNIP3
NR2F2	0	1.65622	0.63	0.446	0	Fibroblast_FAP+	NR2F2
NOTCH3	0	2.41957	0.317	0.133	0	Fibroblast_FAP+	NOTCH3
NNT-AS1	0	2.55247	0.271	0.088	0	Fibroblast_FAP+	NNT-AS1
PLEKHH2	0	1.96711	0.282	0.099	0	Fibroblast_FAP+	PLEKHH2
RHOQ	0	1.28368	0.701	0.518	0	Fibroblast_FAP+	RHOQ
UBE2D3	0	1.15969	0.856	0.673	0	Fibroblast_FAP+	UBE2D3
MINDY2	0	1.30006	0.572	0.389	0	Fibroblast_FAP+	MINDY2
TAF1D	0	1.25214	0.877	0.695	0	Fibroblast_FAP+	TAF1D
KIRREL1	0	2.23516	0.264	0.082	0	Fibroblast_FAP+	KIRREL1
ING2	0	1.70304	0.518	0.336	0	Fibroblast_FAP+	ING2
CCDC149	0	2.14824	0.282	0.1	0	Fibroblast_FAP+	CCDC149
AAK1	0	1.02949	0.697	0.515	0	Fibroblast_FAP+	AAK1
MYDGF	0	1.30327	0.907	0.726	0	Fibroblast_FAP+	MYDGF
ACBD3	0	1.11724	0.837	0.656	0	Fibroblast_FAP+	ACBD3
TIMP1	0	3.43164	0.953	0.772	0	Fibroblast_FAP+	TIMP1
GNAI2	0	1.35464	0.67	0.49	0	Fibroblast_FAP+	GNAI2
PGRMC2	0	1.42765	0.678	0.499	0	Fibroblast_FAP+	PGRMC2
HIST1H2AC	0	1.66045	0.653	0.474	0	Fibroblast_FAP+	HIST1H2AC
SNHG7	0	0.891271	0.892	0.713	0	Fibroblast_FAP+	SNHG7
TRAPPC2B	0	2.30339	0.267	0.088	0	Fibroblast_FAP+	TRAPPC2B
DYM	0	0.936301	0.59	0.411	0	Fibroblast_FAP+	DYM
ELL2	0	0.928638	0.734	0.555	0	Fibroblast_FAP+	ELL2
REXO2	0	1.37319	0.71	0.531	0	Fibroblast_FAP+	REXO2
GOLT1B	0	1.39209	0.584	0.405	0	Fibroblast_FAP+	GOLT1B
SERP1	0	1.46806	0.928	0.75	0	Fibroblast_FAP+	SERP1
PMM1	0	1.49065	0.625	0.447	0	Fibroblast_FAP+	PMM1
OAZ1	0	0.853423	0.936	0.759	0	Fibroblast_FAP+	OAZ1
TUBB	0	0.752405	0.899	0.723	0	Fibroblast_FAP+	TUBB
DGKH	0	1.14265	0.587	0.411	0	Fibroblast_FAP+	DGKH
C12orf57	0	0.995702	0.913	0.738	0	Fibroblast_FAP+	C12orf57
ITM2B	0	0.900051	0.899	0.724	0	Fibroblast_FAP+	ITM2B
CD99	0	0.94784	0.905	0.73	0	Fibroblast_FAP+	CD99
SERINC1	0	1.25835	0.638	0.463	0	Fibroblast_FAP+	SERINC1
SRPX	0	2.75013	0.252	0.077	0	Fibroblast_FAP+	SRPX
DEK	0	1.07118	0.859	0.684	0	Fibroblast_FAP+	DEK
TPM4	0	1.00291	0.955	0.78	0	Fibroblast_FAP+	TPM4
MAP4	0	0.960163	0.884	0.71	0	Fibroblast_FAP+	MAP4
FER	0	0.817081	0.655	0.481	0	Fibroblast_FAP+	FER
P4HB	0	1.01236	0.936	0.762	0	Fibroblast_FAP+	P4HB
RABAC1	0	0.796285	0.924	0.75	0	Fibroblast_FAP+	RABAC1
PBRM1	0	1.09286	0.605	0.431	0	Fibroblast_FAP+	PBRM1
NKTR	0	1.19709	0.574	0.4	0	Fibroblast_FAP+	NKTR
TERF2IP	0	1.34752	0.66	0.487	0	Fibroblast_FAP+	TERF2IP
KDELR1	0	0.665101	0.913	0.74	0	Fibroblast_FAP+	KDELR1
AHI1	0	1.11865	0.59	0.417	0	Fibroblast_FAP+	AHI1
KDSR	0	1.36668	0.636	0.463	0	Fibroblast_FAP+	KDSR
AP3S1	0	1.19668	0.708	0.535	0	Fibroblast_FAP+	AP3S1
CAMLG	0	1.09749	0.801	0.629	0	Fibroblast_FAP+	CAMLG
MARK3	0	0.971437	0.717	0.545	0	Fibroblast_FAP+	MARK3
GNAI3	0	1.18515	0.672	0.501	0	Fibroblast_FAP+	GNAI3
EIF1B	0	1.41877	0.762	0.591	0	Fibroblast_FAP+	EIF1B
TMED9	0	0.985484	0.886	0.715	0	Fibroblast_FAP+	TMED9
CD81	0	1.06502	0.882	0.711	0	Fibroblast_FAP+	CD81
TMEM258	0	0.959483	0.928	0.757	0	Fibroblast_FAP+	TMEM258
DAD1	0	0.854125	0.929	0.758	0	Fibroblast_FAP+	DAD1
RAI14	0	0.970161	0.783	0.613	0	Fibroblast_FAP+	RAI14
BTG1	0	0.661379	0.933	0.763	0	Fibroblast_FAP+	BTG1
CEP57	0	1.32649	0.625	0.455	0	Fibroblast_FAP+	CEP57
KMT2A	0	1.30892	0.638	0.468	0	Fibroblast_FAP+	KMT2A
GABARAP	0	0.871357	0.94	0.77	0	Fibroblast_FAP+	GABARAP
FKBP7	0	2.43194	0.272	0.103	0	Fibroblast_FAP+	FKBP7
PLOD2	0	0.807965	0.889	0.72	0	Fibroblast_FAP+	PLOD2
BNIP3L	0	0.773427	0.891	0.722	0	Fibroblast_FAP+	BNIP3L
SELENOS	0	1.16247	0.903	0.735	0	Fibroblast_FAP+	SELENOS
TUBB6	0	1.25854	0.58	0.413	0	Fibroblast_FAP+	TUBB6
RRAS	0	0.849151	0.846	0.679	0	Fibroblast_FAP+	RRAS
GNAS	0	0.567095	0.957	0.79	0	Fibroblast_FAP+	GNAS
ZEB1	0	1.79987	0.669	0.503	0	Fibroblast_FAP+	ZEB1
COPZ2	0	2.74085	0.256	0.09	0	Fibroblast_FAP+	COPZ2
LAMC1	0	1.31909	0.597	0.432	0	Fibroblast_FAP+	LAMC1
MCFD2	0	1.16261	0.793	0.629	0	Fibroblast_FAP+	MCFD2
EPB41L4A-AS1	0	1.21798	0.754	0.59	0	Fibroblast_FAP+	EPB41L4A-AS1
EEA1	0	1.16872	0.668	0.504	0	Fibroblast_FAP+	EEA1
SARAF	0	1.07903	0.766	0.603	0	Fibroblast_FAP+	SARAF
TRAM1	0	1.07333	0.805	0.642	0	Fibroblast_FAP+	TRAM1
FNBP4	0	0.997047	0.686	0.523	0	Fibroblast_FAP+	FNBP4
SPCS2	0	1.1345	0.912	0.749	0	Fibroblast_FAP+	SPCS2
NPC2	0	1.10165	0.859	0.696	0	Fibroblast_FAP+	NPC2
HM13	0	1.03093	0.876	0.713	0	Fibroblast_FAP+	HM13
UBE2B	0	1.15967	0.824	0.662	0	Fibroblast_FAP+	UBE2B
MYOF	0	0.787163	0.844	0.682	0	Fibroblast_FAP+	MYOF
PFDN5	0	0.755989	0.964	0.802	0	Fibroblast_FAP+	PFDN5
ANXA5	0	0.692721	0.925	0.764	0	Fibroblast_FAP+	ANXA5
CSNK2B	0	1.16571	0.772	0.611	0	Fibroblast_FAP+	CSNK2B
ILK	0	1.30646	0.603	0.442	0	Fibroblast_FAP+	ILK
FAM13A	0	0.740449	0.818	0.657	0	Fibroblast_FAP+	FAM13A
TCF25	0	0.942384	0.826	0.665	0	Fibroblast_FAP+	TCF25
ZFAND3	0	0.597061	0.809	0.649	0	Fibroblast_FAP+	ZFAND3
DST	0	0.764555	0.784	0.624	0	Fibroblast_FAP+	DST
SSR3	0	0.837262	0.904	0.745	0	Fibroblast_FAP+	SSR3
NSD3	0	0.991908	0.712	0.553	0	Fibroblast_FAP+	NSD3
TPM2	0	1.11809	0.966	0.807	0	Fibroblast_FAP+	TPM2
SEC61B	0	0.631959	0.945	0.786	0	Fibroblast_FAP+	SEC61B
BRI3	0	0.67259	0.935	0.777	0	Fibroblast_FAP+	BRI3
LGALS3	0	1.1895	0.924	0.766	0	Fibroblast_FAP+	LGALS3
RNASEK	0	0.650868	0.928	0.77	0	Fibroblast_FAP+	RNASEK
UBXN4	0	0.762715	0.883	0.726	0	Fibroblast_FAP+	UBXN4
MTDH	0	0.7342	0.93	0.775	0	Fibroblast_FAP+	MTDH
YIPF3	0	1.40415	0.597	0.442	0	Fibroblast_FAP+	YIPF3
CKAP4	0	1.35364	0.623	0.468	0	Fibroblast_FAP+	CKAP4
COPB2	0	1.14684	0.699	0.544	0	Fibroblast_FAP+	COPB2
PLIN2	0	1.98084	0.82	0.665	0	Fibroblast_FAP+	PLIN2
CAMTA1	0	0.989777	0.769	0.615	0	Fibroblast_FAP+	CAMTA1
SEPTIN7	0	0.659378	0.906	0.752	0	Fibroblast_FAP+	SEPTIN7
CD63	0	0.886813	0.974	0.82	0	Fibroblast_FAP+	CD63
BRD4	0	1.16175	0.691	0.537	0	Fibroblast_FAP+	BRD4
ZFAS1	0	0.633025	0.958	0.804	0	Fibroblast_FAP+	ZFAS1
GOLGA4	0	0.979442	0.897	0.744	0	Fibroblast_FAP+	GOLGA4
MORF4L1	0	0.492482	0.925	0.772	0	Fibroblast_FAP+	MORF4L1
CTSB	0	1.24601	0.768	0.616	0	Fibroblast_FAP+	CTSB
PPIB	0	1.09599	0.976	0.824	0	Fibroblast_FAP+	PPIB
RAB2A	0	0.576437	0.913	0.762	0	Fibroblast_FAP+	RAB2A
TLN1	0	0.887189	0.852	0.701	0	Fibroblast_FAP+	TLN1
CIR1	0	1.08845	0.711	0.56	0	Fibroblast_FAP+	CIR1
TCEA1	0	1.00446	0.859	0.709	0	Fibroblast_FAP+	TCEA1
GAS5	0	0.591233	0.954	0.805	0	Fibroblast_FAP+	GAS5
C4orf3	0	0.732598	0.879	0.731	0	Fibroblast_FAP+	C4orf3
HSP90B1	0	1.79179	0.972	0.824	0	Fibroblast_FAP+	HSP90B1
SAT2	0	1.0807	0.775	0.627	0	Fibroblast_FAP+	SAT2
KDM5B	0	0.982202	0.672	0.525	0	Fibroblast_FAP+	KDM5B
CANX	0	0.957294	0.898	0.751	0	Fibroblast_FAP+	CANX
PNISR	0	1.05916	0.751	0.604	0	Fibroblast_FAP+	PNISR
DRAP1	0	1.0601	0.734	0.587	0	Fibroblast_FAP+	DRAP1
EIF2S2	0	0.55031	0.934	0.787	0	Fibroblast_FAP+	EIF2S2
APP	0	0.864318	0.816	0.669	0	Fibroblast_FAP+	APP
FNDC3B	0	0.757291	0.92	0.774	0	Fibroblast_FAP+	FNDC3B
RGS10	0	1.09246	0.697	0.551	0	Fibroblast_FAP+	RGS10
APLP2	0	1.09762	0.836	0.691	0	Fibroblast_FAP+	APLP2
FAM162A	0	0.937611	0.859	0.715	0	Fibroblast_FAP+	FAM162A
MIA3	0	1.21716	0.636	0.493	0	Fibroblast_FAP+	MIA3
PDIA4	0	1.42405	0.776	0.633	0	Fibroblast_FAP+	PDIA4
MAP1LC3B	0	0.990588	0.782	0.639	0	Fibroblast_FAP+	MAP1LC3B
NFIC	0	0.865032	0.77	0.628	0	Fibroblast_FAP+	NFIC
SON	0	0.688178	0.847	0.705	0	Fibroblast_FAP+	SON
SDF2L1	0	1.37335	0.757	0.615	0	Fibroblast_FAP+	SDF2L1
TMEM59	0	1.0371	0.759	0.618	0	Fibroblast_FAP+	TMEM59
DDX17	0	0.943585	0.784	0.643	0	Fibroblast_FAP+	DDX17
SLC3A2	0	1.06314	0.795	0.655	0	Fibroblast_FAP+	SLC3A2
SRSF11	0	0.846525	0.779	0.64	0	Fibroblast_FAP+	SRSF11
TMED2	0	0.998321	0.767	0.628	0	Fibroblast_FAP+	TMED2
SNU13	0	0.68237	0.828	0.689	0	Fibroblast_FAP+	SNU13
GBE1	0	1.05302	0.839	0.701	0	Fibroblast_FAP+	GBE1
CUTA	0	0.861961	0.804	0.668	0	Fibroblast_FAP+	CUTA
SCFD1	0	0.829213	0.737	0.601	0	Fibroblast_FAP+	SCFD1
LIMS1	0	1.28376	0.782	0.647	0	Fibroblast_FAP+	LIMS1
CYTOR	0	0.819122	0.817	0.682	0	Fibroblast_FAP+	CYTOR
DNAJC1	0	0.784753	0.819	0.684	0	Fibroblast_FAP+	DNAJC1
DDX24	0	0.812553	0.8	0.666	0	Fibroblast_FAP+	DDX24
FXR1	0	0.733329	0.827	0.694	0	Fibroblast_FAP+	FXR1
SETD5	0	0.625752	0.742	0.611	0	Fibroblast_FAP+	SETD5
SMAP1	0	0.911959	0.744	0.613	0	Fibroblast_FAP+	SMAP1
SUGT1	0	0.881651	0.707	0.576	0	Fibroblast_FAP+	SUGT1
JUND	0	0.821394	0.81	0.679	0	Fibroblast_FAP+	JUND
ZCCHC7	0	0.434438	0.835	0.705	0	Fibroblast_FAP+	ZCCHC7
RNH1	0	0.881019	0.789	0.659	0	Fibroblast_FAP+	RNH1
MLEC	0	0.843056	0.763	0.633	0	Fibroblast_FAP+	MLEC
UBA52	0	0.558152	0.976	0.846	0	Fibroblast_FAP+	UBA52
CHD9	0	0.610024	0.771	0.642	0	Fibroblast_FAP+	CHD9
MAP2K2	0	0.9308	0.777	0.648	0	Fibroblast_FAP+	MAP2K2
RABGEF1	0	0.941232	0.695	0.567	0	Fibroblast_FAP+	RABGEF1
ATP6V1G1	0	0.824124	0.807	0.679	0	Fibroblast_FAP+	ATP6V1G1
TNRC6B	0	0.711335	0.741	0.613	0	Fibroblast_FAP+	TNRC6B
HSPA5	0	2.84065	0.944	0.818	0	Fibroblast_FAP+	HSPA5
SNX6	0	0.581342	0.843	0.718	0	Fibroblast_FAP+	SNX6
YY1	0	0.815225	0.803	0.678	0	Fibroblast_FAP+	YY1
SRSF4	0	0.774258	0.736	0.614	0	Fibroblast_FAP+	SRSF4
SEC62	0	0.549122	0.868	0.746	0	Fibroblast_FAP+	SEC62
CFDP1	0	0.620594	0.831	0.71	0	Fibroblast_FAP+	CFDP1
NBEAL1	0	0.64808	0.77	0.65	0	Fibroblast_FAP+	NBEAL1
RBPMS	0	0.75615	0.725	0.605	0	Fibroblast_FAP+	RBPMS
WASF2	0	0.642534	0.805	0.686	0	Fibroblast_FAP+	WASF2
SRP72	0	0.959637	0.742	0.623	0	Fibroblast_FAP+	SRP72
MARCKS	0	0.728498	0.832	0.714	0	Fibroblast_FAP+	MARCKS
SERF2	0	0.751584	0.976	0.858	0	Fibroblast_FAP+	SERF2
RCN1	0	0.915498	0.738	0.621	0	Fibroblast_FAP+	RCN1
SDCBP	0	1.08182	0.713	0.597	0	Fibroblast_FAP+	SDCBP
WDR83OS	0	0.661653	0.808	0.693	0	Fibroblast_FAP+	WDR83OS
PAK2	0	0.786859	0.764	0.651	0	Fibroblast_FAP+	PAK2
TXNL1	0	0.928277	0.73	0.618	0	Fibroblast_FAP+	TXNL1
FAU	0	0.611251	0.982	0.874	0	Fibroblast_FAP+	FAU
NSRP1	0	0.612467	0.789	0.682	0	Fibroblast_FAP+	NSRP1
RPL14	0	0.465885	0.984	0.892	0	Fibroblast_FAP+	RPL14
LGALS1	0	1.73759	0.987	0.899	0	Fibroblast_FAP+	LGALS1
RPL36	0	0.514776	0.982	0.898	0	Fibroblast_FAP+	RPL36
VIM	0	1.70842	0.996	0.915	0	Fibroblast_FAP+	VIM
RPL35A	0	0.444384	0.985	0.909	0	Fibroblast_FAP+	RPL35A
RPL34	0	0.910771	0.987	0.911	0	Fibroblast_FAP+	RPL34
RPL5	0	0.450169	0.986	0.92	0	Fibroblast_FAP+	RPL5
RPS28	0	0.455365	0.991	0.929	0	Fibroblast_FAP+	RPS28
PTMA	0	0.865061	0.991	0.931	0	Fibroblast_FAP+	PTMA
RPL17	0	0.435561	0.989	0.943	0	Fibroblast_FAP+	RPL17
TPT1	0	0.774694	0.993	0.955	0	Fibroblast_FAP+	TPT1
RPS8	0	0.422434	0.992	0.956	0	Fibroblast_FAP+	RPS8
NEAT1	0	1.11116	0.983	0.949	0	Fibroblast_FAP+	NEAT1
RPS18	0	0.404684	0.997	0.974	0	Fibroblast_FAP+	RPS18
MALAT1	0	1.72029	0.999	1	0	Fibroblast_FAP+	MALAT1
ESD	1.46951e-307	0.746514	0.767	0.662	4.35798e-303	Fibroblast_FAP+	ESD
CD109	4.86838e-307	1.14272	0.642	0.498	1.44377e-302	Fibroblast_FAP+	CD109
EIF1	1.57845e-306	0.379881	0.992	0.952	4.68106e-302	Fibroblast_FAP+	EIF1
BET1	4.02208e-305	1.52776	0.534	0.361	1.19279e-300	Fibroblast_FAP+	BET1
GLT8D1	8.4048e-305	2.00947	0.404	0.214	2.49253e-300	Fibroblast_FAP+	GLT8D1
HMGA2	1.12664e-304	1.3895	0.519	0.308	3.34115e-300	Fibroblast_FAP+	HMGA2
TET1	1.16035e-304	1.84142	0.36	0.169	3.44113e-300	Fibroblast_FAP+	TET1
DARS	1.61498e-304	0.722368	0.779	0.673	4.78938e-300	Fibroblast_FAP+	DARS
SESN2	5.79154e-304	2.06005	0.273	0.102	1.71754e-299	Fibroblast_FAP+	SESN2
SRRM2	7.09675e-304	0.539994	0.898	0.752	2.10461e-299	Fibroblast_FAP+	SRRM2
MSANTD3	9.45677e-304	1.40283	0.562	0.395	2.8045e-299	Fibroblast_FAP+	MSANTD3
MYL6B	1.51403e-301	1.22923	0.614	0.476	4.49002e-297	Fibroblast_FAP+	MYL6B
OSBP	8.0672e-300	1.2043	0.607	0.458	2.39241e-295	Fibroblast_FAP+	OSBP
SNX3	2.63035e-299	0.617423	0.832	0.711	7.80057e-295	Fibroblast_FAP+	SNX3
PCBP3	3.87809e-299	1.68874	0.359	0.164	1.15008e-294	Fibroblast_FAP+	PCBP3
BOD1L1	8.10115e-298	0.920395	0.706	0.585	2.40248e-293	Fibroblast_FAP+	BOD1L1
ANKRD37	2.02885e-297	2.07671	0.404	0.213	6.01676e-293	Fibroblast_FAP+	ANKRD37
MAML3	3.72013e-297	0.739797	0.76	0.622	1.10324e-292	Fibroblast_FAP+	MAML3
COPB1	5.8765e-297	0.671448	0.769	0.657	1.74273e-292	Fibroblast_FAP+	COPB1
TARSL2	6.39448e-297	1.42949	0.521	0.342	1.89635e-292	Fibroblast_FAP+	TARSL2
TBC1D23	7.75843e-297	1.48727	0.486	0.3	2.30084e-292	Fibroblast_FAP+	TBC1D23
RIC1	2.92935e-296	0.997097	0.569	0.393	8.68727e-292	Fibroblast_FAP+	RIC1
GOLGA5	4.62762e-294	1.31665	0.535	0.365	1.37237e-289	Fibroblast_FAP+	GOLGA5
AFF4	5.48674e-294	0.728549	0.724	0.597	1.62715e-289	Fibroblast_FAP+	AFF4
WDFY3	5.94665e-294	0.911226	0.566	0.39	1.76354e-289	Fibroblast_FAP+	WDFY3
FCGRT	1.13608e-293	1.20218	0.582	0.425	3.36917e-289	Fibroblast_FAP+	FCGRT
ZNF148	7.37985e-293	0.863678	0.637	0.494	2.18857e-288	Fibroblast_FAP+	ZNF148
STC2	1.02407e-292	1.48403	0.524	0.325	3.03699e-288	Fibroblast_FAP+	STC2
EEF2	1.03978e-292	0.462103	0.964	0.811	3.08358e-288	Fibroblast_FAP+	EEF2
KTN1	3.0906e-292	0.463915	0.929	0.777	9.16548e-288	Fibroblast_FAP+	KTN1
TICAM2	3.39245e-292	1.8511	0.299	0.124	1.00607e-287	Fibroblast_FAP+	TICAM2
MORF4L2	3.64485e-292	0.690497	0.828	0.699	1.08092e-287	Fibroblast_FAP+	MORF4L2
COPE	7.79982e-292	0.735385	0.798	0.686	2.31312e-287	Fibroblast_FAP+	COPE
LNPK	7.61814e-291	1.362	0.518	0.344	2.25924e-286	Fibroblast_FAP+	LNPK
KLF9	1.00444e-290	1.80116	0.381	0.194	2.97878e-286	Fibroblast_FAP+	KLF9
SNHG12	1.47936e-290	0.966324	0.633	0.475	4.3872e-286	Fibroblast_FAP+	SNHG12
KAT6B	2.92454e-290	0.792252	0.664	0.52	8.67303e-286	Fibroblast_FAP+	KAT6B
DLEU2	9.97578e-290	0.918221	0.533	0.347	2.95842e-285	Fibroblast_FAP+	DLEU2
WSB1	3.25043e-289	0.75003	0.88	0.735	9.63947e-285	Fibroblast_FAP+	WSB1
ZNF395	1.15068e-288	2.23297	0.275	0.109	3.41247e-284	Fibroblast_FAP+	ZNF395
ANKRD10	1.01542e-287	1.53296	0.475	0.293	3.01133e-283	Fibroblast_FAP+	ANKRD10
IFITM2	1.11721e-286	0.833837	0.842	0.691	3.31319e-282	Fibroblast_FAP+	IFITM2
RB1	2.29701e-286	0.957864	0.609	0.458	6.81202e-282	Fibroblast_FAP+	RB1
ZNF451	5.90354e-286	1.40827	0.466	0.282	1.75075e-281	Fibroblast_FAP+	ZNF451
OS9	1.2347e-284	1.04791	0.659	0.543	3.66162e-280	Fibroblast_FAP+	OS9
CDK19	3.24793e-282	1.21979	0.464	0.273	9.63207e-278	Fibroblast_FAP+	CDK19
SCARB2	5.83687e-282	1.45688	0.509	0.341	1.73098e-277	Fibroblast_FAP+	SCARB2
RSF1	7.31848e-282	0.702269	0.721	0.613	2.17037e-277	Fibroblast_FAP+	RSF1
STC1	1.35988e-281	1.55992	0.671	0.504	4.03286e-277	Fibroblast_FAP+	STC1
TRIR	2.01641e-281	0.604126	0.805	0.688	5.97987e-277	Fibroblast_FAP+	TRIR
TGFBI	2.38127e-280	1.2184	0.572	0.405	7.0619e-276	Fibroblast_FAP+	TGFBI
TBC1D8B	3.1238e-280	2.01392	0.329	0.152	9.26393e-276	Fibroblast_FAP+	TBC1D8B
VAT1	4.76792e-280	1.21386	0.592	0.445	1.41397e-275	Fibroblast_FAP+	VAT1
ELF2	6.13367e-280	0.85341	0.635	0.498	1.819e-275	Fibroblast_FAP+	ELF2
ERP29	1.65227e-279	0.618841	0.802	0.693	4.89997e-275	Fibroblast_FAP+	ERP29
DDIT3	1.66151e-279	1.39412	0.653	0.508	4.92737e-275	Fibroblast_FAP+	DDIT3
FBLN1	4.23779e-279	2.29393	0.33	0.155	1.25676e-274	Fibroblast_FAP+	FBLN1
EXOC1	4.54425e-279	1.35014	0.502	0.327	1.34764e-274	Fibroblast_FAP+	EXOC1
PIK3CA	6.10681e-279	1.41561	0.4	0.214	1.81104e-274	Fibroblast_FAP+	PIK3CA
MON2	1.84923e-278	0.702455	0.655	0.507	5.48409e-274	Fibroblast_FAP+	MON2
HCFC1R1	2.24375e-278	1.07323	0.655	0.531	6.65406e-274	Fibroblast_FAP+	HCFC1R1
EMP3	4.43489e-278	0.490774	0.944	0.798	1.31521e-273	Fibroblast_FAP+	EMP3
NFKBIL1	5.05224e-278	1.73145	0.433	0.249	1.49829e-273	Fibroblast_FAP+	NFKBIL1
PPARA	5.02415e-277	1.68291	0.336	0.157	1.48996e-272	Fibroblast_FAP+	PPARA
STARD9	5.08236e-276	1.76782	0.268	0.105	1.50723e-271	Fibroblast_FAP+	STARD9
SASH1	2.11192e-275	1.64407	0.397	0.213	6.26312e-271	Fibroblast_FAP+	SASH1
SWI5	1.17655e-274	0.895676	0.691	0.592	3.48919e-270	Fibroblast_FAP+	SWI5
JMY	1.73949e-274	1.80068	0.349	0.17	5.15862e-270	Fibroblast_FAP+	JMY
TCEAL3	8.35406e-274	1.84713	0.363	0.181	2.47748e-269	Fibroblast_FAP+	TCEAL3
UBN2	1.53624e-273	1.36623	0.461	0.279	4.55587e-269	Fibroblast_FAP+	UBN2
CCDC82	1.64118e-272	1.36665	0.487	0.315	4.86709e-268	Fibroblast_FAP+	CCDC82
ARHGEF2	2.09781e-272	1.56844	0.389	0.206	6.22127e-268	Fibroblast_FAP+	ARHGEF2
GOLIM4	5.11945e-272	1.48993	0.525	0.365	1.51823e-267	Fibroblast_FAP+	GOLIM4
ASCC3	1.81275e-271	0.653263	0.701	0.576	5.37589e-267	Fibroblast_FAP+	ASCC3
LRRFIP1	1.16387e-269	0.647652	0.889	0.772	3.45157e-265	Fibroblast_FAP+	LRRFIP1
ATP6V0B	6.74874e-269	0.830209	0.729	0.625	2.00141e-264	Fibroblast_FAP+	ATP6V0B
PMAIP1	1.01038e-268	2.35992	0.376	0.2	2.99637e-264	Fibroblast_FAP+	PMAIP1
ELP2	1.27778e-268	1.4677	0.447	0.27	3.78938e-264	Fibroblast_FAP+	ELP2
HILPDA	1.27795e-268	0.950114	0.754	0.605	3.78988e-264	Fibroblast_FAP+	HILPDA
CSNK1A1	1.62843e-268	0.407603	0.833	0.718	4.82928e-264	Fibroblast_FAP+	CSNK1A1
RB1CC1	6.13165e-268	0.721775	0.736	0.634	1.8184e-263	Fibroblast_FAP+	RB1CC1
CSDE1	7.2514e-268	0.663555	0.764	0.661	2.15048e-263	Fibroblast_FAP+	CSDE1
MCEE	4.40896e-267	1.5288	0.47	0.297	1.30752e-262	Fibroblast_FAP+	MCEE
SF3B2	2.45048e-266	0.648055	0.764	0.658	7.26716e-262	Fibroblast_FAP+	SF3B2
RPS27L	2.51539e-265	0.433254	0.934	0.804	7.45965e-261	Fibroblast_FAP+	RPS27L
YTHDC1	1.15682e-264	0.988514	0.646	0.536	3.43068e-260	Fibroblast_FAP+	YTHDC1
CD44	1.77134e-264	0.629767	0.799	0.688	5.25308e-260	Fibroblast_FAP+	CD44
DDX50	3.21644e-264	1.01912	0.633	0.514	9.53866e-260	Fibroblast_FAP+	DDX50
RPN1	1.32341e-263	1.21396	0.587	0.452	3.9247e-259	Fibroblast_FAP+	RPN1
PID1	8.98962e-262	1.63876	0.269	0.107	2.66596e-257	Fibroblast_FAP+	PID1
SPIRE1	1.57822e-260	1.12967	0.574	0.419	4.68037e-256	Fibroblast_FAP+	SPIRE1
FICD	3.5648e-260	2.30138	0.268	0.11	1.05718e-255	Fibroblast_FAP+	FICD
MICU3	5.04894e-260	1.60145	0.326	0.154	1.49731e-255	Fibroblast_FAP+	MICU3
CYTH3	8.79908e-260	1.55586	0.426	0.249	2.60945e-255	Fibroblast_FAP+	CYTH3
ZMYM6	1.45645e-259	1.56081	0.317	0.147	4.31925e-255	Fibroblast_FAP+	ZMYM6
YME1L1	1.72393e-259	0.676591	0.724	0.624	5.1125e-255	Fibroblast_FAP+	YME1L1
MTIF3	5.84351e-258	0.928581	0.664	0.559	1.73295e-253	Fibroblast_FAP+	MTIF3
SAP18	2.39395e-257	0.589148	0.809	0.697	7.0995e-253	Fibroblast_FAP+	SAP18
MCRIP1	2.00819e-256	1.36652	0.52	0.366	5.95549e-252	Fibroblast_FAP+	MCRIP1
ALKBH7	4.6845e-256	0.59648	0.781	0.677	1.38924e-251	Fibroblast_FAP+	ALKBH7
DNAJB4	6.70119e-256	2.2307	0.314	0.148	1.98731e-251	Fibroblast_FAP+	DNAJB4
FARP1	5.31373e-255	0.873134	0.551	0.393	1.57584e-250	Fibroblast_FAP+	FARP1
UAP1	6.44121e-255	1.56297	0.427	0.254	1.9102e-250	Fibroblast_FAP+	UAP1
SNX2	8.6437e-255	1.14228	0.57	0.434	2.56338e-250	Fibroblast_FAP+	SNX2
PDIA6	9.4995e-255	0.606657	0.927	0.793	2.81717e-250	Fibroblast_FAP+	PDIA6
ZRANB2	5.86903e-254	0.846013	0.651	0.542	1.74052e-249	Fibroblast_FAP+	ZRANB2
SLC22A15	1.00065e-253	1.79223	0.301	0.136	2.96754e-249	Fibroblast_FAP+	SLC22A15
RBFOX2	1.89435e-253	0.690182	0.682	0.582	5.61788e-249	Fibroblast_FAP+	RBFOX2
CD164	3.69886e-253	0.917119	0.654	0.547	1.09694e-248	Fibroblast_FAP+	CD164
TOMM7	1.00693e-252	0.451622	0.961	0.809	2.98617e-248	Fibroblast_FAP+	TOMM7
NDRG1	2.74719e-252	0.423079	0.839	0.684	8.14708e-248	Fibroblast_FAP+	NDRG1
ARL1	1.49032e-250	1.13319	0.603	0.485	4.41971e-246	Fibroblast_FAP+	ARL1
MEF2A	1.59776e-250	0.638196	0.667	0.538	4.73833e-246	Fibroblast_FAP+	MEF2A
VPS4B	1.45753e-249	1.11191	0.581	0.451	4.32244e-245	Fibroblast_FAP+	VPS4B
AARS	3.62985e-249	1.14604	0.545	0.393	1.07647e-244	Fibroblast_FAP+	AARS
SUCO	3.69048e-249	0.981767	0.573	0.427	1.09445e-244	Fibroblast_FAP+	SUCO
CDV3	6.51319e-249	0.558901	0.821	0.708	1.93155e-244	Fibroblast_FAP+	CDV3
TARS	6.60094e-249	0.720907	0.695	0.592	1.95757e-244	Fibroblast_FAP+	TARS
ABL2	8.09462e-249	0.874133	0.611	0.461	2.40054e-244	Fibroblast_FAP+	ABL2
Z93930.2	6.17785e-248	1.97679	0.29	0.128	1.8321e-243	Fibroblast_FAP+	Z93930.2
PSAP	1.5284e-247	0.509425	0.837	0.733	4.53262e-243	Fibroblast_FAP+	PSAP
RNF114	2.65615e-246	1.37534	0.489	0.33	7.87707e-242	Fibroblast_FAP+	RNF114
CISD2	2.55901e-245	1.02992	0.639	0.538	7.58901e-241	Fibroblast_FAP+	CISD2
SECISBP2L	4.62158e-245	1.54619	0.394	0.223	1.37057e-240	Fibroblast_FAP+	SECISBP2L
MTCH1	1.33597e-244	0.91122	0.653	0.553	3.96197e-240	Fibroblast_FAP+	MTCH1
FTX	1.41874e-244	0.504676	0.854	0.737	4.20743e-240	Fibroblast_FAP+	FTX
GTF2F1	1.94087e-244	0.994606	0.621	0.508	5.75586e-240	Fibroblast_FAP+	GTF2F1
DIPK2A	2.59755e-244	1.90833	0.286	0.128	7.70329e-240	Fibroblast_FAP+	DIPK2A
TMEM39A	6.28237e-244	1.56632	0.382	0.21	1.8631e-239	Fibroblast_FAP+	TMEM39A
STK19	1.32951e-243	1.93223	0.354	0.185	3.9428e-239	Fibroblast_FAP+	STK19
HS2ST1	2.92129e-243	1.07552	0.489	0.324	8.66337e-239	Fibroblast_FAP+	HS2ST1
ZNF791	1.14432e-242	1.79362	0.33	0.164	3.3936e-238	Fibroblast_FAP+	ZNF791
RARS2	3.82914e-242	1.25164	0.478	0.316	1.13557e-237	Fibroblast_FAP+	RARS2
PPP1R12A	4.85053e-242	0.698664	0.691	0.593	1.43847e-237	Fibroblast_FAP+	PPP1R12A
DYNLT1	1.24512e-241	0.735768	0.718	0.635	3.69252e-237	Fibroblast_FAP+	DYNLT1
PPP1R2	2.39418e-241	1.25665	0.547	0.41	7.10017e-237	Fibroblast_FAP+	PPP1R2
SMIM29	4.21857e-240	1.78138	0.367	0.2	1.25106e-235	Fibroblast_FAP+	SMIM29
HNRNPC	2.90962e-239	0.358228	0.942	0.801	8.62875e-235	Fibroblast_FAP+	HNRNPC
NR2F1	1.0173e-238	2.10009	0.39	0.223	3.0169e-234	Fibroblast_FAP+	NR2F1
UBE2E2	5.11408e-238	0.394236	0.798	0.692	1.51663e-233	Fibroblast_FAP+	UBE2E2
RPS25	2.47396e-237	0.353903	0.984	0.882	7.33677e-233	Fibroblast_FAP+	RPS25
RAB1A	4.74698e-237	0.439836	0.838	0.726	1.40776e-232	Fibroblast_FAP+	RAB1A
XBP1	7.77067e-237	0.86222	0.693	0.586	2.30447e-232	Fibroblast_FAP+	XBP1
LEPR	2.61168e-236	1.6716	0.267	0.114	7.7452e-232	Fibroblast_FAP+	LEPR
GPX8	2.21317e-235	1.59011	0.441	0.285	6.56337e-231	Fibroblast_FAP+	GPX8
CLIP2	3.22017e-235	1.42702	0.43	0.261	9.54973e-231	Fibroblast_FAP+	CLIP2
RAP2A	3.31549e-235	2.03719	0.267	0.116	9.83243e-231	Fibroblast_FAP+	RAP2A
GNB4	5.61607e-235	1.608	0.349	0.185	1.6655e-230	Fibroblast_FAP+	GNB4
XPOT	8.56523e-235	1.26285	0.481	0.322	2.54011e-230	Fibroblast_FAP+	XPOT
CCN1	6.54584e-233	2.61285	0.377	0.212	1.94123e-228	Fibroblast_FAP+	CCN1
RANBP9	2.41604e-232	1.42286	0.417	0.251	7.16501e-228	Fibroblast_FAP+	RANBP9
HMBOX1	3.71785e-232	0.980752	0.521	0.368	1.10257e-227	Fibroblast_FAP+	HMBOX1
STAG2	6.62871e-232	0.656684	0.689	0.59	1.96581e-227	Fibroblast_FAP+	STAG2
SNTB1	8.03893e-232	1.59371	0.3	0.138	2.38402e-227	Fibroblast_FAP+	SNTB1
HNRNPDL	8.06565e-232	0.539156	0.816	0.712	2.39195e-227	Fibroblast_FAP+	HNRNPDL
CSNK1E	2.43697e-231	1.42113	0.518	0.377	7.22708e-227	Fibroblast_FAP+	CSNK1E
MAGED2	8.38995e-231	1.49248	0.472	0.316	2.48812e-226	Fibroblast_FAP+	MAGED2
KIF13A	4.14397e-230	0.830694	0.557	0.414	1.22894e-225	Fibroblast_FAP+	KIF13A
RBBP4	8.69088e-230	1.09846	0.565	0.439	2.57737e-225	Fibroblast_FAP+	RBBP4
PLCG2	3.38068e-229	0.351668	0.469	0.303	1.00258e-224	Fibroblast_FAP+	PLCG2
CEP170	4.41046e-229	0.906542	0.578	0.447	1.30797e-224	Fibroblast_FAP+	CEP170
SF3B5	5.2667e-229	0.520902	0.831	0.713	1.56189e-224	Fibroblast_FAP+	SF3B5
SLC38A2	5.60837e-229	0.561133	0.844	0.721	1.66322e-224	Fibroblast_FAP+	SLC38A2
ZKSCAN1	1.1158e-228	1.07027	0.601	0.486	3.30902e-224	Fibroblast_FAP+	ZKSCAN1
SSBP4	8.22305e-228	1.74612	0.386	0.225	2.43863e-223	Fibroblast_FAP+	SSBP4
HERC4	1.47357e-227	0.468813	0.732	0.612	4.37001e-223	Fibroblast_FAP+	HERC4
ATXN3	4.76138e-227	1.24769	0.476	0.322	1.41203e-222	Fibroblast_FAP+	ATXN3
RER1	5.44458e-227	0.757727	0.691	0.61	1.61464e-222	Fibroblast_FAP+	RER1
ETFDH	8.34868e-227	1.98229	0.31	0.154	2.47588e-222	Fibroblast_FAP+	ETFDH
MED10	9.37107e-227	0.997002	0.614	0.51	2.77909e-222	Fibroblast_FAP+	MED10
THRAP3	4.83016e-226	0.549224	0.763	0.668	1.43243e-221	Fibroblast_FAP+	THRAP3
KDM2A	5.60344e-226	0.570992	0.667	0.558	1.66176e-221	Fibroblast_FAP+	KDM2A
ERCC5	5.6621e-226	1.49002	0.435	0.278	1.67915e-221	Fibroblast_FAP+	ERCC5
ANKIB1	9.10435e-226	0.567735	0.662	0.55	2.69999e-221	Fibroblast_FAP+	ANKIB1
ETS2	1.51524e-224	1.0701	0.621	0.505	4.49359e-220	Fibroblast_FAP+	ETS2
PLEKHM2	6.01199e-224	1.60151	0.376	0.214	1.78291e-219	Fibroblast_FAP+	PLEKHM2
MYO1B	1.65039e-223	0.868173	0.633	0.521	4.89439e-219	Fibroblast_FAP+	MYO1B
NGLY1	3.20155e-223	0.940586	0.625	0.521	9.49452e-219	Fibroblast_FAP+	NGLY1
DBNDD2	3.82464e-223	1.74715	0.369	0.206	1.13423e-218	Fibroblast_FAP+	DBNDD2
RALBP1	5.12597e-223	0.714488	0.697	0.618	1.52016e-218	Fibroblast_FAP+	RALBP1
PHLDA3	5.64981e-223	1.23602	0.543	0.406	1.67551e-218	Fibroblast_FAP+	PHLDA3
RIN2	6.01842e-223	0.985842	0.597	0.475	1.78482e-218	Fibroblast_FAP+	RIN2
AL139260.1	2.24651e-222	1.84853	0.253	0.107	6.66226e-218	Fibroblast_FAP+	AL139260.1
ITCH	3.5896e-222	0.643191	0.64	0.523	1.06453e-217	Fibroblast_FAP+	ITCH
TGFB1	5.33856e-222	0.77376	0.622	0.482	1.5832e-217	Fibroblast_FAP+	TGFB1
ANKHD1	1.82216e-221	0.548152	0.723	0.637	5.4038e-217	Fibroblast_FAP+	ANKHD1
GNL3	8.6812e-221	0.691372	0.69	0.589	2.5745e-216	Fibroblast_FAP+	GNL3
NRBF2	1.76667e-220	1.02221	0.598	0.491	5.23924e-216	Fibroblast_FAP+	NRBF2
IGFBP6	4.09194e-219	1.20954	0.671	0.534	1.21351e-214	Fibroblast_FAP+	IGFBP6
SLAIN2	4.58172e-219	1.19493	0.491	0.348	1.35876e-214	Fibroblast_FAP+	SLAIN2
DAAM1	1.71248e-218	1.44771	0.382	0.22	5.07852e-214	Fibroblast_FAP+	DAAM1
SERPINB6	3.02765e-218	0.649389	0.719	0.631	8.9788e-214	Fibroblast_FAP+	SERPINB6
ADM	4.24156e-218	1.9605	0.466	0.306	1.25788e-213	Fibroblast_FAP+	ADM
MORC3	6.53828e-218	1.33407	0.424	0.265	1.93899e-213	Fibroblast_FAP+	MORC3
WDR45B	7.48696e-218	0.785518	0.676	0.588	2.22033e-213	Fibroblast_FAP+	WDR45B
SIK2	8.95776e-218	1.32212	0.415	0.251	2.65651e-213	Fibroblast_FAP+	SIK2
SMIM14	2.00159e-217	0.93071	0.593	0.469	5.93591e-213	Fibroblast_FAP+	SMIM14
PIBF1	1.23378e-216	0.694138	0.601	0.473	3.6589e-212	Fibroblast_FAP+	PIBF1
RRBP1	1.37924e-216	0.471329	0.864	0.739	4.09028e-212	Fibroblast_FAP+	RRBP1
EIF5	1.63698e-216	0.558912	0.812	0.707	4.85464e-212	Fibroblast_FAP+	EIF5
SPCS3	1.75314e-216	0.875742	0.633	0.539	5.1991e-212	Fibroblast_FAP+	SPCS3
RTN3	1.99293e-216	0.546016	0.76	0.684	5.91022e-212	Fibroblast_FAP+	RTN3
PCMT1	1.33872e-215	0.784906	0.643	0.551	3.97012e-211	Fibroblast_FAP+	PCMT1
ANO6	2.13729e-215	0.681421	0.631	0.512	6.33834e-211	Fibroblast_FAP+	ANO6
TPBG	2.30758e-215	1.37791	0.523	0.371	6.84337e-211	Fibroblast_FAP+	TPBG
CCM2	1.45739e-214	1.01839	0.55	0.426	4.32205e-210	Fibroblast_FAP+	CCM2
HP1BP3	1.61282e-214	0.513641	0.756	0.661	4.78297e-210	Fibroblast_FAP+	HP1BP3
COG6	2.00099e-214	1.4746	0.337	0.178	5.93414e-210	Fibroblast_FAP+	COG6
MACF1	2.50153e-214	0.527557	0.702	0.601	7.41854e-210	Fibroblast_FAP+	MACF1
ROCK1	4.048e-214	0.625907	0.688	0.602	1.20048e-209	Fibroblast_FAP+	ROCK1
WARS	7.15259e-214	1.39601	0.465	0.32	2.12117e-209	Fibroblast_FAP+	WARS
STK17B	7.05175e-211	2.03669	0.264	0.12	2.09127e-206	Fibroblast_FAP+	STK17B
TMEM50B	1.97228e-210	1.5207	0.406	0.25	5.84899e-206	Fibroblast_FAP+	TMEM50B
RPS6KC1	2.2069e-209	0.831568	0.509	0.363	6.54479e-205	Fibroblast_FAP+	RPS6KC1
PURA	2.38129e-209	1.22279	0.536	0.418	7.06194e-205	Fibroblast_FAP+	PURA
PDE7B	3.531e-209	1.64105	0.293	0.139	1.04715e-204	Fibroblast_FAP+	PDE7B
TMEM161B-AS1	5.3058e-209	1.50266	0.369	0.213	1.57349e-204	Fibroblast_FAP+	TMEM161B-AS1
CASP4	5.61193e-209	1.68938	0.355	0.198	1.66427e-204	Fibroblast_FAP+	CASP4
RSBN1	3.05405e-208	1.67971	0.373	0.218	9.05708e-204	Fibroblast_FAP+	RSBN1
STT3A	4.84002e-208	1.58487	0.413	0.263	1.43536e-203	Fibroblast_FAP+	STT3A
RLF	6.36148e-208	1.06934	0.517	0.379	1.88656e-203	Fibroblast_FAP+	RLF
SMC5	1.35805e-207	0.690465	0.604	0.49	4.02744e-203	Fibroblast_FAP+	SMC5
MAP3K5	2.65243e-206	1.29502	0.442	0.287	7.86604e-202	Fibroblast_FAP+	MAP3K5
SLC2A13	3.4115e-206	1.08052	0.437	0.281	1.01171e-201	Fibroblast_FAP+	SLC2A13
NECTIN3	8.37261e-205	1.31847	0.415	0.259	2.48298e-200	Fibroblast_FAP+	NECTIN3
NUS1	9.12333e-205	1.24836	0.474	0.332	2.70562e-200	Fibroblast_FAP+	NUS1
RNF169	1.11403e-204	0.978894	0.515	0.376	3.30375e-200	Fibroblast_FAP+	RNF169
HBP1	1.93731e-204	1.17851	0.489	0.341	5.7453e-200	Fibroblast_FAP+	HBP1
PRELID2	2.1099e-204	1.5148	0.42	0.265	6.2571e-200	Fibroblast_FAP+	PRELID2
SRRM1	3.11193e-204	0.567779	0.75	0.654	9.22875e-200	Fibroblast_FAP+	SRRM1
IL1R1	7.20238e-204	1.5602	0.435	0.29	2.13594e-199	Fibroblast_FAP+	IL1R1
KLF7	2.43054e-203	0.719954	0.515	0.359	7.208e-199	Fibroblast_FAP+	KLF7
RAP1B	3.18414e-203	0.446441	0.78	0.689	9.44288e-199	Fibroblast_FAP+	RAP1B
AGPAT4	3.3374e-202	1.50318	0.308	0.157	9.89739e-198	Fibroblast_FAP+	AGPAT4
STX5	1.51749e-201	1.12511	0.529	0.399	4.50028e-197	Fibroblast_FAP+	STX5
ZNHIT1	5.63603e-201	0.480269	0.798	0.703	1.67142e-196	Fibroblast_FAP+	ZNHIT1
MPG	1.92035e-200	0.645377	0.742	0.668	5.69498e-196	Fibroblast_FAP+	MPG
C2CD2	2.53931e-200	1.71853	0.258	0.118	7.53058e-196	Fibroblast_FAP+	C2CD2
SEC22B	4.66249e-200	1.5532	0.371	0.219	1.38271e-195	Fibroblast_FAP+	SEC22B
SERINC3	4.82306e-200	0.85442	0.636	0.549	1.43033e-195	Fibroblast_FAP+	SERINC3
GOLGB1	8.00153e-200	0.469018	0.822	0.717	2.37293e-195	Fibroblast_FAP+	GOLGB1
CD276	1.36286e-199	1.89889	0.296	0.151	4.0417e-195	Fibroblast_FAP+	CD276
PDK1	3.32427e-199	1.12819	0.41	0.257	9.85845e-195	Fibroblast_FAP+	PDK1
YARS	4.599e-199	1.01208	0.529	0.407	1.36388e-194	Fibroblast_FAP+	YARS
CCSER2	6.12471e-199	0.676367	0.582	0.462	1.81634e-194	Fibroblast_FAP+	CCSER2
TLN2	7.57788e-199	1.49438	0.312	0.162	2.2473e-194	Fibroblast_FAP+	TLN2
GLCCI1	8.4394e-199	1.74621	0.279	0.134	2.50279e-194	Fibroblast_FAP+	GLCCI1
CFAP36	3.09979e-198	0.658689	0.688	0.611	9.19274e-194	Fibroblast_FAP+	CFAP36
VPS35	3.62577e-198	0.552884	0.739	0.662	1.07526e-193	Fibroblast_FAP+	VPS35
NOL7	7.25259e-198	0.461047	0.776	0.689	2.15083e-193	Fibroblast_FAP+	NOL7
LUC7L2	4.52116e-197	0.661794	0.653	0.56	1.3408e-192	Fibroblast_FAP+	LUC7L2
CCDC130	5.27719e-197	1.62198	0.349	0.199	1.565e-192	Fibroblast_FAP+	CCDC130
MDFIC	1.06042e-196	1.7779	0.347	0.198	3.14477e-192	Fibroblast_FAP+	MDFIC
SNAPC2	1.84155e-196	1.85046	0.342	0.193	5.46129e-192	Fibroblast_FAP+	SNAPC2
ZNF581	3.49405e-196	0.849963	0.616	0.502	1.0362e-191	Fibroblast_FAP+	ZNF581
C3orf35	3.41111e-195	1.52018	0.263	0.124	1.0116e-190	Fibroblast_FAP+	C3orf35
RERE	2.75386e-194	0.34852	0.729	0.626	8.16685e-190	Fibroblast_FAP+	RERE
VAPA	3.32877e-194	0.510983	0.777	0.692	9.8718e-190	Fibroblast_FAP+	VAPA
HEBP1	6.32769e-194	1.05928	0.564	0.463	1.87654e-189	Fibroblast_FAP+	HEBP1
TVP23C	6.58908e-194	0.987362	0.462	0.309	1.95406e-189	Fibroblast_FAP+	TVP23C
DOCK7	7.24078e-194	1.06852	0.461	0.32	2.14733e-189	Fibroblast_FAP+	DOCK7
DRAM1	8.8329e-194	1.80568	0.276	0.135	2.61948e-189	Fibroblast_FAP+	DRAM1
ARL8B	4.44534e-193	0.960747	0.56	0.45	1.31831e-188	Fibroblast_FAP+	ARL8B
TPP2	1.8788e-192	1.26524	0.402	0.255	5.57177e-188	Fibroblast_FAP+	TPP2
AL139317.5	2.64769e-192	1.50328	0.312	0.162	7.85198e-188	Fibroblast_FAP+	AL139317.5
TBC1D32	2.72038e-192	1.39538	0.298	0.152	8.06757e-188	Fibroblast_FAP+	TBC1D32
TRIP11	4.96295e-191	0.87789	0.6	0.503	1.47181e-186	Fibroblast_FAP+	TRIP11
MFSD4B	6.37728e-191	1.54	0.338	0.19	1.89125e-186	Fibroblast_FAP+	MFSD4B
ATP6V1F	9.77341e-191	0.496901	0.808	0.708	2.8984e-186	Fibroblast_FAP+	ATP6V1F
DPP7	2.23474e-190	0.982634	0.584	0.487	6.62734e-186	Fibroblast_FAP+	DPP7
DIP2C	2.42757e-190	0.554613	0.591	0.468	7.19921e-186	Fibroblast_FAP+	DIP2C
CEP350	2.84732e-190	0.631296	0.659	0.576	8.444e-186	Fibroblast_FAP+	CEP350
PHF11	4.47941e-190	1.81863	0.29	0.149	1.32842e-185	Fibroblast_FAP+	PHF11
XPC	6.37281e-190	0.989947	0.566	0.461	1.88992e-185	Fibroblast_FAP+	XPC
WDR41	4.14367e-188	1.11751	0.484	0.354	1.22885e-183	Fibroblast_FAP+	WDR41
EPRS	4.83007e-188	0.546732	0.742	0.662	1.43241e-183	Fibroblast_FAP+	EPRS
CERS5	7.35395e-188	1.57533	0.363	0.217	2.18089e-183	Fibroblast_FAP+	CERS5
ACAD11	3.82625e-187	1.35323	0.32	0.173	1.13471e-182	Fibroblast_FAP+	ACAD11
DDAH2	4.98118e-187	1.26314	0.474	0.342	1.47722e-182	Fibroblast_FAP+	DDAH2
RPL11	7.01914e-187	0.303281	0.992	0.939	2.0816e-182	Fibroblast_FAP+	RPL11
RAB6A	1.065e-186	0.590595	0.614	0.514	3.15836e-182	Fibroblast_FAP+	RAB6A
NRP1	3.18786e-186	0.544951	0.711	0.616	9.45391e-182	Fibroblast_FAP+	NRP1
MAGT1	3.20241e-186	0.814779	0.623	0.53	9.49705e-182	Fibroblast_FAP+	MAGT1
TPGS1	3.83079e-186	1.15742	0.53	0.422	1.13606e-181	Fibroblast_FAP+	TPGS1
NUP58	5.12951e-186	1.26811	0.433	0.292	1.52121e-181	Fibroblast_FAP+	NUP58
CCDC174	1.03847e-185	1.25478	0.495	0.372	3.07969e-181	Fibroblast_FAP+	CCDC174
SSR1	1.42627e-185	0.811592	0.619	0.531	4.22975e-181	Fibroblast_FAP+	SSR1
ECE1	3.26377e-185	1.56182	0.348	0.203	9.67904e-181	Fibroblast_FAP+	ECE1
SRD5A3	4.41084e-185	1.53817	0.43	0.296	1.30808e-180	Fibroblast_FAP+	SRD5A3
UPF2	1.67316e-184	0.625901	0.627	0.54	4.96191e-180	Fibroblast_FAP+	UPF2
GADD45A	1.87401e-184	1.27628	0.413	0.268	5.55758e-180	Fibroblast_FAP+	GADD45A
METTL9	2.72833e-184	0.843375	0.623	0.535	8.09115e-180	Fibroblast_FAP+	METTL9
DUSP14	3.51858e-184	1.8884	0.343	0.202	1.04347e-179	Fibroblast_FAP+	DUSP14
RASA2	7.5753e-184	0.747833	0.562	0.439	2.24653e-179	Fibroblast_FAP+	RASA2
SCAF11	1.30909e-183	0.387219	0.782	0.705	3.88224e-179	Fibroblast_FAP+	SCAF11
COL27A1	1.62541e-183	1.42903	0.379	0.233	4.82032e-179	Fibroblast_FAP+	COL27A1
FKBP8	1.80168e-183	0.919695	0.616	0.54	5.34305e-179	Fibroblast_FAP+	FKBP8
APH1B	2.2061e-183	1.446	0.39	0.244	6.5424e-179	Fibroblast_FAP+	APH1B
AP2M1	8.20991e-183	0.84855	0.641	0.565	2.43473e-178	Fibroblast_FAP+	AP2M1
PCNP	2.58899e-182	0.635448	0.675	0.603	7.67791e-178	Fibroblast_FAP+	PCNP
ELK3	4.24508e-182	1.14688	0.454	0.316	1.25892e-177	Fibroblast_FAP+	ELK3
NCK1	4.3614e-182	1.16869	0.493	0.367	1.29342e-177	Fibroblast_FAP+	NCK1
EIF3D	7.86898e-182	0.640813	0.708	0.63	2.33363e-177	Fibroblast_FAP+	EIF3D
FAM20C	5.09084e-181	1.56679	0.309	0.167	1.50974e-176	Fibroblast_FAP+	FAM20C
CCDC112	2.46186e-180	1.36545	0.472	0.352	7.30089e-176	Fibroblast_FAP+	CCDC112
CHSY1	5.98239e-180	1.3733	0.323	0.18	1.77414e-175	Fibroblast_FAP+	CHSY1
RPL21	1.04426e-179	0.267038	0.986	0.927	3.09684e-175	Fibroblast_FAP+	RPL21
BLOC1S6	1.13071e-179	1.22375	0.473	0.348	3.35324e-175	Fibroblast_FAP+	BLOC1S6
AKAP17A	2.04588e-179	1.54659	0.408	0.269	6.06727e-175	Fibroblast_FAP+	AKAP17A
KMT2C	3.54318e-179	0.370893	0.691	0.602	1.05077e-174	Fibroblast_FAP+	KMT2C
PGM2L1	4.97654e-179	1.76849	0.258	0.124	1.47584e-174	Fibroblast_FAP+	PGM2L1
SLC35B3	1.06095e-178	1.70261	0.289	0.152	3.14636e-174	Fibroblast_FAP+	SLC35B3
BTBD9	1.63354e-178	0.747073	0.519	0.381	4.84441e-174	Fibroblast_FAP+	BTBD9
ARHGAP21	8.80738e-178	0.616346	0.608	0.507	2.61192e-173	Fibroblast_FAP+	ARHGAP21
XRN1	1.05758e-177	0.743642	0.546	0.429	3.13635e-173	Fibroblast_FAP+	XRN1
TTC37	1.49901e-177	0.590855	0.638	0.561	4.44548e-173	Fibroblast_FAP+	TTC37
PGLS	3.14353e-177	0.466277	0.783	0.693	9.32246e-173	Fibroblast_FAP+	PGLS
MACO1	6.5048e-177	1.26476	0.44	0.308	1.92906e-172	Fibroblast_FAP+	MACO1
SGCB	8.58019e-177	1.58176	0.398	0.261	2.54454e-172	Fibroblast_FAP+	SGCB
SNHG14	1.08659e-176	0.737148	0.51	0.38	3.2224e-172	Fibroblast_FAP+	SNHG14
CRELD2	2.37221e-176	1.20238	0.527	0.419	7.03502e-172	Fibroblast_FAP+	CRELD2
PRPF4B	7.3426e-176	0.721262	0.608	0.519	2.17752e-171	Fibroblast_FAP+	PRPF4B
CAMTA2	1.12525e-175	1.62865	0.36	0.222	3.33703e-171	Fibroblast_FAP+	CAMTA2
TMEM243	2.29541e-175	1.60037	0.332	0.193	6.80728e-171	Fibroblast_FAP+	TMEM243
PRRC2C	2.83721e-175	0.303066	0.87	0.752	8.41403e-171	Fibroblast_FAP+	PRRC2C
TRAK2	1.26424e-174	1.18926	0.398	0.26	3.74922e-170	Fibroblast_FAP+	TRAK2
RNF187	3.52895e-174	0.966864	0.555	0.463	1.04654e-169	Fibroblast_FAP+	RNF187
PNPLA8	5.2593e-174	0.882678	0.562	0.453	1.5597e-169	Fibroblast_FAP+	PNPLA8
LMO4	1.02133e-172	0.940086	0.56	0.458	3.02885e-168	Fibroblast_FAP+	LMO4
GNL1	1.20415e-172	1.71222	0.307	0.17	3.57103e-168	Fibroblast_FAP+	GNL1
SORBS3	1.62367e-172	1.34026	0.449	0.32	4.81516e-168	Fibroblast_FAP+	SORBS3
P4HA3	2.70895e-172	1.38357	0.299	0.16	8.03366e-168	Fibroblast_FAP+	P4HA3
MAP2K1	3.88598e-172	0.696253	0.563	0.459	1.15243e-167	Fibroblast_FAP+	MAP2K1
IQGAP1	5.46759e-172	0.343321	0.819	0.723	1.62147e-167	Fibroblast_FAP+	IQGAP1
ALOX12-AS1	1.02554e-171	1.44133	0.33	0.191	3.04133e-167	Fibroblast_FAP+	ALOX12-AS1
NAP1L1	1.44016e-171	0.390082	0.97	0.821	4.27093e-167	Fibroblast_FAP+	NAP1L1
TBCK	1.6947e-171	0.926409	0.459	0.327	5.02581e-167	Fibroblast_FAP+	TBCK
TMEM219	9.34845e-171	0.580442	0.7	0.636	2.77238e-166	Fibroblast_FAP+	TMEM219
NR3C1	1.01795e-170	0.40128	0.725	0.62	3.01884e-166	Fibroblast_FAP+	NR3C1
P3H1	1.88613e-170	1.86458	0.263	0.133	5.5935e-166	Fibroblast_FAP+	P3H1
ATG12	2.21913e-170	0.692731	0.641	0.574	6.58106e-166	Fibroblast_FAP+	ATG12
RNF181	2.88732e-170	0.508011	0.771	0.701	8.56263e-166	Fibroblast_FAP+	RNF181
MYO10	4.05043e-170	1.04433	0.493	0.367	1.20119e-165	Fibroblast_FAP+	MYO10
RTF1	4.11471e-170	0.664734	0.621	0.547	1.22026e-165	Fibroblast_FAP+	RTF1
SHFL	1.81884e-169	1.94243	0.252	0.124	5.39396e-165	Fibroblast_FAP+	SHFL
RND3	2.47068e-169	1.32144	0.558	0.443	7.32704e-165	Fibroblast_FAP+	RND3
SLC2A1	5.10231e-169	1.18903	0.524	0.41	1.51314e-164	Fibroblast_FAP+	SLC2A1
PGPEP1	9.91419e-169	1.81516	0.259	0.129	2.94015e-164	Fibroblast_FAP+	PGPEP1
RAB14	3.31052e-168	0.703002	0.64	0.57	9.81766e-164	Fibroblast_FAP+	RAB14
ERLEC1	3.45824e-168	0.450021	0.775	0.694	1.02557e-163	Fibroblast_FAP+	ERLEC1
SSR4	6.48999e-168	0.387628	0.94	0.794	1.92467e-163	Fibroblast_FAP+	SSR4
CDK13	1.10331e-167	0.450234	0.633	0.538	3.27197e-163	Fibroblast_FAP+	CDK13
C1orf52	1.2303e-167	1.61718	0.332	0.195	3.64857e-163	Fibroblast_FAP+	C1orf52
GDI2	6.77377e-167	0.397656	0.785	0.703	2.00883e-162	Fibroblast_FAP+	GDI2
CTIF	1.15568e-166	1.26388	0.281	0.146	3.42727e-162	Fibroblast_FAP+	CTIF
CWC15	1.18209e-166	0.67947	0.629	0.56	3.50559e-162	Fibroblast_FAP+	CWC15
MAX	2.01134e-166	0.960022	0.485	0.368	5.96483e-162	Fibroblast_FAP+	MAX
SHMT2	6.20269e-166	1.22248	0.508	0.405	1.83947e-161	Fibroblast_FAP+	SHMT2
METTL26	6.93443e-166	0.427606	0.818	0.719	2.05647e-161	Fibroblast_FAP+	METTL26
BUD31	7.22621e-166	0.471957	0.738	0.67	2.14301e-161	Fibroblast_FAP+	BUD31
UPF3A	1.93103e-165	1.01722	0.6	0.535	5.72667e-161	Fibroblast_FAP+	UPF3A
COG3	2.13255e-165	1.20645	0.317	0.179	6.3243e-161	Fibroblast_FAP+	COG3
TP53BP1	2.18304e-165	1.30935	0.355	0.217	6.47401e-161	Fibroblast_FAP+	TP53BP1
RBMS1	3.77039e-165	0.550159	0.636	0.556	1.11815e-160	Fibroblast_FAP+	RBMS1
CCDC93	4.12383e-165	1.04986	0.384	0.245	1.22296e-160	Fibroblast_FAP+	CCDC93
KIAA1328	7.76764e-165	0.97875	0.39	0.248	2.30357e-160	Fibroblast_FAP+	KIAA1328
LAMP2	1.21173e-164	0.901845	0.551	0.455	3.59351e-160	Fibroblast_FAP+	LAMP2
STARD13	1.33327e-164	1.06284	0.343	0.201	3.95395e-160	Fibroblast_FAP+	STARD13
WASL	2.07615e-164	0.741175	0.621	0.552	6.15704e-160	Fibroblast_FAP+	WASL
SPRED1	2.71524e-164	0.980977	0.456	0.327	8.05232e-160	Fibroblast_FAP+	SPRED1
GORASP2	3.61793e-164	0.8837	0.559	0.468	1.07293e-159	Fibroblast_FAP+	GORASP2
PSMG2	1.10896e-163	0.949408	0.564	0.481	3.28874e-159	Fibroblast_FAP+	PSMG2
DCUN1D4	4.02512e-163	0.847758	0.417	0.283	1.19369e-158	Fibroblast_FAP+	DCUN1D4
ATP6V0E1	5.14821e-163	0.363737	0.846	0.747	1.52675e-158	Fibroblast_FAP+	ATP6V0E1
CCDC107	6.97071e-163	0.573295	0.711	0.648	2.06723e-158	Fibroblast_FAP+	CCDC107
MAP3K4	1.46263e-162	1.4406	0.371	0.239	4.33758e-158	Fibroblast_FAP+	MAP3K4
CALCOCO1	4.07893e-162	1.79877	0.26	0.132	1.20965e-157	Fibroblast_FAP+	CALCOCO1
CYBRD1	6.73472e-162	1.16212	0.387	0.25	1.99725e-157	Fibroblast_FAP+	CYBRD1
RIOK3	1.02749e-161	0.619112	0.66	0.571	3.04712e-157	Fibroblast_FAP+	RIOK3
FAM174C	1.75435e-161	0.678486	0.648	0.589	5.20271e-157	Fibroblast_FAP+	FAM174C
TCP11L2	2.98954e-161	1.43571	0.303	0.169	8.86577e-157	Fibroblast_FAP+	TCP11L2
ORMDL1	4.89964e-161	0.733253	0.626	0.569	1.45304e-156	Fibroblast_FAP+	ORMDL1
IL6ST	5.35693e-161	0.84062	0.564	0.467	1.58865e-156	Fibroblast_FAP+	IL6ST
PTPN13	5.75383e-161	1.21454	0.342	0.207	1.70636e-156	Fibroblast_FAP+	PTPN13
KDM4C	9.86035e-161	0.461096	0.592	0.489	2.92419e-156	Fibroblast_FAP+	KDM4C
ARL3	2.90474e-160	0.755908	0.595	0.522	8.61431e-156	Fibroblast_FAP+	ARL3
MIR4458HG	7.2276e-160	1.54068	0.329	0.196	2.14342e-155	Fibroblast_FAP+	MIR4458HG
SEC61G	1.0684e-159	0.339306	0.936	0.787	3.16844e-155	Fibroblast_FAP+	SEC61G
ALG5	1.18385e-159	1.0652	0.505	0.404	3.51084e-155	Fibroblast_FAP+	ALG5
NUDT2	1.2915e-159	1.28675	0.437	0.321	3.83006e-155	Fibroblast_FAP+	NUDT2
AGO3	2.67195e-159	0.780135	0.533	0.425	7.92395e-155	Fibroblast_FAP+	AGO3
FAM219A	3.61046e-159	1.22992	0.362	0.227	1.07072e-154	Fibroblast_FAP+	FAM219A
MAP4K5	1.29218e-158	0.697619	0.541	0.434	3.83208e-154	Fibroblast_FAP+	MAP4K5
SELENOF	2.61379e-158	0.706622	0.611	0.538	7.75145e-154	Fibroblast_FAP+	SELENOF
UBE3A	2.66755e-158	0.764492	0.566	0.479	7.91088e-154	Fibroblast_FAP+	UBE3A
PALLD	1.32401e-157	1.10142	0.48	0.353	3.92649e-153	Fibroblast_FAP+	PALLD
CAND1	1.401e-157	0.816052	0.528	0.431	4.1548e-153	Fibroblast_FAP+	CAND1
DCP2	2.27708e-157	1.1535	0.362	0.23	6.75291e-153	Fibroblast_FAP+	DCP2
ECI2	3.14821e-157	0.791967	0.593	0.513	9.33632e-153	Fibroblast_FAP+	ECI2
HES4	3.22863e-157	1.3902	0.471	0.354	9.57483e-153	Fibroblast_FAP+	HES4
MMP24	6.6007e-157	1.31084	0.402	0.271	1.9575e-152	Fibroblast_FAP+	MMP24
TFG	7.80448e-157	0.614599	0.658	0.592	2.3145e-152	Fibroblast_FAP+	TFG
OSER1	1.07103e-156	1.04421	0.518	0.423	3.17623e-152	Fibroblast_FAP+	OSER1
PRKN	1.27887e-156	0.886908	0.35	0.209	3.79261e-152	Fibroblast_FAP+	PRKN
DYNC1I2	1.68869e-156	0.330402	0.782	0.709	5.00799e-152	Fibroblast_FAP+	DYNC1I2
HNRNPK	3.10048e-156	0.334748	0.86	0.747	9.19478e-152	Fibroblast_FAP+	HNRNPK
HRH1	2.49675e-155	1.55674	0.287	0.156	7.40437e-151	Fibroblast_FAP+	HRH1
PHC2	4.13611e-155	1.11577	0.51	0.408	1.2266e-150	Fibroblast_FAP+	PHC2
USP12	5.13067e-155	1.18494	0.368	0.236	1.52155e-150	Fibroblast_FAP+	USP12
NPEPPS	6.95725e-155	0.433151	0.652	0.582	2.06324e-150	Fibroblast_FAP+	NPEPPS
ZC3H7A	1.54622e-154	0.997398	0.477	0.367	4.58546e-150	Fibroblast_FAP+	ZC3H7A
SLC12A6	2.54662e-154	1.36894	0.34	0.208	7.55225e-150	Fibroblast_FAP+	SLC12A6
AL162231.2	5.25189e-154	1.70872	0.266	0.139	1.5575e-149	Fibroblast_FAP+	AL162231.2
UBXN7	6.49625e-154	1.27825	0.377	0.248	1.92653e-149	Fibroblast_FAP+	UBXN7
ARFGEF1	9.8569e-154	0.554036	0.582	0.491	2.92316e-149	Fibroblast_FAP+	ARFGEF1
GNB1	1.03852e-153	0.341931	0.726	0.666	3.07985e-149	Fibroblast_FAP+	GNB1
RFNG	1.26268e-153	1.61838	0.373	0.245	3.7446e-149	Fibroblast_FAP+	RFNG
DLG1	3.64127e-153	0.546384	0.619	0.532	1.07985e-148	Fibroblast_FAP+	DLG1
SLC35F5	6.17383e-153	0.943791	0.471	0.357	1.83091e-148	Fibroblast_FAP+	SLC35F5
PKN2	1.26168e-152	0.507735	0.644	0.574	3.74162e-148	Fibroblast_FAP+	PKN2
SYNCRIP	1.34644e-152	0.451484	0.676	0.605	3.99299e-148	Fibroblast_FAP+	SYNCRIP
POLR2H	2.90617e-152	0.629939	0.657	0.596	8.61854e-148	Fibroblast_FAP+	POLR2H
BMPR2	9.56582e-152	0.534908	0.576	0.479	2.83684e-147	Fibroblast_FAP+	BMPR2
USP15	1.78696e-151	0.416835	0.624	0.54	5.29942e-147	Fibroblast_FAP+	USP15
EIF3G	2.20366e-151	0.523675	0.707	0.649	6.53516e-147	Fibroblast_FAP+	EIF3G
SLC39A6	2.33981e-151	1.62148	0.366	0.24	6.93895e-147	Fibroblast_FAP+	SLC39A6
BAD	5.84045e-151	0.784704	0.601	0.536	1.73204e-146	Fibroblast_FAP+	BAD
RACK1	1.14936e-150	0.27492	0.987	0.913	3.40854e-146	Fibroblast_FAP+	RACK1
FBXO42	8.80391e-150	1.05325	0.355	0.223	2.61089e-145	Fibroblast_FAP+	FBXO42
SAMD4A	1.20326e-149	0.923388	0.411	0.275	3.56839e-145	Fibroblast_FAP+	SAMD4A
NTAN1	2.12038e-149	1.2852	0.425	0.307	6.28819e-145	Fibroblast_FAP+	NTAN1
ARID4B	1.81032e-148	0.408345	0.676	0.616	5.36868e-144	Fibroblast_FAP+	ARID4B
SOCS5	2.74838e-148	1.8044	0.258	0.136	8.1506e-144	Fibroblast_FAP+	SOCS5
PPP3CB	3.11152e-148	1.05994	0.43	0.31	9.22753e-144	Fibroblast_FAP+	PPP3CB
GLG1	4.4067e-148	0.325633	0.713	0.653	1.30685e-143	Fibroblast_FAP+	GLG1
ATF2	7.57705e-148	0.788979	0.473	0.359	2.24705e-143	Fibroblast_FAP+	ATF2
ANKRD11	1.3513e-147	0.257436	0.851	0.749	4.00742e-143	Fibroblast_FAP+	ANKRD11
YAP1	1.37059e-147	0.578276	0.545	0.445	4.06463e-143	Fibroblast_FAP+	YAP1
TET2	2.43726e-147	0.973703	0.339	0.208	7.22795e-143	Fibroblast_FAP+	TET2
ZNF654	2.56949e-147	0.781386	0.411	0.284	7.62007e-143	Fibroblast_FAP+	ZNF654
TRIQK	3.07894e-147	1.17115	0.391	0.264	9.13091e-143	Fibroblast_FAP+	TRIQK
RNF149	5.01023e-147	0.856573	0.515	0.421	1.48584e-142	Fibroblast_FAP+	RNF149
C1S	6.32997e-147	0.996647	0.49	0.384	1.87722e-142	Fibroblast_FAP+	C1S
ABHD5	1.12691e-146	1.54393	0.293	0.168	3.34195e-142	Fibroblast_FAP+	ABHD5
SEC22A	1.69215e-146	0.975989	0.453	0.334	5.01825e-142	Fibroblast_FAP+	SEC22A
GNG5	6.90574e-146	0.307671	0.904	0.765	2.04797e-141	Fibroblast_FAP+	GNG5
TXNDC5	1.12263e-145	1.05785	0.516	0.426	3.32925e-141	Fibroblast_FAP+	TXNDC5
RAB21	1.17309e-145	0.929704	0.487	0.381	3.47892e-141	Fibroblast_FAP+	RAB21
PLEKHA2	2.8185e-145	1.35928	0.257	0.134	8.35856e-141	Fibroblast_FAP+	PLEKHA2
CAV1	5.82021e-145	0.398296	0.83	0.713	1.72604e-140	Fibroblast_FAP+	CAV1
DIP2A	8.93283e-145	0.990988	0.406	0.283	2.64912e-140	Fibroblast_FAP+	DIP2A
ARHGAP32	1.40254e-144	0.834066	0.474	0.361	4.15938e-140	Fibroblast_FAP+	ARHGAP32
GAPDH	3.81184e-144	0.274402	0.998	0.991	1.13044e-139	Fibroblast_FAP+	GAPDH
ZC2HC1A	5.35997e-144	1.18354	0.413	0.297	1.58955e-139	Fibroblast_FAP+	ZC2HC1A
PICALM	6.78241e-144	0.360033	0.62	0.535	2.01139e-139	Fibroblast_FAP+	PICALM
TMED10	2.26058e-143	0.374402	0.763	0.695	6.70397e-139	Fibroblast_FAP+	TMED10
LARGE1	2.5842e-143	1.28265	0.333	0.204	7.66369e-139	Fibroblast_FAP+	LARGE1
ALG2	2.97805e-143	1.4088	0.433	0.325	8.8317e-139	Fibroblast_FAP+	ALG2
AIDA	4.09601e-143	0.814843	0.556	0.481	1.21471e-138	Fibroblast_FAP+	AIDA
MCUR1	4.51396e-143	1.05155	0.521	0.438	1.33866e-138	Fibroblast_FAP+	MCUR1
SBDS	7.51032e-143	0.483847	0.707	0.647	2.22726e-138	Fibroblast_FAP+	SBDS
AFAP1	2.70039e-142	0.931202	0.414	0.292	8.00828e-138	Fibroblast_FAP+	AFAP1
AZI2	3.37553e-142	0.965225	0.52	0.43	1.00105e-137	Fibroblast_FAP+	AZI2
CGGBP1	9.43078e-142	0.787972	0.57	0.494	2.79679e-137	Fibroblast_FAP+	CGGBP1
DNAJC15	1.41301e-141	1.01235	0.362	0.227	4.19041e-137	Fibroblast_FAP+	DNAJC15
RAPGEF2	1.93785e-141	0.752909	0.456	0.339	5.7469e-137	Fibroblast_FAP+	RAPGEF2
ATP6V0C	2.43508e-141	0.445401	0.746	0.676	7.22147e-137	Fibroblast_FAP+	ATP6V0C
TMEM134	3.31471e-141	0.905977	0.55	0.48	9.8301e-137	Fibroblast_FAP+	TMEM134
BAX	4.34011e-141	0.54941	0.681	0.611	1.2871e-136	Fibroblast_FAP+	BAX
SURF4	5.87602e-141	0.659713	0.62	0.56	1.74259e-136	Fibroblast_FAP+	SURF4
FOXO3	6.50935e-141	0.727791	0.472	0.357	1.93041e-136	Fibroblast_FAP+	FOXO3
ZBTB1	6.56165e-141	1.06803	0.418	0.301	1.94592e-136	Fibroblast_FAP+	ZBTB1
PCNX4	7.28773e-141	0.699469	0.535	0.438	2.16125e-136	Fibroblast_FAP+	PCNX4
KIAA1109	8.04368e-141	0.718733	0.452	0.338	2.38543e-136	Fibroblast_FAP+	KIAA1109
SETX	1.10803e-140	0.429567	0.646	0.557	3.28599e-136	Fibroblast_FAP+	SETX
DHX40	1.98564e-140	1.02745	0.512	0.424	5.88861e-136	Fibroblast_FAP+	DHX40
COMMD6	2.18887e-140	0.306679	0.886	0.754	6.49131e-136	Fibroblast_FAP+	COMMD6
RPS19BP1	2.38142e-140	0.493339	0.692	0.627	7.06234e-136	Fibroblast_FAP+	RPS19BP1
FAM210A	2.93621e-140	1.1607	0.492	0.401	8.70761e-136	Fibroblast_FAP+	FAM210A
CDC5L	3.11403e-140	0.837296	0.547	0.475	9.23497e-136	Fibroblast_FAP+	CDC5L
CDK2AP2	3.43599e-140	0.735839	0.661	0.617	1.01898e-135	Fibroblast_FAP+	CDK2AP2
GAB2	5.21804e-140	0.843951	0.359	0.228	1.54746e-135	Fibroblast_FAP+	GAB2
G3BP2	6.27524e-140	0.582796	0.627	0.57	1.86099e-135	Fibroblast_FAP+	G3BP2
ZFYVE16	6.35065e-140	0.768916	0.516	0.423	1.88335e-135	Fibroblast_FAP+	ZFYVE16
CERT1	7.24013e-140	0.615742	0.578	0.502	2.14713e-135	Fibroblast_FAP+	CERT1
TUBA1A	3.74676e-139	0.871612	0.503	0.384	1.11114e-134	Fibroblast_FAP+	TUBA1A
SENP6	9.61245e-139	0.387734	0.64	0.573	2.85067e-134	Fibroblast_FAP+	SENP6
FHL2	3.98208e-138	0.906397	0.508	0.407	1.18092e-133	Fibroblast_FAP+	FHL2
WDR19	7.38663e-138	1.26382	0.255	0.137	2.19058e-133	Fibroblast_FAP+	WDR19
UPP1	7.81019e-138	0.912232	0.59	0.519	2.31619e-133	Fibroblast_FAP+	UPP1
TRIM38	7.82109e-138	1.51505	0.307	0.184	2.31942e-133	Fibroblast_FAP+	TRIM38
SHOC2	7.9081e-138	0.637453	0.564	0.487	2.34523e-133	Fibroblast_FAP+	SHOC2
FOXJ3	1.73364e-137	0.554622	0.525	0.418	5.14127e-133	Fibroblast_FAP+	FOXJ3
EFHC1	1.86192e-137	1.39811	0.268	0.148	5.5217e-133	Fibroblast_FAP+	EFHC1
ATP6V1E1	2.57809e-137	0.786306	0.566	0.503	7.64558e-133	Fibroblast_FAP+	ATP6V1E1
SLC10A7	2.83607e-137	1.1278	0.267	0.147	8.41066e-133	Fibroblast_FAP+	SLC10A7
THAP5	3.22919e-137	1.39851	0.366	0.248	9.57648e-133	Fibroblast_FAP+	THAP5
HIPK3	4.13585e-137	0.697402	0.446	0.332	1.22653e-132	Fibroblast_FAP+	HIPK3
MGAT1	4.82183e-137	1.14477	0.445	0.339	1.42996e-132	Fibroblast_FAP+	MGAT1
IDS	5.64163e-137	1.08856	0.452	0.344	1.67308e-132	Fibroblast_FAP+	IDS
GINM1	2.02853e-136	1.03918	0.495	0.405	6.0158e-132	Fibroblast_FAP+	GINM1
RECQL	2.19295e-136	0.685786	0.579	0.501	6.50342e-132	Fibroblast_FAP+	RECQL
PELO	3.05116e-136	1.38134	0.399	0.287	9.04851e-132	Fibroblast_FAP+	PELO
UBE2E1	3.99405e-136	0.468143	0.669	0.614	1.18448e-131	Fibroblast_FAP+	UBE2E1
C20orf194	4.31236e-136	0.28585	0.604	0.513	1.27887e-131	Fibroblast_FAP+	C20orf194
RHOA	5.26564e-136	0.294127	0.875	0.749	1.56158e-131	Fibroblast_FAP+	RHOA
CLINT1	1.08856e-135	0.394906	0.689	0.628	3.22822e-131	Fibroblast_FAP+	CLINT1
SARNP	2.37823e-135	0.375822	0.676	0.621	7.05286e-131	Fibroblast_FAP+	SARNP
PSIP1	3.6678e-135	0.612847	0.631	0.564	1.08772e-130	Fibroblast_FAP+	PSIP1
UBXN6	1.70872e-134	1.61718	0.3	0.181	5.06738e-130	Fibroblast_FAP+	UBXN6
JDP2	8.73778e-134	1.27596	0.368	0.248	2.59128e-129	Fibroblast_FAP+	JDP2
UBXN1	9.70929e-134	0.422223	0.745	0.682	2.87939e-129	Fibroblast_FAP+	UBXN1
TUT7	4.8249e-133	0.868903	0.521	0.435	1.43087e-128	Fibroblast_FAP+	TUT7
NFKBIZ	5.02626e-132	1.58595	0.275	0.156	1.49059e-127	Fibroblast_FAP+	NFKBIZ
CCNY	5.39368e-132	0.260377	0.689	0.627	1.59955e-127	Fibroblast_FAP+	CCNY
RAB5A	9.50873e-132	0.693163	0.552	0.472	2.81991e-127	Fibroblast_FAP+	RAB5A
PITPNB	1.43562e-131	0.58666	0.572	0.499	4.25747e-127	Fibroblast_FAP+	PITPNB
GTF2A1	1.50667e-131	1.51572	0.277	0.16	4.46818e-127	Fibroblast_FAP+	GTF2A1
MBNL2	1.69486e-131	0.761593	0.466	0.354	5.02627e-127	Fibroblast_FAP+	MBNL2
SLF2	2.03595e-131	1.08526	0.355	0.235	6.03782e-127	Fibroblast_FAP+	SLF2
ATP11B	8.82496e-131	0.878271	0.396	0.278	2.61713e-126	Fibroblast_FAP+	ATP11B
DNAJC25	8.88839e-131	1.22627	0.381	0.268	2.63594e-126	Fibroblast_FAP+	DNAJC25
SEC23A	2.54765e-129	0.513954	0.582	0.505	7.5553e-125	Fibroblast_FAP+	SEC23A
C1R	3.09537e-129	1.12693	0.457	0.348	9.17964e-125	Fibroblast_FAP+	C1R
PTBP2	4.79905e-129	0.67577	0.445	0.332	1.42321e-124	Fibroblast_FAP+	PTBP2
CASC4	7.93083e-129	0.712343	0.543	0.467	2.35197e-124	Fibroblast_FAP+	CASC4
MGMT	1.52698e-128	0.76046	0.532	0.456	4.5284e-124	Fibroblast_FAP+	MGMT
UBE2V1	3.4048e-128	0.314108	0.819	0.726	1.00973e-123	Fibroblast_FAP+	UBE2V1
AP2S1	6.61131e-128	0.317706	0.903	0.759	1.96065e-123	Fibroblast_FAP+	AP2S1
ITPR2	7.11283e-128	0.985064	0.294	0.174	2.10938e-123	Fibroblast_FAP+	ITPR2
PKN1	1.23805e-127	1.1535	0.438	0.342	3.67157e-123	Fibroblast_FAP+	PKN1
LPIN2	4.39297e-127	0.6408	0.536	0.444	1.30278e-122	Fibroblast_FAP+	LPIN2
SELENOH	6.20615e-127	0.312827	0.842	0.737	1.8405e-122	Fibroblast_FAP+	SELENOH
DTWD1	4.02551e-126	1.26714	0.385	0.274	1.19381e-121	Fibroblast_FAP+	DTWD1
CUL4A	1.70461e-125	0.69075	0.493	0.402	5.05518e-121	Fibroblast_FAP+	CUL4A
COPG1	3.6541e-125	1.34018	0.388	0.281	1.08366e-120	Fibroblast_FAP+	COPG1
CDC42	7.6504e-125	0.343834	0.764	0.7	2.2688e-120	Fibroblast_FAP+	CDC42
DIS3	1.05391e-124	0.984927	0.458	0.365	3.12548e-120	Fibroblast_FAP+	DIS3
KHDRBS1	1.18687e-124	0.414203	0.746	0.687	3.51977e-120	Fibroblast_FAP+	KHDRBS1
BACH1	2.31997e-124	0.46409	0.657	0.593	6.88011e-120	Fibroblast_FAP+	BACH1
CEP85L	4.97973e-124	0.939655	0.335	0.216	1.47679e-119	Fibroblast_FAP+	CEP85L
VAMP3	9.23078e-124	1.0447	0.475	0.389	2.73748e-119	Fibroblast_FAP+	VAMP3
EYS	1.25252e-123	1.63793	0.266	0.153	3.71449e-119	Fibroblast_FAP+	EYS
CAVIN1	1.69227e-123	0.626675	0.624	0.573	5.01861e-119	Fibroblast_FAP+	CAVIN1
CMTM3	4.65838e-123	1.3776	0.332	0.216	1.38149e-118	Fibroblast_FAP+	CMTM3
NAGK	5.69354e-123	1.07351	0.461	0.372	1.68848e-118	Fibroblast_FAP+	NAGK
FAM89B	8.4083e-123	1.22723	0.444	0.348	2.49356e-118	Fibroblast_FAP+	FAM89B
DNAJC4	1.22961e-122	1.15877	0.448	0.355	3.64654e-118	Fibroblast_FAP+	DNAJC4
ASB3	2.29586e-122	0.771174	0.492	0.4	6.80861e-118	Fibroblast_FAP+	ASB3
SEC24A	7.62433e-122	0.829571	0.412	0.299	2.26107e-117	Fibroblast_FAP+	SEC24A
MYADM	9.41332e-122	0.787659	0.581	0.502	2.79161e-117	Fibroblast_FAP+	MYADM
MGAT5	1.60602e-121	0.585281	0.473	0.369	4.76282e-117	Fibroblast_FAP+	MGAT5
TOMM20	3.30148e-121	0.286669	0.913	0.766	9.79088e-117	Fibroblast_FAP+	TOMM20
AGAP2-AS1	5.51195e-121	1.44746	0.348	0.236	1.63462e-116	Fibroblast_FAP+	AGAP2-AS1
HECTD2	6.27382e-121	1.31597	0.259	0.147	1.86056e-116	Fibroblast_FAP+	HECTD2
RELL1	8.74553e-121	1.26772	0.31	0.198	2.59357e-116	Fibroblast_FAP+	RELL1
ACVR1	2.16201e-120	0.817296	0.367	0.252	6.41167e-116	Fibroblast_FAP+	ACVR1
RO60	2.81217e-120	0.775582	0.547	0.482	8.33977e-116	Fibroblast_FAP+	RO60
TCEAL4	3.51549e-120	0.400305	0.719	0.669	1.04255e-115	Fibroblast_FAP+	TCEAL4
MMP24OS	3.78564e-120	0.363211	0.72	0.659	1.12267e-115	Fibroblast_FAP+	MMP24OS
AKAP11	4.71025e-120	1.32975	0.303	0.192	1.39687e-115	Fibroblast_FAP+	AKAP11
KDM4B	7.77628e-120	0.93144	0.403	0.296	2.30613e-115	Fibroblast_FAP+	KDM4B
SH3BP4	7.99041e-120	1.22923	0.309	0.196	2.36964e-115	Fibroblast_FAP+	SH3BP4
ARGLU1	1.43497e-119	0.550067	0.647	0.6	4.25554e-115	Fibroblast_FAP+	ARGLU1
RPL22	2.34844e-119	0.25253	0.978	0.87	6.96452e-115	Fibroblast_FAP+	RPL22
RPF2	4.50547e-119	0.728669	0.568	0.514	1.33614e-114	Fibroblast_FAP+	RPF2
CARS	5.22319e-119	0.836226	0.472	0.379	1.54899e-114	Fibroblast_FAP+	CARS
NARF	1.30917e-118	0.688141	0.577	0.526	3.88248e-114	Fibroblast_FAP+	NARF
SNAP23	2.83781e-118	1.27111	0.345	0.236	8.4158e-114	Fibroblast_FAP+	SNAP23
FADS3	6.02667e-118	1.47997	0.284	0.173	1.78727e-113	Fibroblast_FAP+	FADS3
GPSM2	1.49434e-117	1.27482	0.273	0.163	4.43162e-113	Fibroblast_FAP+	GPSM2
RAB7A	1.84627e-117	0.38112	0.694	0.624	5.4753e-113	Fibroblast_FAP+	RAB7A
SNW1	2.43969e-117	0.429246	0.676	0.635	7.23515e-113	Fibroblast_FAP+	SNW1
ZMYM2	2.9946e-117	0.47035	0.507	0.417	8.88079e-113	Fibroblast_FAP+	ZMYM2
CCDC50	3.68846e-117	1.03592	0.471	0.39	1.09385e-112	Fibroblast_FAP+	CCDC50
RBM5	5.03548e-117	1.13483	0.372	0.266	1.49332e-112	Fibroblast_FAP+	RBM5
TNKS	6.70466e-117	0.311675	0.59	0.515	1.98833e-112	Fibroblast_FAP+	TNKS
SEC13	8.87538e-117	0.604794	0.586	0.53	2.63208e-112	Fibroblast_FAP+	SEC13
CTNNB1	3.34693e-116	0.656095	0.507	0.425	9.92565e-112	Fibroblast_FAP+	CTNNB1
SOS2	5.99146e-116	0.596297	0.501	0.41	1.77683e-111	Fibroblast_FAP+	SOS2
TPP1	6.4458e-116	1.21092	0.397	0.295	1.91157e-111	Fibroblast_FAP+	TPP1
FUT11	2.28489e-115	1.21896	0.402	0.299	6.77606e-111	Fibroblast_FAP+	FUT11
SMAD4	2.35037e-115	0.862337	0.444	0.35	6.97027e-111	Fibroblast_FAP+	SMAD4
CHM	3.51502e-115	0.77574	0.469	0.379	1.04241e-110	Fibroblast_FAP+	CHM
RSRC2	3.77328e-115	0.454509	0.671	0.621	1.119e-110	Fibroblast_FAP+	RSRC2
NANS	6.13539e-115	0.513524	0.661	0.613	1.81951e-110	Fibroblast_FAP+	NANS
EIF4H	6.30934e-115	0.563121	0.64	0.601	1.8711e-110	Fibroblast_FAP+	EIF4H
LRCH3	8.98999e-115	0.577379	0.5	0.41	2.66607e-110	Fibroblast_FAP+	LRCH3
DDOST	1.58686e-114	0.884167	0.568	0.522	4.706e-110	Fibroblast_FAP+	DDOST
HK1	3.3319e-114	1.06857	0.343	0.234	9.88107e-110	Fibroblast_FAP+	HK1
FAM228B	3.47123e-114	1.25002	0.305	0.193	1.02943e-109	Fibroblast_FAP+	FAM228B
FBXW11	1.15591e-113	0.446826	0.558	0.496	3.42798e-109	Fibroblast_FAP+	FBXW11
AP3D1	1.18044e-113	1.0088	0.466	0.386	3.50072e-109	Fibroblast_FAP+	AP3D1
KYAT3	1.59747e-113	1.38326	0.298	0.189	4.73745e-109	Fibroblast_FAP+	KYAT3
NFE2L2	2.65057e-113	0.331738	0.706	0.646	7.86053e-109	Fibroblast_FAP+	NFE2L2
TRPM7	3.96382e-113	0.376377	0.546	0.465	1.17551e-108	Fibroblast_FAP+	TRPM7
SH3GL1	5.44529e-113	0.955858	0.394	0.292	1.61485e-108	Fibroblast_FAP+	SH3GL1
PPP2R5E	1.06295e-112	0.386663	0.628	0.583	3.15228e-108	Fibroblast_FAP+	PPP2R5E
DLGAP4	2.47131e-112	0.666541	0.53	0.463	7.32891e-108	Fibroblast_FAP+	DLGAP4
SOS1	3.10468e-112	0.275652	0.641	0.582	9.20724e-108	Fibroblast_FAP+	SOS1
ZNF37A	3.17053e-112	1.0629	0.401	0.303	9.40254e-108	Fibroblast_FAP+	ZNF37A
AUH	3.56515e-112	0.846302	0.448	0.359	1.05728e-107	Fibroblast_FAP+	AUH
CLK1	4.78912e-112	1.11077	0.389	0.286	1.42026e-107	Fibroblast_FAP+	CLK1
SPATS2	5.35028e-112	0.390856	0.633	0.584	1.58668e-107	Fibroblast_FAP+	SPATS2
GAMT	7.01999e-112	1.4905	0.313	0.206	2.08185e-107	Fibroblast_FAP+	GAMT
TP53BP2	7.22132e-112	1.24324	0.361	0.258	2.14155e-107	Fibroblast_FAP+	TP53BP2
ZNF358	8.03317e-112	1.4223	0.309	0.2	2.38232e-107	Fibroblast_FAP+	ZNF358
SGCD	1.33464e-111	1.15484	0.309	0.195	3.958e-107	Fibroblast_FAP+	SGCD
IFRD1	2.02801e-111	0.994711	0.394	0.291	6.01427e-107	Fibroblast_FAP+	IFRD1
DDB2	2.5294e-111	0.990143	0.376	0.268	7.50117e-107	Fibroblast_FAP+	DDB2
MIR210HG	2.90405e-111	0.735653	0.549	0.478	8.61225e-107	Fibroblast_FAP+	MIR210HG
TRA2A	3.54261e-111	0.538119	0.57	0.502	1.0506e-106	Fibroblast_FAP+	TRA2A
AK4	3.70884e-111	0.857268	0.49	0.416	1.09989e-106	Fibroblast_FAP+	AK4
ZNF622	4.65788e-111	1.01881	0.473	0.397	1.38134e-106	Fibroblast_FAP+	ZNF622
HBS1L	5.82111e-111	0.982845	0.384	0.283	1.72631e-106	Fibroblast_FAP+	HBS1L
JOSD2	6.63198e-111	0.43957	0.704	0.658	1.96678e-106	Fibroblast_FAP+	JOSD2
C18orf32	8.85275e-111	0.670516	0.602	0.562	2.62537e-106	Fibroblast_FAP+	C18orf32
TXNDC15	9.40333e-111	1.14833	0.419	0.326	2.78865e-106	Fibroblast_FAP+	TXNDC15
FYTTD1	1.316e-110	1.17454	0.387	0.287	3.90272e-106	Fibroblast_FAP+	FYTTD1
KIDINS220	2.08882e-110	0.733929	0.518	0.447	6.19461e-106	Fibroblast_FAP+	KIDINS220
CD302	3.04932e-110	1.50937	0.264	0.157	9.04306e-106	Fibroblast_FAP+	CD302
AF117829.1	3.23538e-110	1.21068	0.308	0.2	9.59483e-106	Fibroblast_FAP+	AF117829.1
ZNF106	5.14074e-110	0.83191	0.478	0.401	1.52454e-105	Fibroblast_FAP+	ZNF106
KDM3A	2.41147e-109	0.772816	0.438	0.341	7.15144e-105	Fibroblast_FAP+	KDM3A
ARHGEF7	3.12426e-109	0.898453	0.346	0.239	9.2653e-105	Fibroblast_FAP+	ARHGEF7
CAMSAP2	8.16166e-109	0.434096	0.536	0.461	2.42042e-104	Fibroblast_FAP+	CAMSAP2
ARNTL	8.83323e-109	1.37085	0.264	0.159	2.61958e-104	Fibroblast_FAP+	ARNTL
RNF168	1.39307e-108	0.888133	0.399	0.297	4.1313e-104	Fibroblast_FAP+	RNF168
RNF130	1.81402e-108	0.556722	0.602	0.558	5.37966e-104	Fibroblast_FAP+	RNF130
RETREG2	1.82503e-108	1.36998	0.368	0.266	5.41231e-104	Fibroblast_FAP+	RETREG2
CTDSP2	1.91182e-108	1.45158	0.3	0.193	5.66969e-104	Fibroblast_FAP+	CTDSP2
CLMP	2.94317e-108	0.915188	0.364	0.246	8.72826e-104	Fibroblast_FAP+	CLMP
PHYKPL	3.62554e-108	0.959714	0.425	0.333	1.07519e-103	Fibroblast_FAP+	PHYKPL
CLIC1	3.80836e-108	0.279875	0.931	0.785	1.12941e-103	Fibroblast_FAP+	CLIC1
SH3YL1	3.94186e-108	1.20067	0.329	0.221	1.169e-103	Fibroblast_FAP+	SH3YL1
RHOC	4.29992e-108	0.442783	0.726	0.672	1.27518e-103	Fibroblast_FAP+	RHOC
NEK7	4.90886e-108	0.760253	0.396	0.292	1.45577e-103	Fibroblast_FAP+	NEK7
AL158152.1	7.02474e-108	1.05783	0.328	0.22	2.08326e-103	Fibroblast_FAP+	AL158152.1
STT3B	1.17933e-107	0.470567	0.572	0.516	3.49741e-103	Fibroblast_FAP+	STT3B
TACC1	4.49856e-107	0.712732	0.516	0.454	1.33409e-102	Fibroblast_FAP+	TACC1
MAPK1	1.11654e-106	0.656313	0.448	0.36	3.3112e-102	Fibroblast_FAP+	MAPK1
ZCCHC14	1.20673e-106	1.32453	0.264	0.16	3.57867e-102	Fibroblast_FAP+	ZCCHC14
CNOT4	1.2614e-106	0.490965	0.525	0.456	3.74081e-102	Fibroblast_FAP+	CNOT4
RASA1	4.02744e-106	0.627512	0.428	0.331	1.19438e-101	Fibroblast_FAP+	RASA1
CRYBG3	4.96639e-106	0.798456	0.446	0.36	1.47283e-101	Fibroblast_FAP+	CRYBG3
STX12	6.321e-106	1.08412	0.38	0.281	1.87456e-101	Fibroblast_FAP+	STX12
DEGS1	7.18442e-106	1.05071	0.443	0.361	2.13061e-101	Fibroblast_FAP+	DEGS1
OST4	3.71419e-105	0.290419	0.95	0.803	1.10148e-100	Fibroblast_FAP+	OST4
CWF19L2	3.85864e-105	0.982865	0.364	0.263	1.14432e-100	Fibroblast_FAP+	CWF19L2
GPATCH2L	1.29196e-104	0.611785	0.518	0.446	3.83143e-100	Fibroblast_FAP+	GPATCH2L
AC074032.1	2.76768e-104	1.19671	0.303	0.198	8.20783e-100	Fibroblast_FAP+	AC074032.1
GPBP1L1	6.48358e-104	0.743913	0.433	0.342	1.92277e-99	Fibroblast_FAP+	GPBP1L1
ATP2C1	1.01502e-103	0.820609	0.388	0.291	3.01013e-99	Fibroblast_FAP+	ATP2C1
CTDSPL2	1.14758e-103	0.883404	0.373	0.273	3.40327e-99	Fibroblast_FAP+	CTDSPL2
RAB32	1.27017e-103	0.679223	0.577	0.539	3.76681e-99	Fibroblast_FAP+	RAB32
RAB3GAP2	1.45673e-103	0.543703	0.526	0.458	4.32007e-99	Fibroblast_FAP+	RAB3GAP2
ERRFI1	1.95855e-103	0.362339	0.819	0.753	5.80828e-99	Fibroblast_FAP+	ERRFI1
TXLNA	2.49553e-103	1.17053	0.394	0.302	7.40075e-99	Fibroblast_FAP+	TXLNA
RBBP6	2.5192e-103	0.541819	0.618	0.582	7.47093e-99	Fibroblast_FAP+	RBBP6
NEK1	2.86377e-103	0.993057	0.386	0.288	8.49278e-99	Fibroblast_FAP+	NEK1
CAPZB	3.38686e-103	0.372479	0.704	0.672	1.00441e-98	Fibroblast_FAP+	CAPZB
JOSD1	6.99028e-103	0.814579	0.496	0.424	2.07304e-98	Fibroblast_FAP+	JOSD1
GPBP1	7.75881e-103	0.496877	0.584	0.531	2.30095e-98	Fibroblast_FAP+	GPBP1
PLPP5	2.73953e-102	1.01038	0.451	0.367	8.12435e-98	Fibroblast_FAP+	PLPP5
RYBP	2.87509e-102	0.705289	0.49	0.416	8.52636e-98	Fibroblast_FAP+	RYBP
UBR2	3.95194e-102	0.60781	0.453	0.37	1.17199e-97	Fibroblast_FAP+	UBR2
ZMYM5	4.14509e-102	1.09147	0.34	0.239	1.22927e-97	Fibroblast_FAP+	ZMYM5
HSPB11	6.86618e-102	0.83425	0.495	0.434	2.03623e-97	Fibroblast_FAP+	HSPB11
GALK2	1.01559e-101	0.617621	0.476	0.401	3.01183e-97	Fibroblast_FAP+	GALK2
RYK	1.13737e-101	0.896312	0.41	0.318	3.37298e-97	Fibroblast_FAP+	RYK
SMG6	1.50495e-101	0.340268	0.591	0.54	4.46308e-97	Fibroblast_FAP+	SMG6
STK17A	5.45003e-101	0.929991	0.491	0.424	1.61626e-96	Fibroblast_FAP+	STK17A
PPP1R14B	5.54791e-101	0.283039	0.902	0.763	1.64529e-96	Fibroblast_FAP+	PPP1R14B
THBS1	7.21631e-101	1.69504	0.254	0.153	2.14007e-96	Fibroblast_FAP+	THBS1
CDC40	8.72488e-101	0.966303	0.464	0.396	2.58745e-96	Fibroblast_FAP+	CDC40
RBM6	1.01394e-100	0.361897	0.598	0.542	3.00694e-96	Fibroblast_FAP+	RBM6
ADD1	1.14257e-100	0.795742	0.45	0.371	3.3884e-96	Fibroblast_FAP+	ADD1
UBR3	1.86115e-100	0.389769	0.488	0.403	5.51942e-96	Fibroblast_FAP+	UBR3
UGGT2	2.62318e-100	0.502622	0.524	0.457	7.77931e-96	Fibroblast_FAP+	UGGT2
WBP4	3.68044e-100	0.947529	0.462	0.391	1.09147e-95	Fibroblast_FAP+	WBP4
GOLGA3	4.34022e-100	0.79096	0.465	0.385	1.28714e-95	Fibroblast_FAP+	GOLGA3
TRNAU1AP	7.14573e-100	1.0049	0.408	0.323	2.11914e-95	Fibroblast_FAP+	TRNAU1AP
TMEM87A	7.99471e-100	0.628481	0.536	0.475	2.37091e-95	Fibroblast_FAP+	TMEM87A
EDEM3	9.10402e-100	0.923485	0.383	0.288	2.69989e-95	Fibroblast_FAP+	EDEM3
IFT20	1.41311e-99	0.589375	0.603	0.573	4.19072e-95	Fibroblast_FAP+	IFT20
PTPN1	3.56551e-99	0.671077	0.507	0.45	1.05739e-94	Fibroblast_FAP+	PTPN1
BRD2	6.27277e-99	0.706138	0.556	0.511	1.86025e-94	Fibroblast_FAP+	BRD2
INSR	1.66489e-98	0.703955	0.407	0.314	4.9374e-94	Fibroblast_FAP+	INSR
MTERF1	2.31215e-98	1.39013	0.285	0.185	6.85693e-94	Fibroblast_FAP+	MTERF1
STK24	4.07408e-98	0.477388	0.584	0.539	1.20821e-93	Fibroblast_FAP+	STK24
LAMB2	5.57507e-98	1.24799	0.329	0.229	1.65334e-93	Fibroblast_FAP+	LAMB2
STAU1	6.74022e-98	0.285207	0.717	0.678	1.99888e-93	Fibroblast_FAP+	STAU1
CAPZA1	9.91431e-98	0.52428	0.578	0.532	2.94019e-93	Fibroblast_FAP+	CAPZA1
DESI2	1.06345e-97	0.733578	0.525	0.473	3.15376e-93	Fibroblast_FAP+	DESI2
LTBP4	7.28566e-97	1.30093	0.279	0.177	2.16063e-92	Fibroblast_FAP+	LTBP4
PPP1R15A	8.11878e-97	0.3886	0.713	0.642	2.4077e-92	Fibroblast_FAP+	PPP1R15A
DNAJB14	8.17406e-97	0.888209	0.447	0.371	2.4241e-92	Fibroblast_FAP+	DNAJB14
SLC15A4	9.42717e-97	1.3807	0.307	0.208	2.79572e-92	Fibroblast_FAP+	SLC15A4
DNPEP	1.10129e-96	1.2917	0.403	0.322	3.26599e-92	Fibroblast_FAP+	DNPEP
PEAK1	1.35503e-96	0.373208	0.569	0.502	4.01846e-92	Fibroblast_FAP+	PEAK1
IARS	2.19878e-96	0.359587	0.623	0.574	6.52069e-92	Fibroblast_FAP+	IARS
MAP3K2	2.56556e-96	0.539771	0.522	0.46	7.60844e-92	Fibroblast_FAP+	MAP3K2
MAFF	4.1336e-96	1.28973	0.32	0.22	1.22586e-91	Fibroblast_FAP+	MAFF
ARHGEF12	5.90668e-96	0.628182	0.457	0.375	1.75168e-91	Fibroblast_FAP+	ARHGEF12
NOTCH2	1.56404e-95	0.933764	0.307	0.206	4.63831e-91	Fibroblast_FAP+	NOTCH2
DMXL1	2.28789e-95	0.53124	0.467	0.388	6.78496e-91	Fibroblast_FAP+	DMXL1
FAM50A	2.60766e-95	0.34424	0.682	0.646	7.73327e-91	Fibroblast_FAP+	FAM50A
FOXO1	2.61998e-95	0.696436	0.331	0.228	7.7698e-91	Fibroblast_FAP+	FOXO1
STX7	5.8519e-95	0.955647	0.368	0.276	1.73544e-90	Fibroblast_FAP+	STX7
UBR5	8.44543e-95	0.262312	0.579	0.525	2.50458e-90	Fibroblast_FAP+	UBR5
EP300	1.39172e-94	0.676401	0.467	0.394	4.12729e-90	Fibroblast_FAP+	EP300
MARK4	1.40652e-94	1.0343	0.267	0.168	4.17117e-90	Fibroblast_FAP+	MARK4
DNAJC8	1.66522e-94	0.355107	0.661	0.618	4.93838e-90	Fibroblast_FAP+	DNAJC8
SDCCAG8	2.90493e-94	0.336463	0.665	0.643	8.61487e-90	Fibroblast_FAP+	SDCCAG8
SAFB2	2.9803e-94	0.947639	0.422	0.342	8.83838e-90	Fibroblast_FAP+	SAFB2
YIPF2	3.32101e-94	1.41308	0.29	0.193	9.84878e-90	Fibroblast_FAP+	YIPF2
ZFAND2A	7.78563e-94	0.839229	0.465	0.391	2.30891e-89	Fibroblast_FAP+	ZFAND2A
DENND5A	8.05765e-94	0.689775	0.444	0.36	2.38958e-89	Fibroblast_FAP+	DENND5A
TNRC6A	1.73065e-93	0.290619	0.595	0.556	5.1324e-89	Fibroblast_FAP+	TNRC6A
IFNAR1	1.78077e-93	0.819321	0.462	0.394	5.28105e-89	Fibroblast_FAP+	IFNAR1
ING4	2.94256e-93	1.45899	0.262	0.165	8.72645e-89	Fibroblast_FAP+	ING4
TBRG1	3.24423e-93	1.10793	0.41	0.334	9.62108e-89	Fibroblast_FAP+	TBRG1
MRFAP1	3.78871e-93	0.45932	0.629	0.592	1.12358e-88	Fibroblast_FAP+	MRFAP1
OGA	5.25996e-93	0.516945	0.551	0.502	1.55989e-88	Fibroblast_FAP+	OGA
SLC50A1	9.2127e-93	1.3631	0.372	0.285	2.73212e-88	Fibroblast_FAP+	SLC50A1
TMEM50A	1.50068e-92	0.542621	0.616	0.598	4.45043e-88	Fibroblast_FAP+	TMEM50A
CLOCK	1.68348e-92	0.953677	0.348	0.254	4.99252e-88	Fibroblast_FAP+	CLOCK
HEBP2	3.03739e-92	0.280214	0.741	0.694	9.00769e-88	Fibroblast_FAP+	HEBP2
CDC73	3.20749e-92	0.427076	0.567	0.524	9.51213e-88	Fibroblast_FAP+	CDC73
ZNF84	6.07383e-92	1.3193	0.255	0.159	1.80125e-87	Fibroblast_FAP+	ZNF84
UBA5	6.85764e-92	1.20593	0.357	0.27	2.0337e-87	Fibroblast_FAP+	UBA5
WASHC4	1.00114e-91	0.572852	0.485	0.417	2.96899e-87	Fibroblast_FAP+	WASHC4
USP48	1.15546e-91	0.714005	0.464	0.394	3.42662e-87	Fibroblast_FAP+	USP48
MAN1A2	3.23765e-91	0.559979	0.556	0.516	9.60158e-87	Fibroblast_FAP+	MAN1A2
FAM120B	3.61422e-91	0.72684	0.418	0.334	1.07183e-86	Fibroblast_FAP+	FAM120B
SPTY2D1	4.41034e-91	0.799771	0.487	0.426	1.30793e-86	Fibroblast_FAP+	SPTY2D1
DMTF1	5.31703e-91	0.854408	0.338	0.243	1.57682e-86	Fibroblast_FAP+	DMTF1
TUT4	7.31188e-91	0.368974	0.553	0.505	2.16841e-86	Fibroblast_FAP+	TUT4
SMARCA5	8.66644e-91	0.525725	0.59	0.552	2.57012e-86	Fibroblast_FAP+	SMARCA5
SRSF10	8.78874e-91	0.507709	0.591	0.549	2.60639e-86	Fibroblast_FAP+	SRSF10
RC3H1	1.74872e-90	0.487168	0.501	0.434	5.18601e-86	Fibroblast_FAP+	RC3H1
ARF1	3.4164e-90	0.250513	0.784	0.708	1.01317e-85	Fibroblast_FAP+	ARF1
PTP4A2	7.17867e-90	0.377597	0.676	0.635	2.12891e-85	Fibroblast_FAP+	PTP4A2
ORAI3	1.96764e-89	0.780532	0.473	0.39	5.83524e-85	Fibroblast_FAP+	ORAI3
MDM2	4.04063e-89	0.452138	0.482	0.408	1.19829e-84	Fibroblast_FAP+	MDM2
NKAPD1	4.93158e-89	1.20281	0.35	0.262	1.46251e-84	Fibroblast_FAP+	NKAPD1
REST	5.41982e-89	0.946591	0.422	0.348	1.6073e-84	Fibroblast_FAP+	REST
PARVA	6.8942e-89	0.858662	0.433	0.356	2.04454e-84	Fibroblast_FAP+	PARVA
TM9SF2	8.69315e-89	0.660348	0.529	0.486	2.57804e-84	Fibroblast_FAP+	TM9SF2
FRG1	1.08769e-88	0.694656	0.5	0.447	3.22565e-84	Fibroblast_FAP+	FRG1
MED8	1.11958e-88	0.928125	0.446	0.379	3.32022e-84	Fibroblast_FAP+	MED8
PLOD3	1.15863e-88	1.20044	0.375	0.294	3.43602e-84	Fibroblast_FAP+	PLOD3
SMCHD1	2.23983e-88	0.406509	0.504	0.439	6.64246e-84	Fibroblast_FAP+	SMCHD1
CNOT2	2.59706e-88	0.43915	0.567	0.525	7.70184e-84	Fibroblast_FAP+	CNOT2
GBF1	2.95925e-88	0.396891	0.565	0.512	8.77594e-84	Fibroblast_FAP+	GBF1
RWDD1	5.69265e-88	0.408853	0.664	0.636	1.68821e-83	Fibroblast_FAP+	RWDD1
SLC35E1	6.78028e-88	1.14348	0.343	0.254	2.01076e-83	Fibroblast_FAP+	SLC35E1
ZNF721	9.92378e-88	0.703712	0.465	0.399	2.943e-83	Fibroblast_FAP+	ZNF721
HIST1H2BD	2.26571e-87	1.1028	0.364	0.271	6.7192e-83	Fibroblast_FAP+	HIST1H2BD
MXD1	4.74803e-87	1.10074	0.295	0.201	1.40808e-82	Fibroblast_FAP+	MXD1
PPIG	1.72826e-86	0.273708	0.709	0.674	5.12532e-82	Fibroblast_FAP+	PPIG
HSCB	2.66264e-86	1.10325	0.377	0.296	7.89633e-82	Fibroblast_FAP+	HSCB
ZNF248	3.39882e-86	0.952254	0.277	0.182	1.00795e-81	Fibroblast_FAP+	ZNF248
GCC2	4.20808e-86	0.300844	0.681	0.641	1.24795e-81	Fibroblast_FAP+	GCC2
AC139887.2	4.45936e-86	0.951473	0.279	0.184	1.32247e-81	Fibroblast_FAP+	AC139887.2
PDIA5	4.88339e-86	0.519568	0.468	0.399	1.44822e-81	Fibroblast_FAP+	PDIA5
ITPRIPL2	4.9146e-86	1.34599	0.37	0.29	1.45748e-81	Fibroblast_FAP+	ITPRIPL2
ADH5	7.33066e-86	0.490834	0.624	0.593	2.17398e-81	Fibroblast_FAP+	ADH5
ICAM3	7.87252e-86	1.4927	0.284	0.194	2.33468e-81	Fibroblast_FAP+	ICAM3
PAN3	9.46651e-86	0.394832	0.496	0.425	2.80739e-81	Fibroblast_FAP+	PAN3
MBD2	1.2028e-85	0.560698	0.546	0.511	3.56702e-81	Fibroblast_FAP+	MBD2
ARMC9	1.39452e-85	1.20428	0.31	0.22	4.13558e-81	Fibroblast_FAP+	ARMC9
REPS1	2.11359e-85	0.940817	0.297	0.204	6.26807e-81	Fibroblast_FAP+	REPS1
DHPS	2.37619e-85	0.903883	0.471	0.414	7.04682e-81	Fibroblast_FAP+	DHPS
LURAP1L	2.54638e-85	1.09665	0.365	0.278	7.55154e-81	Fibroblast_FAP+	LURAP1L
MIGA1	2.85287e-85	0.910847	0.378	0.294	8.46047e-81	Fibroblast_FAP+	MIGA1
IRF1	4.46724e-85	1.39055	0.294	0.202	1.32481e-80	Fibroblast_FAP+	IRF1
PTPA	5.25969e-85	0.996449	0.437	0.371	1.55981e-80	Fibroblast_FAP+	PTPA
CHD4	6.6004e-85	0.579157	0.56	0.514	1.95741e-80	Fibroblast_FAP+	CHD4
SMURF2	6.62953e-85	0.44007	0.507	0.442	1.96605e-80	Fibroblast_FAP+	SMURF2
ARPC2	8.62082e-85	0.250687	0.876	0.761	2.55659e-80	Fibroblast_FAP+	ARPC2
CCDC18	1.5852e-84	1.07382	0.321	0.231	4.70107e-80	Fibroblast_FAP+	CCDC18
ZCCHC9	1.95847e-84	0.863426	0.452	0.395	5.80803e-80	Fibroblast_FAP+	ZCCHC9
EMC2	2.15097e-84	0.768359	0.503	0.456	6.37891e-80	Fibroblast_FAP+	EMC2
UACA	3.38947e-84	0.495061	0.746	0.693	1.00518e-79	Fibroblast_FAP+	UACA
ATP13A3	3.95738e-84	0.746637	0.424	0.348	1.1736e-79	Fibroblast_FAP+	ATP13A3
TM2D1	4.45548e-84	0.839908	0.444	0.381	1.32132e-79	Fibroblast_FAP+	TM2D1
LINC02802	4.80078e-84	1.16691	0.381	0.306	1.42372e-79	Fibroblast_FAP+	LINC02802
CBFA2T2	1.51345e-83	0.617547	0.414	0.332	4.4883e-79	Fibroblast_FAP+	CBFA2T2
LIMA1	1.662e-83	1.11376	0.384	0.304	4.92882e-79	Fibroblast_FAP+	LIMA1
CFAP97	2.64383e-83	0.724826	0.494	0.45	7.84053e-79	Fibroblast_FAP+	CFAP97
TBC1D20	3.81197e-83	0.749599	0.477	0.422	1.13048e-78	Fibroblast_FAP+	TBC1D20
SLC6A6	1.27698e-82	0.714155	0.471	0.41	3.787e-78	Fibroblast_FAP+	SLC6A6
PDXDC1	2.33801e-82	0.438882	0.554	0.51	6.93361e-78	Fibroblast_FAP+	PDXDC1
SYNJ2	2.54596e-82	1.16702	0.29	0.2	7.5503e-78	Fibroblast_FAP+	SYNJ2
KCTD7	3.60165e-82	1.16623	0.3	0.21	1.0681e-77	Fibroblast_FAP+	KCTD7
RAB9A	5.51465e-82	0.971695	0.399	0.325	1.63542e-77	Fibroblast_FAP+	RAB9A
LEPROT	6.0078e-82	0.6025	0.571	0.545	1.78167e-77	Fibroblast_FAP+	LEPROT
ZMYM4	7.29488e-82	0.476253	0.485	0.427	2.16337e-77	Fibroblast_FAP+	ZMYM4
CTTNBP2NL	7.4228e-82	1.03441	0.31	0.219	2.20131e-77	Fibroblast_FAP+	CTTNBP2NL
OGT	1.03704e-81	0.605144	0.39	0.307	3.07545e-77	Fibroblast_FAP+	OGT
ZNF438	1.1431e-81	0.775713	0.322	0.229	3.38999e-77	Fibroblast_FAP+	ZNF438
ORC3	2.71594e-81	0.978829	0.337	0.253	8.05439e-77	Fibroblast_FAP+	ORC3
SLC6A8	3.64593e-81	1.52916	0.26	0.166	1.08124e-76	Fibroblast_FAP+	SLC6A8
PDS5B	3.69683e-81	0.64616	0.402	0.325	1.09633e-76	Fibroblast_FAP+	PDS5B
RAP1GDS1	6.21205e-81	0.447019	0.475	0.414	1.84224e-76	Fibroblast_FAP+	RAP1GDS1
LAMP1	7.16157e-81	1.13998	0.356	0.275	2.12383e-76	Fibroblast_FAP+	LAMP1
SPTLC2	8.74393e-81	0.688098	0.422	0.35	2.5931e-76	Fibroblast_FAP+	SPTLC2
LRRC42	1.03569e-80	1.42137	0.278	0.19	3.07145e-76	Fibroblast_FAP+	LRRC42
SLC41A2	1.19986e-80	0.5398	0.448	0.376	3.55831e-76	Fibroblast_FAP+	SLC41A2
SLC9A1	1.68093e-80	1.15231	0.284	0.194	4.98497e-76	Fibroblast_FAP+	SLC9A1
2025-03-07	1.80117e-80	0.307255	0.545	0.499	5.34154e-76	Fibroblast_FAP+	2025-03-07
SENP5	2.21648e-80	0.612429	0.474	0.411	6.5732e-76	Fibroblast_FAP+	SENP5
FGFR1OP2	2.49354e-80	0.955128	0.405	0.332	7.39485e-76	Fibroblast_FAP+	FGFR1OP2
CCDC92	3.15306e-80	1.04	0.324	0.236	9.3507e-76	Fibroblast_FAP+	CCDC92
IRF2BP2	3.17573e-80	0.679083	0.55	0.513	9.41793e-76	Fibroblast_FAP+	IRF2BP2
PSME1	4.05654e-80	0.314663	0.694	0.661	1.20301e-75	Fibroblast_FAP+	PSME1
SGK3	4.76217e-80	0.722469	0.382	0.301	1.41227e-75	Fibroblast_FAP+	SGK3
GABARAPL1	5.53716e-80	1.10407	0.291	0.202	1.6421e-75	Fibroblast_FAP+	GABARAPL1
TMED7	6.72317e-80	0.957669	0.439	0.378	1.99382e-75	Fibroblast_FAP+	TMED7
AC023424.3	9.10062e-80	1.12829	0.258	0.169	2.69888e-75	Fibroblast_FAP+	AC023424.3
NFE2L1	1.00557e-79	0.572474	0.56	0.535	2.98212e-75	Fibroblast_FAP+	NFE2L1
RABGAP1	1.15408e-79	0.377847	0.505	0.451	3.42254e-75	Fibroblast_FAP+	RABGAP1
MTRNR2L8	1.17804e-79	1.34059	0.457	0.401	3.4936e-75	Fibroblast_FAP+	MTRNR2L8
BET1L	1.41515e-79	0.990217	0.406	0.335	4.19675e-75	Fibroblast_FAP+	BET1L
JAZF1	1.47997e-79	0.336809	0.412	0.326	4.389e-75	Fibroblast_FAP+	JAZF1
SLC25A46	1.81357e-79	1.22463	0.315	0.229	5.37832e-75	Fibroblast_FAP+	SLC25A46
SDF4	1.84203e-79	0.626677	0.548	0.52	5.46274e-75	Fibroblast_FAP+	SDF4
H1FX	1.92098e-79	0.650183	0.628	0.596	5.69686e-75	Fibroblast_FAP+	H1FX
BTF3L4	1.96061e-79	0.660672	0.518	0.479	5.81439e-75	Fibroblast_FAP+	BTF3L4
TOM1	2.74361e-79	1.1257	0.284	0.195	8.13645e-75	Fibroblast_FAP+	TOM1
FBXW7	2.95397e-79	0.255349	0.498	0.429	8.76028e-75	Fibroblast_FAP+	FBXW7
EID1	4.90571e-79	0.301639	0.768	0.705	1.45484e-74	Fibroblast_FAP+	EID1
GNB2	5.30452e-79	0.402772	0.63	0.609	1.57311e-74	Fibroblast_FAP+	GNB2
GAPVD1	6.52342e-79	0.693415	0.412	0.34	1.93459e-74	Fibroblast_FAP+	GAPVD1
GOPC	6.57141e-79	0.58865	0.525	0.487	1.94882e-74	Fibroblast_FAP+	GOPC
AGPAT5	6.6658e-79	0.998741	0.44	0.38	1.97681e-74	Fibroblast_FAP+	AGPAT5
VPS28	8.37258e-79	0.25792	0.755	0.7	2.48297e-74	Fibroblast_FAP+	VPS28
PELI2	1.37573e-78	0.620305	0.363	0.268	4.07985e-74	Fibroblast_FAP+	PELI2
ATP7A	1.48702e-78	1.39324	0.269	0.181	4.40991e-74	Fibroblast_FAP+	ATP7A
TMEM30A	1.53446e-78	0.671699	0.472	0.414	4.55061e-74	Fibroblast_FAP+	TMEM30A
C16orf58	1.93765e-78	1.28602	0.287	0.2	5.7463e-74	Fibroblast_FAP+	C16orf58
TWSG1	5.63134e-78	1.26707	0.269	0.181	1.67003e-73	Fibroblast_FAP+	TWSG1
TFPI2	5.78416e-78	0.538281	0.192	0.349	1.71535e-73	Fibroblast_FAP+	TFPI2
USP1	9.69247e-78	0.982774	0.407	0.337	2.8744e-73	Fibroblast_FAP+	USP1
KIAA2026	1.10619e-77	0.401478	0.513	0.455	3.28052e-73	Fibroblast_FAP+	KIAA2026
APPL1	1.79477e-77	0.543803	0.53	0.498	5.32257e-73	Fibroblast_FAP+	APPL1
ZXDC	5.40439e-77	1.01773	0.333	0.25	1.60272e-72	Fibroblast_FAP+	ZXDC
CDC34	1.169e-76	0.827521	0.476	0.429	3.46678e-72	Fibroblast_FAP+	CDC34
SNAPC1	1.53793e-76	0.830059	0.459	0.408	4.56088e-72	Fibroblast_FAP+	SNAPC1
ISCU	3.55517e-76	0.792313	0.469	0.418	1.05432e-71	Fibroblast_FAP+	ISCU
ADPRHL2	7.78767e-76	1.35518	0.328	0.249	2.30951e-71	Fibroblast_FAP+	ADPRHL2
PHC3	9.51083e-76	0.348527	0.44	0.369	2.82053e-71	Fibroblast_FAP+	PHC3
C1orf50	1.66123e-75	1.12842	0.348	0.27	4.92654e-71	Fibroblast_FAP+	C1orf50
GNS	2.27221e-75	0.947121	0.36	0.282	6.73848e-71	Fibroblast_FAP+	GNS
GMCL1	3.08003e-75	0.545138	0.512	0.47	9.13412e-71	Fibroblast_FAP+	GMCL1
C1orf122	3.12637e-75	0.515726	0.613	0.59	9.27156e-71	Fibroblast_FAP+	C1orf122
CBX1	3.39136e-75	0.477786	0.563	0.529	1.00574e-70	Fibroblast_FAP+	CBX1
HELZ	4.63743e-75	0.312992	0.515	0.464	1.37528e-70	Fibroblast_FAP+	HELZ
MAN2A1	7.88178e-75	0.735379	0.404	0.336	2.33742e-70	Fibroblast_FAP+	MAN2A1
CTBS	1.1866e-74	1.30182	0.309	0.227	3.51897e-70	Fibroblast_FAP+	CTBS
SNHG32	1.58088e-74	0.56904	0.552	0.51	4.68826e-70	Fibroblast_FAP+	SNHG32
XIAP	1.5894e-74	0.424564	0.568	0.541	4.71352e-70	Fibroblast_FAP+	XIAP
CHMP5	1.59076e-74	0.352197	0.645	0.625	4.71755e-70	Fibroblast_FAP+	CHMP5
SAFB	1.95069e-74	0.792333	0.444	0.389	5.78496e-70	Fibroblast_FAP+	SAFB
KLHL28	2.34743e-74	0.921479	0.323	0.238	6.96153e-70	Fibroblast_FAP+	KLHL28
TIMM44	2.72917e-74	0.82586	0.435	0.376	8.09363e-70	Fibroblast_FAP+	TIMM44
DHDDS	6.84155e-74	1.05555	0.305	0.222	2.02893e-69	Fibroblast_FAP+	DHDDS
SEPTIN1	9.21022e-74	1.11472	0.335	0.254	2.73138e-69	Fibroblast_FAP+	SEPTIN1
RAB31	9.70262e-74	0.701591	0.48	0.429	2.87741e-69	Fibroblast_FAP+	RAB31
LGALS8	1.29888e-73	1.09122	0.34	0.262	3.85196e-69	Fibroblast_FAP+	LGALS8
TMEM208	1.32878e-73	0.404311	0.627	0.602	3.94064e-69	Fibroblast_FAP+	TMEM208
PABPC4	1.68936e-73	0.409904	0.589	0.569	5.00997e-69	Fibroblast_FAP+	PABPC4
USP33	2.52222e-73	0.725421	0.4	0.331	7.47989e-69	Fibroblast_FAP+	USP33
KIF1B	2.5455e-73	0.377131	0.511	0.464	7.54894e-69	Fibroblast_FAP+	KIF1B
ATF5	2.70112e-73	1.88088	0.407	0.354	8.01044e-69	Fibroblast_FAP+	ATF5
DPYSL2	2.81468e-73	0.27363	0.685	0.659	8.34721e-69	Fibroblast_FAP+	DPYSL2
WDR54	2.88716e-73	0.503675	0.594	0.567	8.56216e-69	Fibroblast_FAP+	WDR54
NORAD	5.28624e-73	0.347145	0.626	0.599	1.56769e-68	Fibroblast_FAP+	NORAD
JAK2	7.30109e-73	0.792519	0.287	0.2	2.16521e-68	Fibroblast_FAP+	JAK2
FRYL	7.8352e-73	0.498277	0.408	0.336	2.32361e-68	Fibroblast_FAP+	FRYL
ABHD17A	2.23096e-72	1.01296	0.422	0.365	6.61613e-68	Fibroblast_FAP+	ABHD17A
PTPN14	2.26899e-72	0.737355	0.33	0.246	6.72891e-68	Fibroblast_FAP+	PTPN14
PTPRS	2.48378e-72	0.950076	0.332	0.251	7.36591e-68	Fibroblast_FAP+	PTPRS
CDK6	3.65655e-72	0.546175	0.42	0.347	1.08439e-67	Fibroblast_FAP+	CDK6
UBL3	5.01969e-72	0.910544	0.338	0.259	1.48864e-67	Fibroblast_FAP+	UBL3
SLC25A24	7.08124e-72	0.56072	0.518	0.485	2.10001e-67	Fibroblast_FAP+	SLC25A24
CEBPB	9.88496e-72	0.465688	0.646	0.581	2.93148e-67	Fibroblast_FAP+	CEBPB
UFC1	1.2939e-71	0.316102	0.67	0.652	3.8372e-67	Fibroblast_FAP+	UFC1
CCNB1IP1	1.73978e-71	1.04752	0.403	0.338	5.1595e-67	Fibroblast_FAP+	CCNB1IP1
DCAF10	2.03662e-71	0.454319	0.485	0.43	6.03981e-67	Fibroblast_FAP+	DCAF10
LINC01578	2.10442e-71	0.308412	0.602	0.587	6.24086e-67	Fibroblast_FAP+	LINC01578
IVNS1ABP	3.97344e-71	1.1232	0.261	0.179	1.17836e-66	Fibroblast_FAP+	IVNS1ABP
RNF11	4.4915e-71	1.00842	0.289	0.207	1.332e-66	Fibroblast_FAP+	RNF11
ZCCHC17	5.09535e-71	0.679161	0.479	0.437	1.51108e-66	Fibroblast_FAP+	ZCCHC17
POLK	5.75517e-71	0.632658	0.411	0.345	1.70675e-66	Fibroblast_FAP+	POLK
MIR4435-2HG	6.67649e-71	0.550062	0.549	0.511	1.97998e-66	Fibroblast_FAP+	MIR4435-2HG
PHTF2	7.65738e-71	0.897611	0.314	0.233	2.27087e-66	Fibroblast_FAP+	PHTF2
MYCBP2	1.75525e-70	0.348512	0.545	0.514	5.20538e-66	Fibroblast_FAP+	MYCBP2
AIMP1	2.55661e-70	0.307194	0.648	0.622	7.58188e-66	Fibroblast_FAP+	AIMP1
MAPK8	3.56627e-70	0.407698	0.515	0.456	1.05761e-65	Fibroblast_FAP+	MAPK8
ATP6V1C1	4.03829e-70	1.01961	0.369	0.299	1.1976e-65	Fibroblast_FAP+	ATP6V1C1
SKAP2	1.88038e-69	0.276916	0.633	0.617	5.57644e-65	Fibroblast_FAP+	SKAP2
RPS26	1.91769e-69	0.516497	0.959	0.868	5.68709e-65	Fibroblast_FAP+	RPS26
KCNQ1OT1	2.09987e-69	0.337647	0.528	0.457	6.22737e-65	Fibroblast_FAP+	KCNQ1OT1
PRKRA	2.15431e-69	0.891224	0.433	0.382	6.38884e-65	Fibroblast_FAP+	PRKRA
BCL10	3.30766e-69	1.02605	0.368	0.296	9.80921e-65	Fibroblast_FAP+	BCL10
SAR1A	4.90058e-69	0.458419	0.56	0.536	1.45332e-64	Fibroblast_FAP+	SAR1A
PRAF2	7.35548e-69	1.18803	0.354	0.282	2.18134e-64	Fibroblast_FAP+	PRAF2
VGLL4	1.02551e-68	0.446223	0.515	0.481	3.04126e-64	Fibroblast_FAP+	VGLL4
SH3BP5	1.13182e-68	1.29133	0.378	0.311	3.35653e-64	Fibroblast_FAP+	SH3BP5
EPS15	1.20555e-68	0.39794	0.449	0.391	3.57517e-64	Fibroblast_FAP+	EPS15
SH3KBP1	1.27672e-68	0.364674	0.525	0.472	3.78624e-64	Fibroblast_FAP+	SH3KBP1
STAM2	1.28769e-68	0.94192	0.349	0.276	3.81877e-64	Fibroblast_FAP+	STAM2
CHCHD7	1.56013e-68	0.840319	0.419	0.363	4.62673e-64	Fibroblast_FAP+	CHCHD7
OSBPL5	2.00341e-68	0.808949	0.296	0.214	5.94131e-64	Fibroblast_FAP+	OSBPL5
SFXN3	2.56251e-68	1.25639	0.261	0.179	7.59937e-64	Fibroblast_FAP+	SFXN3
YPEL2	4.13764e-68	0.982344	0.257	0.173	1.22706e-63	Fibroblast_FAP+	YPEL2
YIPF5	1.11841e-67	0.689621	0.509	0.48	3.31676e-63	Fibroblast_FAP+	YIPF5
2025-03-06	1.29463e-67	0.362137	0.52	0.477	3.83937e-63	Fibroblast_FAP+	2025-03-06
NCOA7	2.57729e-67	0.482126	0.559	0.527	7.64322e-63	Fibroblast_FAP+	NCOA7
USPL1	2.88552e-67	0.963893	0.309	0.229	8.55729e-63	Fibroblast_FAP+	USPL1
PLSCR4	3.92206e-67	1.02806	0.278	0.198	1.16313e-62	Fibroblast_FAP+	PLSCR4
AC046134.2	4.40527e-67	0.949298	0.255	0.173	1.30643e-62	Fibroblast_FAP+	AC046134.2
ELF1	8.26323e-67	0.279904	0.542	0.509	2.45054e-62	Fibroblast_FAP+	ELF1
BCAS2	8.89123e-67	0.792036	0.426	0.375	2.63678e-62	Fibroblast_FAP+	BCAS2
DERL1	9.72051e-67	0.531128	0.547	0.527	2.88271e-62	Fibroblast_FAP+	DERL1
REEP5	1.03236e-66	0.265277	0.669	0.655	3.06156e-62	Fibroblast_FAP+	REEP5
MCPH1	1.07661e-66	0.288083	0.483	0.432	3.19281e-62	Fibroblast_FAP+	MCPH1
EIF3L	1.28938e-66	0.271233	0.652	0.636	3.82379e-62	Fibroblast_FAP+	EIF3L
SF3A2	1.31841e-66	1.26067	0.253	0.174	3.90989e-62	Fibroblast_FAP+	SF3A2
TNIK	1.61193e-66	0.719429	0.31	0.228	4.78035e-62	Fibroblast_FAP+	TNIK
ELOA	3.04981e-66	1.11173	0.321	0.246	9.0445e-62	Fibroblast_FAP+	ELOA
CAPN7	3.50926e-66	0.557857	0.458	0.41	1.04071e-61	Fibroblast_FAP+	CAPN7
LTBP3	7.69768e-66	1.1079	0.3	0.22	2.28282e-61	Fibroblast_FAP+	LTBP3
EIF2AK3	7.93298e-66	0.598551	0.388	0.314	2.3526e-61	Fibroblast_FAP+	EIF2AK3
MTMR2	1.44099e-65	0.976536	0.277	0.199	4.27341e-61	Fibroblast_FAP+	MTMR2
UBR1	2.27665e-65	0.555255	0.389	0.321	6.75162e-61	Fibroblast_FAP+	UBR1
GATAD2A	2.98951e-65	0.505501	0.47	0.424	8.86569e-61	Fibroblast_FAP+	GATAD2A
ATP6V1D	5.30686e-65	0.418536	0.591	0.584	1.5738e-60	Fibroblast_FAP+	ATP6V1D
CCDC90B	6.01926e-65	0.573506	0.508	0.483	1.78507e-60	Fibroblast_FAP+	CCDC90B
CDRT4	6.06525e-65	0.728892	0.284	0.202	1.79871e-60	Fibroblast_FAP+	CDRT4
S100PBP	7.50536e-65	0.902509	0.3	0.224	2.22579e-60	Fibroblast_FAP+	S100PBP
KLHL7	9.57052e-65	1.11067	0.329	0.258	2.83823e-60	Fibroblast_FAP+	KLHL7
RNPC3	1.45214e-64	1.25827	0.262	0.185	4.30648e-60	Fibroblast_FAP+	RNPC3
NARS	3.25245e-64	0.328047	0.611	0.59	9.64548e-60	Fibroblast_FAP+	NARS
RNF38	3.97682e-64	0.465661	0.412	0.346	1.17937e-59	Fibroblast_FAP+	RNF38
GNA13	4.4971e-64	0.713905	0.368	0.299	1.33366e-59	Fibroblast_FAP+	GNA13
NSMAF	7.38668e-64	0.835736	0.352	0.282	2.19059e-59	Fibroblast_FAP+	NSMAF
TAB2	7.65756e-64	0.539203	0.353	0.281	2.27093e-59	Fibroblast_FAP+	TAB2
PIK3C3	1.22382e-63	0.736163	0.286	0.208	3.62937e-59	Fibroblast_FAP+	PIK3C3
PRKACB	1.40138e-63	0.923093	0.283	0.205	4.15595e-59	Fibroblast_FAP+	PRKACB
SMIM20	1.66644e-63	0.754515	0.449	0.406	4.94199e-59	Fibroblast_FAP+	SMIM20
YPEL5	2.05876e-63	0.568122	0.508	0.465	6.10545e-59	Fibroblast_FAP+	YPEL5
NUP54	5.46579e-63	0.887597	0.352	0.283	1.62094e-58	Fibroblast_FAP+	NUP54
MTR	6.21391e-63	0.608437	0.43	0.379	1.8428e-58	Fibroblast_FAP+	MTR
CD47	6.45505e-63	0.950676	0.377	0.316	1.91431e-58	Fibroblast_FAP+	CD47
BCAP29	1.13059e-62	0.495444	0.557	0.548	3.35286e-58	Fibroblast_FAP+	BCAP29
PBX3	1.13815e-62	0.455922	0.362	0.287	3.3753e-58	Fibroblast_FAP+	PBX3
IFNGR2	3.35566e-62	0.955574	0.365	0.299	9.95155e-58	Fibroblast_FAP+	IFNGR2
LINC01004	4.2498e-62	0.402829	0.334	0.256	1.26032e-57	Fibroblast_FAP+	LINC01004
CAPZA2	5.34402e-62	0.26375	0.636	0.622	1.58482e-57	Fibroblast_FAP+	CAPZA2
CNNM2	5.37192e-62	0.932624	0.295	0.218	1.5931e-57	Fibroblast_FAP+	CNNM2
CD9	7.45801e-62	0.553493	0.624	0.615	2.21175e-57	Fibroblast_FAP+	CD9
PPP3CC	9.87398e-62	0.484421	0.333	0.259	2.92823e-57	Fibroblast_FAP+	PPP3CC
ZNF766	1.05375e-61	0.89625	0.377	0.315	3.125e-57	Fibroblast_FAP+	ZNF766
GDF15	1.31812e-61	1.64066	0.313	0.233	3.90901e-57	Fibroblast_FAP+	GDF15
ARNT	1.36578e-61	0.813369	0.292	0.215	4.05036e-57	Fibroblast_FAP+	ARNT
RTCA	4.07754e-61	1.05432	0.365	0.303	1.20923e-56	Fibroblast_FAP+	RTCA
BLZF1	4.40758e-61	0.836869	0.348	0.279	1.30711e-56	Fibroblast_FAP+	BLZF1
RUFY2	4.90782e-61	0.686575	0.387	0.329	1.45546e-56	Fibroblast_FAP+	RUFY2
PLXNB2	6.01281e-61	1.05694	0.295	0.223	1.78316e-56	Fibroblast_FAP+	PLXNB2
BTBD7	6.37042e-61	0.330304	0.509	0.48	1.88921e-56	Fibroblast_FAP+	BTBD7
CA5B	8.21487e-61	0.837876	0.328	0.258	2.4362e-56	Fibroblast_FAP+	CA5B
CXXC5	1.06767e-60	1.17332	0.326	0.258	3.16628e-56	Fibroblast_FAP+	CXXC5
SLC4A7	1.10686e-60	0.649603	0.455	0.409	3.28251e-56	Fibroblast_FAP+	SLC4A7
UFSP2	1.48452e-60	1.00913	0.346	0.279	4.40251e-56	Fibroblast_FAP+	UFSP2
PTS	1.78721e-60	0.499315	0.555	0.546	5.30016e-56	Fibroblast_FAP+	PTS
MFSD10	2.57273e-60	0.615358	0.539	0.524	7.6297e-56	Fibroblast_FAP+	MFSD10
SSU72	2.80837e-60	0.261801	0.653	0.643	8.32851e-56	Fibroblast_FAP+	SSU72
CCDC59	2.84158e-60	0.324372	0.607	0.604	8.42698e-56	Fibroblast_FAP+	CCDC59
HGS	3.60623e-60	0.799917	0.425	0.381	1.06946e-55	Fibroblast_FAP+	HGS
SLC30A7	4.07733e-60	0.830469	0.311	0.239	1.20917e-55	Fibroblast_FAP+	SLC30A7
N4BP1	4.45187e-60	0.676859	0.398	0.341	1.32025e-55	Fibroblast_FAP+	N4BP1
LMF2	5.00044e-60	1.39061	0.263	0.189	1.48293e-55	Fibroblast_FAP+	LMF2
MTAP	5.68968e-60	0.829325	0.32	0.249	1.68733e-55	Fibroblast_FAP+	MTAP
CPNE3	5.70003e-60	0.289502	0.642	0.632	1.6904e-55	Fibroblast_FAP+	CPNE3
AFAP1L1	6.0883e-60	0.763915	0.25	0.173	1.80555e-55	Fibroblast_FAP+	AFAP1L1
MICU2	7.85855e-60	0.620045	0.454	0.409	2.33053e-55	Fibroblast_FAP+	MICU2
FCHSD2	1.25564e-59	0.287163	0.451	0.387	3.72372e-55	Fibroblast_FAP+	FCHSD2
SUPT3H	1.2558e-59	0.415089	0.439	0.385	3.72419e-55	Fibroblast_FAP+	SUPT3H
BRWD1	1.40545e-59	0.422427	0.432	0.38	4.168e-55	Fibroblast_FAP+	BRWD1
FAAP20	1.45292e-59	0.512873	0.567	0.562	4.30879e-55	Fibroblast_FAP+	FAAP20
RSPRY1	2.59059e-59	0.779235	0.387	0.33	7.68266e-55	Fibroblast_FAP+	RSPRY1
MAGED1	3.42757e-59	0.279417	0.532	0.501	1.01648e-54	Fibroblast_FAP+	MAGED1
DERL2	4.08455e-59	0.514612	0.56	0.548	1.21131e-54	Fibroblast_FAP+	DERL2
AC245297.3	4.10022e-59	1.04398	0.282	0.209	1.21596e-54	Fibroblast_FAP+	AC245297.3
SCAMP1	1.18767e-58	0.643165	0.415	0.363	3.52216e-54	Fibroblast_FAP+	SCAMP1
NDEL1	2.19774e-58	0.456172	0.471	0.425	6.51762e-54	Fibroblast_FAP+	NDEL1
RC3H2	3.37702e-58	0.645702	0.352	0.285	1.00149e-53	Fibroblast_FAP+	RC3H2
RRAS2	3.76028e-58	0.552114	0.412	0.356	1.11515e-53	Fibroblast_FAP+	RRAS2
FAM204A	4.38113e-58	0.350041	0.591	0.591	1.29927e-53	Fibroblast_FAP+	FAM204A
TRPC4AP	5.62549e-58	0.287634	0.499	0.465	1.6683e-53	Fibroblast_FAP+	TRPC4AP
ANAPC5	7.01175e-58	0.306712	0.582	0.566	2.07941e-53	Fibroblast_FAP+	ANAPC5
GMDS-DT	9.41544e-58	0.38822	0.503	0.448	2.79224e-53	Fibroblast_FAP+	GMDS-DT
PGM1	1.69748e-57	0.80354	0.43	0.392	5.03406e-53	Fibroblast_FAP+	PGM1
DDX6	2.51943e-57	0.538422	0.489	0.463	7.47162e-53	Fibroblast_FAP+	DDX6
C5orf24	3.52001e-57	0.74392	0.468	0.441	1.04389e-52	Fibroblast_FAP+	C5orf24
GFPT2	3.82135e-57	0.80459	0.305	0.23	1.13326e-52	Fibroblast_FAP+	GFPT2
FBXL4	4.22259e-57	0.652476	0.25	0.175	1.25225e-52	Fibroblast_FAP+	FBXL4
PCGF3	8.2969e-57	1.13716	0.253	0.181	2.46053e-52	Fibroblast_FAP+	PCGF3
PRKD3	9.22418e-57	0.653993	0.32	0.251	2.73552e-52	Fibroblast_FAP+	PRKD3
PMP22	1.08391e-56	0.378612	0.604	0.576	3.21443e-52	Fibroblast_FAP+	PMP22
SNX25	1.33712e-56	0.690304	0.286	0.211	3.96536e-52	Fibroblast_FAP+	SNX25
PRPF6	1.53073e-56	0.406598	0.557	0.547	4.53954e-52	Fibroblast_FAP+	PRPF6
TRAPPC4	1.59629e-56	0.65462	0.463	0.431	4.73395e-52	Fibroblast_FAP+	TRAPPC4
MITD1	1.69479e-56	0.864298	0.407	0.362	5.02608e-52	Fibroblast_FAP+	MITD1
COMT	2.00921e-56	0.752718	0.455	0.425	5.9585e-52	Fibroblast_FAP+	COMT
MPHOSPH10	2.45574e-56	0.412605	0.567	0.554	7.28273e-52	Fibroblast_FAP+	MPHOSPH10
BSDC1	2.4841e-56	1.18763	0.25	0.178	7.36684e-52	Fibroblast_FAP+	BSDC1
ANKLE2	3.26055e-56	0.572744	0.45	0.413	9.66948e-52	Fibroblast_FAP+	ANKLE2
VPS26A	4.84627e-56	0.615675	0.478	0.449	1.43721e-51	Fibroblast_FAP+	VPS26A
CDK17	6.43954e-56	0.58365	0.349	0.28	1.90971e-51	Fibroblast_FAP+	CDK17
ATP6V1B2	6.92964e-56	1.2466	0.252	0.183	2.05505e-51	Fibroblast_FAP+	ATP6V1B2
SREK1IP1	8.91765e-56	0.51708	0.499	0.482	2.64462e-51	Fibroblast_FAP+	SREK1IP1
RILPL1	9.17951e-56	0.73581	0.354	0.292	2.72227e-51	Fibroblast_FAP+	RILPL1
SNAP29	1.11186e-55	0.816302	0.401	0.355	3.29732e-51	Fibroblast_FAP+	SNAP29
SPSB3	1.30823e-55	1.00263	0.359	0.3	3.87968e-51	Fibroblast_FAP+	SPSB3
PLD3	1.39535e-55	0.269664	0.623	0.623	4.13806e-51	Fibroblast_FAP+	PLD3
UBE2Q2	1.77527e-55	0.410737	0.531	0.515	5.26473e-51	Fibroblast_FAP+	UBE2Q2
EBLN3P	2.66958e-55	0.690479	0.46	0.427	7.91691e-51	Fibroblast_FAP+	EBLN3P
FNTA	4.88832e-55	0.427153	0.552	0.54	1.44968e-50	Fibroblast_FAP+	FNTA
BCL7C	5.0559e-55	0.511206	0.53	0.523	1.49938e-50	Fibroblast_FAP+	BCL7C
TNKS2	6.18346e-55	0.585616	0.42	0.376	1.83377e-50	Fibroblast_FAP+	TNKS2
TM2D3	7.14563e-55	0.933687	0.325	0.263	2.11911e-50	Fibroblast_FAP+	TM2D3
UBA6	1.60428e-54	0.624285	0.394	0.341	4.75765e-50	Fibroblast_FAP+	UBA6
MAN1B1	1.77003e-54	1.05765	0.364	0.309	5.24921e-50	Fibroblast_FAP+	MAN1B1
AKIRIN2	2.04906e-54	0.953796	0.345	0.285	6.07669e-50	Fibroblast_FAP+	AKIRIN2
RAB18	2.09493e-54	0.531143	0.494	0.475	6.21272e-50	Fibroblast_FAP+	RAB18
ERP44	2.24473e-54	0.410328	0.538	0.522	6.65698e-50	Fibroblast_FAP+	ERP44
ALDH6A1	2.32801e-54	1.24495	0.281	0.215	6.90393e-50	Fibroblast_FAP+	ALDH6A1
TTC9C	2.69138e-54	1.00028	0.311	0.245	7.98156e-50	Fibroblast_FAP+	TTC9C
HAX1	7.00595e-54	0.406076	0.587	0.585	2.07769e-49	Fibroblast_FAP+	HAX1
SYVN1	9.44645e-54	1.11612	0.295	0.228	2.80144e-49	Fibroblast_FAP+	SYVN1
HMGCL	1.07633e-53	0.9099	0.372	0.318	3.19196e-49	Fibroblast_FAP+	HMGCL
CENPC	1.07766e-53	0.886686	0.269	0.201	3.19591e-49	Fibroblast_FAP+	CENPC
SCAI	1.71717e-53	0.633549	0.347	0.287	5.09243e-49	Fibroblast_FAP+	SCAI
LONP1	3.70999e-53	0.790168	0.408	0.363	1.10023e-48	Fibroblast_FAP+	LONP1
BRD1	7.63238e-53	0.956868	0.293	0.227	2.26346e-48	Fibroblast_FAP+	BRD1
PPP4R2	8.00881e-53	0.378071	0.558	0.548	2.37509e-48	Fibroblast_FAP+	PPP4R2
CRBN	1.20627e-52	0.76388	0.424	0.387	3.5773e-48	Fibroblast_FAP+	CRBN
SLC31A1	1.60118e-52	0.815902	0.362	0.307	4.74847e-48	Fibroblast_FAP+	SLC31A1
KDM6A	2.17715e-52	0.308888	0.453	0.406	6.45657e-48	Fibroblast_FAP+	KDM6A
NPDC1	2.45696e-52	0.56624	0.503	0.47	7.28637e-48	Fibroblast_FAP+	NPDC1
EVL	3.52043e-52	0.714972	0.364	0.309	1.04402e-47	Fibroblast_FAP+	EVL
ASXL1	8.1599e-52	0.300886	0.563	0.554	2.4199e-47	Fibroblast_FAP+	ASXL1
PER1	9.66155e-52	0.77995	0.293	0.226	2.86523e-47	Fibroblast_FAP+	PER1
ATN1	1.10979e-51	0.863459	0.341	0.283	3.2912e-47	Fibroblast_FAP+	ATN1
ZNF131	1.13224e-51	0.40589	0.491	0.464	3.35778e-47	Fibroblast_FAP+	ZNF131
ZNF532	1.17424e-51	0.924249	0.263	0.194	3.48231e-47	Fibroblast_FAP+	ZNF532
MIR22HG	1.27547e-51	0.71776	0.439	0.396	3.78254e-47	Fibroblast_FAP+	MIR22HG
RBM43	2.09464e-51	1.2491	0.281	0.215	6.21185e-47	Fibroblast_FAP+	RBM43
GSN	2.13432e-51	0.945602	0.392	0.338	6.32953e-47	Fibroblast_FAP+	GSN
NUP153	3.17941e-51	0.594368	0.333	0.27	9.42885e-47	Fibroblast_FAP+	NUP153
ABI2	3.19853e-51	0.44944	0.463	0.43	9.48557e-47	Fibroblast_FAP+	ABI2
LAMTOR3	4.59717e-51	1.28009	0.265	0.201	1.36334e-46	Fibroblast_FAP+	LAMTOR3
KCNMA1	6.10994e-51	0.860704	0.351	0.281	1.81196e-46	Fibroblast_FAP+	KCNMA1
OIP5-AS1	6.38936e-51	0.46573	0.521	0.511	1.89483e-46	Fibroblast_FAP+	OIP5-AS1
GID8	6.7039e-51	0.925249	0.36	0.306	1.98811e-46	Fibroblast_FAP+	GID8
MANBA	6.96087e-51	0.70334	0.312	0.249	2.06432e-46	Fibroblast_FAP+	MANBA
TMEM87B	9.95939e-51	0.632663	0.314	0.248	2.95356e-46	Fibroblast_FAP+	TMEM87B
BROX	1.04535e-50	0.803739	0.402	0.362	3.10009e-46	Fibroblast_FAP+	BROX
ABLIM3	2.11665e-50	0.513703	0.408	0.36	6.27715e-46	Fibroblast_FAP+	ABLIM3
GNG12	2.47073e-50	0.455474	0.447	0.415	7.32719e-46	Fibroblast_FAP+	GNG12
KDM5A	2.99108e-50	0.369348	0.553	0.546	8.87035e-46	Fibroblast_FAP+	KDM5A
HTRA1	3.92944e-50	0.932045	0.475	0.45	1.16531e-45	Fibroblast_FAP+	HTRA1
TMEM35B	4.49656e-50	1.10228	0.356	0.305	1.3335e-45	Fibroblast_FAP+	TMEM35B
KLC1	4.50538e-50	0.366808	0.501	0.479	1.33612e-45	Fibroblast_FAP+	KLC1
MSL1	4.57662e-50	0.900782	0.358	0.307	1.35724e-45	Fibroblast_FAP+	MSL1
MED4	4.66378e-50	0.482707	0.469	0.447	1.38309e-45	Fibroblast_FAP+	MED4
PWWP3A	4.85037e-50	1.21526	0.262	0.197	1.43842e-45	Fibroblast_FAP+	PWWP3A
APPBP2	8.61581e-50	0.397503	0.43	0.386	2.55511e-45	Fibroblast_FAP+	APPBP2
AREG	1.03453e-49	3.06795	0.513	0.518	3.06802e-45	Fibroblast_FAP+	AREG
UBE4A	1.20892e-49	0.801907	0.351	0.296	3.58518e-45	Fibroblast_FAP+	UBE4A
ZFP91	3.28499e-49	0.348773	0.575	0.568	9.74196e-45	Fibroblast_FAP+	ZFP91
NUDT4	4.13497e-49	0.95322	0.261	0.196	1.22627e-44	Fibroblast_FAP+	NUDT4
VPS26C	5.00177e-49	0.832384	0.316	0.257	1.48333e-44	Fibroblast_FAP+	VPS26C
AKAP8L	7.08656e-49	0.785528	0.372	0.323	2.10159e-44	Fibroblast_FAP+	AKAP8L
SPAG4	1.0321e-48	0.796063	0.385	0.33	3.06078e-44	Fibroblast_FAP+	SPAG4
SBNO1	1.05987e-48	0.309316	0.536	0.525	3.14315e-44	Fibroblast_FAP+	SBNO1
ZBTB8OS	1.09909e-48	0.47202	0.481	0.465	3.25947e-44	Fibroblast_FAP+	ZBTB8OS
PRKRIP1	1.19484e-48	0.412452	0.48	0.459	3.54343e-44	Fibroblast_FAP+	PRKRIP1
PFKFB3	1.33602e-48	0.578297	0.376	0.319	3.96211e-44	Fibroblast_FAP+	PFKFB3
GMPPA	1.62416e-48	1.18213	0.315	0.259	4.81661e-44	Fibroblast_FAP+	GMPPA
MSRB3	1.75607e-48	0.646701	0.361	0.308	5.20781e-44	Fibroblast_FAP+	MSRB3
PRPF38B	1.94526e-48	0.652221	0.435	0.404	5.76885e-44	Fibroblast_FAP+	PRPF38B
RELB	2.81282e-48	0.917651	0.263	0.195	8.34172e-44	Fibroblast_FAP+	RELB
HSBP1L1	4.11282e-48	0.737314	0.443	0.419	1.2197e-43	Fibroblast_FAP+	HSBP1L1
CPEB2	4.44064e-48	0.499968	0.271	0.205	1.31692e-43	Fibroblast_FAP+	CPEB2
ABI1	5.61729e-48	0.497072	0.435	0.397	1.66586e-43	Fibroblast_FAP+	ABI1
SVBP	8.3368e-48	0.863466	0.381	0.337	2.47236e-43	Fibroblast_FAP+	SVBP
NHS	9.17291e-48	0.407992	0.334	0.264	2.72032e-43	Fibroblast_FAP+	NHS
DNAJC13	9.17773e-48	0.590167	0.296	0.236	2.72175e-43	Fibroblast_FAP+	DNAJC13
SERINC5	1.37004e-47	0.648957	0.349	0.292	4.063e-43	Fibroblast_FAP+	SERINC5
MTREX	1.46157e-47	0.368846	0.47	0.447	4.33444e-43	Fibroblast_FAP+	MTREX
TRIM13	1.63302e-47	0.803176	0.328	0.271	4.84288e-43	Fibroblast_FAP+	TRIM13
SLC16A1-AS1	1.7594e-47	0.486692	0.324	0.261	5.21769e-43	Fibroblast_FAP+	SLC16A1-AS1
SLC16A1	3.14951e-47	0.861569	0.333	0.279	9.34018e-43	Fibroblast_FAP+	SLC16A1
AKR1A1	3.65736e-47	0.334174	0.585	0.589	1.08463e-42	Fibroblast_FAP+	AKR1A1
TBC1D17	4.83608e-47	1.07749	0.269	0.206	1.43419e-42	Fibroblast_FAP+	TBC1D17
FIP1L1	5.3849e-47	0.649812	0.373	0.329	1.59694e-42	Fibroblast_FAP+	FIP1L1
KLHDC2	1.04717e-46	0.595586	0.454	0.43	3.10548e-42	Fibroblast_FAP+	KLHDC2
CCNH	1.66356e-46	0.517897	0.473	0.454	4.93344e-42	Fibroblast_FAP+	CCNH
ODF2L	1.80359e-46	0.956387	0.291	0.232	5.34871e-42	Fibroblast_FAP+	ODF2L
STXBP3	1.81564e-46	0.81875	0.338	0.285	5.38445e-42	Fibroblast_FAP+	STXBP3
LARP7	2.37346e-46	0.312259	0.533	0.527	7.03873e-42	Fibroblast_FAP+	LARP7
BCL6	3.04366e-46	0.908201	0.3	0.24	9.02628e-42	Fibroblast_FAP+	BCL6
SSH1	3.49384e-46	0.616903	0.35	0.294	1.03613e-41	Fibroblast_FAP+	SSH1
PIK3R1	4.57048e-46	0.669968	0.332	0.276	1.35542e-41	Fibroblast_FAP+	PIK3R1
ADD3	5.35461e-46	0.547783	0.374	0.328	1.58796e-41	Fibroblast_FAP+	ADD3
VOPP1	6.14712e-46	0.82092	0.412	0.381	1.82299e-41	Fibroblast_FAP+	VOPP1
POLR3D	8.25242e-46	0.617416	0.484	0.465	2.44734e-41	Fibroblast_FAP+	POLR3D
TRIM56	2.54467e-45	0.738607	0.416	0.383	7.54648e-41	Fibroblast_FAP+	TRIM56
ZNF524	2.64133e-45	0.645914	0.462	0.438	7.83313e-41	Fibroblast_FAP+	ZNF524
FRS2	3.6573e-45	0.388742	0.39	0.341	1.08461e-40	Fibroblast_FAP+	FRS2
UBTD2	3.88764e-45	0.60292	0.351	0.297	1.15292e-40	Fibroblast_FAP+	UBTD2
OAT	4.36992e-45	0.733045	0.388	0.341	1.29595e-40	Fibroblast_FAP+	OAT
CCNL2	5.12936e-45	0.83555	0.299	0.242	1.52116e-40	Fibroblast_FAP+	CCNL2
GPANK1	5.44104e-45	1.134	0.278	0.22	1.61359e-40	Fibroblast_FAP+	GPANK1
SKI	5.68148e-45	0.729362	0.258	0.194	1.6849e-40	Fibroblast_FAP+	SKI
CTDSPL	5.83616e-45	0.590336	0.367	0.314	1.73077e-40	Fibroblast_FAP+	CTDSPL
TWIST2	6.19965e-45	1.06891	0.281	0.223	1.83857e-40	Fibroblast_FAP+	TWIST2
SREK1	1.11023e-44	0.51115	0.441	0.414	3.2925e-40	Fibroblast_FAP+	SREK1
TRADD	1.27941e-44	0.802045	0.416	0.383	3.79422e-40	Fibroblast_FAP+	TRADD
TXNDC12	1.73525e-44	0.591033	0.466	0.45	5.14607e-40	Fibroblast_FAP+	TXNDC12
CCNDBP1	2.75568e-44	0.896442	0.379	0.339	8.17224e-40	Fibroblast_FAP+	CCNDBP1
SUN1	3.83642e-44	0.76708	0.341	0.289	1.13773e-39	Fibroblast_FAP+	SUN1
CHN1	3.87785e-44	0.758456	0.256	0.193	1.15002e-39	Fibroblast_FAP+	CHN1
ZBTB8A	5.04025e-44	0.920756	0.26	0.198	1.49474e-39	Fibroblast_FAP+	ZBTB8A
SLBP	7.15203e-44	0.739637	0.382	0.338	2.121e-39	Fibroblast_FAP+	SLBP
ZC3H13	9.56294e-44	0.316888	0.572	0.573	2.83599e-39	Fibroblast_FAP+	ZC3H13
FAM168A	2.07452e-43	0.312417	0.363	0.309	6.15219e-39	Fibroblast_FAP+	FAM168A
SEC24B	2.41696e-43	0.372412	0.338	0.283	7.16775e-39	Fibroblast_FAP+	SEC24B
DCTN2	3.08722e-43	0.414557	0.568	0.575	9.15546e-39	Fibroblast_FAP+	DCTN2
BMP2K	4.0181e-43	0.447325	0.265	0.203	1.19161e-38	Fibroblast_FAP+	BMP2K
SNX13	4.56333e-43	0.265689	0.379	0.333	1.3533e-38	Fibroblast_FAP+	SNX13
TLE5	5.57839e-43	0.368567	0.586	0.596	1.65433e-38	Fibroblast_FAP+	TLE5
ACYP2	7.21348e-43	0.253389	0.492	0.474	2.13923e-38	Fibroblast_FAP+	ACYP2
HEATR5A	7.91963e-43	0.41181	0.37	0.323	2.34865e-38	Fibroblast_FAP+	HEATR5A
CACUL1	8.84624e-43	0.608658	0.382	0.345	2.62344e-38	Fibroblast_FAP+	CACUL1
MYO6	1.14973e-42	0.617701	0.424	0.396	3.40962e-38	Fibroblast_FAP+	MYO6
SS18	1.25178e-42	0.640379	0.31	0.255	3.71228e-38	Fibroblast_FAP+	SS18
TMED1	1.25437e-42	0.843105	0.386	0.352	3.71996e-38	Fibroblast_FAP+	TMED1
CNOT8	1.7504e-42	1.02966	0.251	0.193	5.191e-38	Fibroblast_FAP+	CNOT8
ANKUB1	2.00926e-42	0.671982	0.334	0.281	5.95866e-38	Fibroblast_FAP+	ANKUB1
C9orf16	2.0722e-42	0.363707	0.621	0.624	6.1453e-38	Fibroblast_FAP+	C9orf16
MAPKAPK2	5.30184e-42	0.669135	0.374	0.333	1.57231e-37	Fibroblast_FAP+	MAPKAPK2
RMND1	6.06839e-42	0.88644	0.299	0.245	1.79964e-37	Fibroblast_FAP+	RMND1
AHCTF1	8.54686e-42	0.335553	0.444	0.419	2.53466e-37	Fibroblast_FAP+	AHCTF1
ZDHHC17	8.73493e-42	0.557596	0.331	0.281	2.59043e-37	Fibroblast_FAP+	ZDHHC17
PCID2	1.00898e-41	0.936451	0.337	0.292	2.99224e-37	Fibroblast_FAP+	PCID2
CBL	1.05144e-41	0.653905	0.298	0.24	3.11816e-37	Fibroblast_FAP+	CBL
SPIN1	1.06135e-41	0.589902	0.361	0.317	3.14753e-37	Fibroblast_FAP+	SPIN1
GRK3	1.52108e-41	0.623916	0.253	0.192	4.51093e-37	Fibroblast_FAP+	GRK3
TMEM91	2.16745e-41	0.673828	0.39	0.349	6.4278e-37	Fibroblast_FAP+	TMEM91
WAPL	2.24553e-41	0.313919	0.427	0.395	6.65935e-37	Fibroblast_FAP+	WAPL
MIB1	2.68997e-41	0.412217	0.4	0.363	7.97736e-37	Fibroblast_FAP+	MIB1
WTAP	2.778e-41	0.540686	0.459	0.442	8.23844e-37	Fibroblast_FAP+	WTAP
SNX14	7.17247e-41	0.43067	0.433	0.404	2.12707e-36	Fibroblast_FAP+	SNX14
UHRF1BP1L	8.21292e-41	0.562976	0.343	0.296	2.43562e-36	Fibroblast_FAP+	UHRF1BP1L
SPTLC1	1.08871e-40	0.602207	0.416	0.385	3.22867e-36	Fibroblast_FAP+	SPTLC1
CNN2	1.77411e-40	0.778024	0.424	0.4	5.2613e-36	Fibroblast_FAP+	CNN2
RAB27A	2.26618e-40	0.630791	0.38	0.341	6.72059e-36	Fibroblast_FAP+	RAB27A
EFL1	2.33706e-40	0.384043	0.402	0.362	6.93079e-36	Fibroblast_FAP+	EFL1
CEP95	4.66098e-40	0.296467	0.484	0.464	1.38226e-35	Fibroblast_FAP+	CEP95
TRMT11	6.64259e-40	0.349421	0.427	0.4	1.96993e-35	Fibroblast_FAP+	TRMT11
LACTB	9.99052e-40	0.58877	0.457	0.443	2.96279e-35	Fibroblast_FAP+	LACTB
PLAUR	1.47385e-39	0.299707	0.574	0.555	4.37085e-35	Fibroblast_FAP+	PLAUR
TEX264	2.48063e-39	0.623585	0.454	0.444	7.35655e-35	Fibroblast_FAP+	TEX264
SPEN	3.69058e-39	0.480924	0.406	0.375	1.09448e-34	Fibroblast_FAP+	SPEN
CDC37	6.53141e-39	0.363917	0.547	0.554	1.93696e-34	Fibroblast_FAP+	CDC37
WDR37	7.61736e-39	0.482336	0.367	0.322	2.259e-34	Fibroblast_FAP+	WDR37
FGGY	8.22724e-39	0.704619	0.266	0.208	2.43987e-34	Fibroblast_FAP+	FGGY
EIF2AK4	1.05825e-38	0.465776	0.458	0.446	3.13834e-34	Fibroblast_FAP+	EIF2AK4
PSMC6	3.10322e-38	0.380682	0.503	0.501	9.2029e-34	Fibroblast_FAP+	PSMC6
EGLN1	3.41943e-38	0.386646	0.466	0.45	1.01407e-33	Fibroblast_FAP+	EGLN1
IST1	6.4673e-38	0.48571	0.458	0.447	1.91794e-33	Fibroblast_FAP+	IST1
SNIP1	6.67074e-38	1.12945	0.271	0.22	1.97827e-33	Fibroblast_FAP+	SNIP1
FBXO34	8.63887e-38	0.345689	0.377	0.337	2.56194e-33	Fibroblast_FAP+	FBXO34
FKBP9	9.06003e-38	0.789735	0.342	0.3	2.68684e-33	Fibroblast_FAP+	FKBP9
WDPCP	1.04067e-37	0.323677	0.404	0.363	3.0862e-33	Fibroblast_FAP+	WDPCP
SACS	1.09331e-37	0.766563	0.265	0.212	3.24232e-33	Fibroblast_FAP+	SACS
EVI5	1.7769e-37	0.253515	0.478	0.468	5.26957e-33	Fibroblast_FAP+	EVI5
NMD3	2.52842e-37	0.582881	0.4	0.368	7.49828e-33	Fibroblast_FAP+	NMD3
SF1	2.8238e-37	0.316941	0.547	0.557	8.37425e-33	Fibroblast_FAP+	SF1
C2orf49	3.28337e-37	0.654093	0.391	0.36	9.73716e-33	Fibroblast_FAP+	C2orf49
MYSM1	3.28845e-37	0.713725	0.264	0.21	9.75223e-33	Fibroblast_FAP+	MYSM1
PLEKHA3	3.58591e-37	0.575026	0.47	0.469	1.06344e-32	Fibroblast_FAP+	PLEKHA3
FLYWCH2	3.8946e-37	0.73775	0.407	0.383	1.15498e-32	Fibroblast_FAP+	FLYWCH2
TCF3	4.06128e-37	0.970205	0.259	0.207	1.20441e-32	Fibroblast_FAP+	TCF3
AAMDC	4.1706e-37	0.414686	0.509	0.517	1.23683e-32	Fibroblast_FAP+	AAMDC
GON4L	5.25301e-37	0.359393	0.454	0.439	1.55783e-32	Fibroblast_FAP+	GON4L
LRMDA	9.12879e-37	0.308464	0.34	0.283	2.70723e-32	Fibroblast_FAP+	LRMDA
LARP6	9.26201e-37	0.630216	0.458	0.448	2.74674e-32	Fibroblast_FAP+	LARP6
ANKH	9.30867e-37	0.740388	0.292	0.242	2.76058e-32	Fibroblast_FAP+	ANKH
CREB1	1.23108e-36	0.53767	0.404	0.38	3.6509e-32	Fibroblast_FAP+	CREB1
DYNC1LI2	1.55974e-36	0.286302	0.547	0.557	4.62557e-32	Fibroblast_FAP+	DYNC1LI2
ZDBF2	1.65833e-36	0.853925	0.284	0.233	4.91794e-32	Fibroblast_FAP+	ZDBF2
KDM1A	1.82597e-36	0.57898	0.418	0.399	5.41509e-32	Fibroblast_FAP+	KDM1A
RNF4	2.05822e-36	0.676077	0.318	0.274	6.10385e-32	Fibroblast_FAP+	RNF4
NDFIP1	2.43624e-36	0.270482	0.541	0.554	7.22491e-32	Fibroblast_FAP+	NDFIP1
GGA2	3.18758e-36	0.623625	0.316	0.269	9.45309e-32	Fibroblast_FAP+	GGA2
TYMP	9.0655e-36	0.723671	0.364	0.326	2.68846e-31	Fibroblast_FAP+	TYMP
LUC7L	9.76003e-36	0.411124	0.44	0.423	2.89443e-31	Fibroblast_FAP+	LUC7L
MXD4	1.01744e-35	0.706939	0.409	0.387	3.01731e-31	Fibroblast_FAP+	MXD4
ZFC3H1	1.17872e-35	0.367145	0.438	0.418	3.49562e-31	Fibroblast_FAP+	ZFC3H1
ZHX3	1.26363e-35	0.467147	0.376	0.341	3.74741e-31	Fibroblast_FAP+	ZHX3
PRXL2C	2.44838e-35	0.88827	0.365	0.335	7.26092e-31	Fibroblast_FAP+	PRXL2C
ATG3	2.99414e-35	0.484492	0.473	0.468	8.87943e-31	Fibroblast_FAP+	ATG3
SPECC1L	3.03265e-35	0.356654	0.414	0.389	8.99363e-31	Fibroblast_FAP+	SPECC1L
CYB5R3	3.36846e-35	0.389258	0.563	0.577	9.98949e-31	Fibroblast_FAP+	CYB5R3
MED15	3.78293e-35	0.707094	0.317	0.272	1.12187e-30	Fibroblast_FAP+	MED15
LTN1	3.96253e-35	0.713614	0.356	0.321	1.17513e-30	Fibroblast_FAP+	LTN1
PPIP5K2	6.30834e-35	0.397732	0.399	0.373	1.8708e-30	Fibroblast_FAP+	PPIP5K2
DCTN4	6.52451e-35	0.447319	0.411	0.387	1.93491e-30	Fibroblast_FAP+	DCTN4
CHFR	6.84026e-35	0.599873	0.28	0.227	2.02855e-30	Fibroblast_FAP+	CHFR
HMGXB4	6.88461e-35	0.616274	0.391	0.363	2.0417e-30	Fibroblast_FAP+	HMGXB4
SGCE	8.77984e-35	0.637059	0.321	0.278	2.60375e-30	Fibroblast_FAP+	SGCE
MARF1	8.85539e-35	0.69691	0.317	0.271	2.62615e-30	Fibroblast_FAP+	MARF1
SIKE1	9.55941e-35	0.850416	0.329	0.291	2.83494e-30	Fibroblast_FAP+	SIKE1
BOD1	1.22061e-34	0.589808	0.451	0.445	3.61983e-30	Fibroblast_FAP+	BOD1
FAR1	3.145e-34	0.33003	0.384	0.352	9.32682e-30	Fibroblast_FAP+	FAR1
PAXBP1	4.44651e-34	0.732781	0.323	0.282	1.31866e-29	Fibroblast_FAP+	PAXBP1
SHPRH	6.91823e-34	0.507278	0.287	0.238	2.05167e-29	Fibroblast_FAP+	SHPRH
DYNLT3	7.5181e-34	0.682968	0.421	0.409	2.22957e-29	Fibroblast_FAP+	DYNLT3
MEIS3	1.00243e-33	0.686132	0.383	0.351	2.97281e-29	Fibroblast_FAP+	MEIS3
AIP	1.18185e-33	0.501548	0.498	0.506	3.50489e-29	Fibroblast_FAP+	AIP
TRIM27	1.60561e-33	0.651085	0.37	0.342	4.7616e-29	Fibroblast_FAP+	TRIM27
PITHD1	1.64169e-33	0.919457	0.309	0.269	4.86859e-29	Fibroblast_FAP+	PITHD1
SMAD5	1.6715e-33	0.322936	0.493	0.498	4.95699e-29	Fibroblast_FAP+	SMAD5
CLU	2.45122e-33	0.840239	0.423	0.589	7.26934e-29	Fibroblast_FAP+	CLU
SOD2	2.57802e-33	0.737789	0.477	0.476	7.64539e-29	Fibroblast_FAP+	SOD2
VEGFC	2.59192e-33	0.39884	0.406	0.38	7.68658e-29	Fibroblast_FAP+	VEGFC
CUL1	3.6041e-33	0.320175	0.447	0.438	1.06883e-28	Fibroblast_FAP+	CUL1
DCP1A	4.6589e-33	0.458026	0.356	0.322	1.38164e-28	Fibroblast_FAP+	DCP1A
SIAH2	4.85104e-33	0.968949	0.263	0.215	1.43862e-28	Fibroblast_FAP+	SIAH2
RELA	5.10264e-33	0.770957	0.357	0.328	1.51324e-28	Fibroblast_FAP+	RELA
PDCD4	8.88084e-33	0.327471	0.473	0.462	2.6337e-28	Fibroblast_FAP+	PDCD4
SYPL1	9.65654e-33	0.439498	0.516	0.53	2.86374e-28	Fibroblast_FAP+	SYPL1
AC006001.2	1.07017e-32	0.655357	0.38	0.348	3.1737e-28	Fibroblast_FAP+	AC006001.2
ZYG11B	1.16399e-32	0.72908	0.287	0.242	3.45194e-28	Fibroblast_FAP+	ZYG11B
ZFYVE21	1.29333e-32	0.893045	0.332	0.297	3.83551e-28	Fibroblast_FAP+	ZFYVE21
C12orf76	1.3986e-32	1.13174	0.255	0.206	4.14769e-28	Fibroblast_FAP+	C12orf76
SP3	1.62786e-32	0.252026	0.424	0.401	4.82758e-28	Fibroblast_FAP+	SP3
IFNGR1	9.78683e-32	0.518328	0.429	0.413	2.90238e-27	Fibroblast_FAP+	IFNGR1
VPS37A	1.29823e-31	0.581077	0.364	0.337	3.85002e-27	Fibroblast_FAP+	VPS37A
ARFIP1	1.51269e-31	0.502644	0.365	0.336	4.48605e-27	Fibroblast_FAP+	ARFIP1
KDM7A	1.53792e-31	0.391263	0.271	0.22	4.56087e-27	Fibroblast_FAP+	KDM7A
USE1	2.22973e-31	0.792375	0.369	0.345	6.61248e-27	Fibroblast_FAP+	USE1
UBE4B	2.68504e-31	0.354854	0.384	0.358	7.96276e-27	Fibroblast_FAP+	UBE4B
RBM26	2.70953e-31	0.329199	0.437	0.425	8.03538e-27	Fibroblast_FAP+	RBM26
RIT1	3.2726e-31	0.892182	0.273	0.228	9.70523e-27	Fibroblast_FAP+	RIT1
KANK2	3.27865e-31	1.11365	0.258	0.213	9.72315e-27	Fibroblast_FAP+	KANK2
HNRNPUL2	3.29582e-31	0.689002	0.403	0.385	9.77409e-27	Fibroblast_FAP+	HNRNPUL2
TNIP1	3.76335e-31	0.269169	0.523	0.525	1.11606e-26	Fibroblast_FAP+	TNIP1
BCKDHB	4.45229e-31	0.707767	0.284	0.241	1.32037e-26	Fibroblast_FAP+	BCKDHB
UGCG	4.82685e-31	0.585499	0.429	0.408	1.43145e-26	Fibroblast_FAP+	UGCG
[truncated: 11,467 more rows]

## Sheet: Cancer Cells
	p_val	avg_log2FC	pct.1	pct.2	p_val_adj	cluster	gene
LINC02476	0	3.98307	0.637	0.064	0	Cancer_Lipid/Immunity	LINC02476
AC138305.1	0	3.31226	0.62	0.112	0	Cancer_Lipid/Immunity	AC138305.1
NEFL	0	2.57251	0.601	0.137	0	Cancer_Lipid/Immunity	NEFL
NTS	0	3.08614	0.966	0.527	0	Cancer_Lipid/Immunity	NTS
TM4SF5	0	2.37454	0.696	0.284	0	Cancer_Lipid/Immunity	TM4SF5
GPC6	0	1.48278	0.792	0.394	0	Cancer_Lipid/Immunity	GPC6
F5	0	1.73301	0.604	0.247	0	Cancer_Lipid/Immunity	F5
A1CF	0	3.02971	0.424	0.081	0	Cancer_Lipid/Immunity	A1CF
LINC02163	0	1.83979	0.499	0.157	0	Cancer_Lipid/Immunity	LINC02163
TENM3	0	2.51588	0.459	0.128	0	Cancer_Lipid/Immunity	TENM3
SLC9A3R1	0	1.62763	0.791	0.471	0	Cancer_Lipid/Immunity	SLC9A3R1
AC244102.4	0	3.65633	0.344	0.034	0	Cancer_Lipid/Immunity	AC244102.4
ASGR1	0	2.52426	0.427	0.138	0	Cancer_Lipid/Immunity	ASGR1
LGALS2	0	3.48321	0.326	0.051	0	Cancer_Lipid/Immunity	LGALS2
AC007099.1	0	3.59962	0.297	0.047	0	Cancer_Lipid/Immunity	AC007099.1
MAGEA6	0	3.66184	0.273	0.027	0	Cancer_Lipid/Immunity	MAGEA6
QPRT	0	3.52604	0.264	0.034	0	Cancer_Lipid/Immunity	QPRT
EVA1A	0	2.74903	0.272	0.051	0	Cancer_Lipid/Immunity	EVA1A
APOC1	0	1.15966	0.965	0.814	0	Cancer_Lipid/Immunity	APOC1
SQSTM1	0	0.930655	0.997	0.984	0	Cancer_Lipid/Immunity	SQSTM1
ASPH	0	0.682868	1	0.993	0	Cancer_Lipid/Immunity	ASPH
SERPINA1	1.27e-305	2.38915	0.765	0.483	3.77e-301	Cancer_Lipid/Immunity	SERPINA1
TMED9	2.03e-300	0.646258	0.989	0.95	6.02e-296	Cancer_Lipid/Immunity	TMED9
IQGAP2	1.05e-273	1.27486	0.785	0.518	3.1e-269	Cancer_Lipid/Immunity	IQGAP2
PCSK5	3.69e-271	1.70668	0.495	0.194	1.09e-266	Cancer_Lipid/Immunity	PCSK5
EMP3	3.37e-267	0.677309	0.999	0.984	1e-262	Cancer_Lipid/Immunity	EMP3
MUC5B	4e-267	1.05263	0.973	0.9	1.19e-262	Cancer_Lipid/Immunity	MUC5B
ANKRD30A	7.61e-262	1.44936	0.627	0.304	2.26e-257	Cancer_Lipid/Immunity	ANKRD30A
PDE7B	5.05e-261	2.0867	0.415	0.149	1.5e-256	Cancer_Lipid/Immunity	PDE7B
USH1C	1.97e-259	1.46018	0.63	0.326	5.83e-255	Cancer_Lipid/Immunity	USH1C
HMGB3	2.66e-252	0.87584	0.985	0.93	7.9e-248	Cancer_Lipid/Immunity	HMGB3
VCAN	8.71e-247	1.11236	0.855	0.596	2.58e-242	Cancer_Lipid/Immunity	VCAN
ANXA4	1.8e-246	0.624119	1	0.987	5.35e-242	Cancer_Lipid/Immunity	ANXA4
PCDH9	1.62e-245	1.18163	0.858	0.631	4.81e-241	Cancer_Lipid/Immunity	PCDH9
HMGCS1	5.65e-238	0.907033	0.98	0.904	1.67e-233	Cancer_Lipid/Immunity	HMGCS1
CLU	4.53e-237	0.950462	0.929	0.779	1.34e-232	Cancer_Lipid/Immunity	CLU
AP1M2	1.78e-230	1.01624	0.922	0.752	5.28e-226	Cancer_Lipid/Immunity	AP1M2
CA12	1.47e-229	0.615495	0.997	0.979	4.37e-225	Cancer_Lipid/Immunity	CA12
ISG20	1.88e-222	0.856683	0.922	0.777	5.57e-218	Cancer_Lipid/Immunity	ISG20
POR	2.13e-216	0.733231	0.941	0.826	6.31e-212	Cancer_Lipid/Immunity	POR
F12	1.45e-212	0.97668	0.809	0.577	4.29e-208	Cancer_Lipid/Immunity	F12
TCEAL8	5.58e-209	1.45248	0.518	0.247	1.66e-204	Cancer_Lipid/Immunity	TCEAL8
IFI27L2	1.83e-208	1.08402	0.755	0.504	5.44e-204	Cancer_Lipid/Immunity	IFI27L2
TM7SF2	3.22e-208	1.37506	0.747	0.517	9.56e-204	Cancer_Lipid/Immunity	TM7SF2
PKIB	1.12e-203	1.2835	0.624	0.347	3.31e-199	Cancer_Lipid/Immunity	PKIB
GCHFR	9.44e-202	1.58573	0.515	0.26	2.8e-197	Cancer_Lipid/Immunity	GCHFR
AKR1C2	1.12e-199	0.653005	0.998	0.978	3.31e-195	Cancer_Lipid/Immunity	AKR1C2
DBI	2.91e-195	0.421881	1	0.991	8.63e-191	Cancer_Lipid/Immunity	DBI
GAL3ST1	4.05e-193	0.827247	0.931	0.812	1.2e-188	Cancer_Lipid/Immunity	GAL3ST1
PEG10	7.9e-189	1.04253	0.87	0.715	2.34e-184	Cancer_Lipid/Immunity	PEG10
C10orf90	2.94e-186	1.69137	0.379	0.153	8.73e-182	Cancer_Lipid/Immunity	C10orf90
SLCO1B3	5.41e-184	0.651096	0.966	0.907	1.6e-179	Cancer_Lipid/Immunity	SLCO1B3
TM4SF4	7.89e-184	0.745471	0.947	0.821	2.34e-179	Cancer_Lipid/Immunity	TM4SF4
INSIG1	2.78e-180	1.12501	0.883	0.72	8.23e-176	Cancer_Lipid/Immunity	INSIG1
VAMP8	2.27e-178	1.06204	0.766	0.549	6.73e-174	Cancer_Lipid/Immunity	VAMP8
FADS2	1.48e-177	0.775918	0.95	0.842	4.4e-173	Cancer_Lipid/Immunity	FADS2
PLCB1	1.82e-172	1.70786	0.292	0.1	5.39e-168	Cancer_Lipid/Immunity	PLCB1
CYB5B	2.15e-172	0.760159	0.937	0.84	6.37e-168	Cancer_Lipid/Immunity	CYB5B
C1QL1	2.39e-172	1.25296	0.509	0.255	7.08e-168	Cancer_Lipid/Immunity	C1QL1
BSG	3.21e-171	0.536616	0.992	0.963	9.53e-167	Cancer_Lipid/Immunity	BSG
ACLY	3.13e-170	0.82755	0.944	0.842	9.28e-166	Cancer_Lipid/Immunity	ACLY
SULT2B1	5.86e-167	1.49604	0.358	0.145	1.74e-162	Cancer_Lipid/Immunity	SULT2B1
MSMO1	1.13e-164	0.800545	0.922	0.794	3.34e-160	Cancer_Lipid/Immunity	MSMO1
DCBLD2	1.3e-164	0.634611	0.978	0.952	3.84e-160	Cancer_Lipid/Immunity	DCBLD2
ABCC9	4.14e-163	1.47733	0.387	0.167	1.23e-158	Cancer_Lipid/Immunity	ABCC9
SCD	6.49e-163	0.858896	0.983	0.942	1.93e-158	Cancer_Lipid/Immunity	SCD
FGFR4	1.88e-162	1.39214	0.473	0.24	5.58e-158	Cancer_Lipid/Immunity	FGFR4
TESC	6.55e-162	1.02085	0.775	0.563	1.94e-157	Cancer_Lipid/Immunity	TESC
SC5D	2.31e-159	0.95017	0.746	0.525	6.86e-155	Cancer_Lipid/Immunity	SC5D
MVD	7.33e-159	0.948513	0.865	0.711	2.17e-154	Cancer_Lipid/Immunity	MVD
SQLE	1.13e-158	0.701182	0.975	0.911	3.34e-154	Cancer_Lipid/Immunity	SQLE
IDI1	1.15e-152	0.766413	0.96	0.887	3.4e-148	Cancer_Lipid/Immunity	IDI1
DHCR7	5.27e-151	0.848002	0.864	0.702	1.56e-146	Cancer_Lipid/Immunity	DHCR7
FGL1	1.12e-148	0.621585	0.952	0.851	3.32e-144	Cancer_Lipid/Immunity	FGL1
PBX1	1.81e-147	0.828013	0.871	0.732	5.36e-143	Cancer_Lipid/Immunity	PBX1
AC008250.1	2.37e-147	1.44323	0.439	0.215	7.04e-143	Cancer_Lipid/Immunity	AC008250.1
ANK2	1.8e-146	1.70085	0.328	0.136	5.34e-142	Cancer_Lipid/Immunity	ANK2
PPP1R1C	9.6e-146	1.65538	0.283	0.106	2.85e-141	Cancer_Lipid/Immunity	PPP1R1C
EBP	1.16e-145	0.646337	0.98	0.902	3.45e-141	Cancer_Lipid/Immunity	EBP
NOSTRIN	1.19e-145	0.646387	0.94	0.827	3.53e-141	Cancer_Lipid/Immunity	NOSTRIN
HMGCR	2.5e-145	0.91261	0.806	0.626	7.43e-141	Cancer_Lipid/Immunity	HMGCR
CPQ	5.68e-144	1.68715	0.297	0.116	1.69e-139	Cancer_Lipid/Immunity	CPQ
CCND1	4e-143	0.624929	0.947	0.84	1.19e-138	Cancer_Lipid/Immunity	CCND1
AC010197.1	1.26e-139	1.52716	0.443	0.23	3.72e-135	Cancer_Lipid/Immunity	AC010197.1
FXYD2	1.46e-137	0.562267	0.999	0.968	4.34e-133	Cancer_Lipid/Immunity	FXYD2
TNNT1	3.1e-136	0.495855	0.934	0.772	9.19e-132	Cancer_Lipid/Immunity	TNNT1
DCDC2	2.27e-134	1.09712	0.571	0.35	6.73e-130	Cancer_Lipid/Immunity	DCDC2
FDFT1	1.58e-133	0.626024	0.972	0.896	4.68e-129	Cancer_Lipid/Immunity	FDFT1
LINC02802	9.43e-132	1.02312	0.616	0.412	2.8e-127	Cancer_Lipid/Immunity	LINC02802
GMDS	1.43e-131	0.921031	0.777	0.619	4.25e-127	Cancer_Lipid/Immunity	GMDS
RBM20	2.98e-130	1.47547	0.397	0.197	8.85e-126	Cancer_Lipid/Immunity	RBM20
SMIM6	4.03e-130	0.802204	0.77	0.577	1.19e-125	Cancer_Lipid/Immunity	SMIM6
PHLDA2	7.42e-126	0.505572	0.991	0.949	2.2e-121	Cancer_Lipid/Immunity	PHLDA2
FGFR1	1.81e-125	1.17039	0.56	0.354	5.36e-121	Cancer_Lipid/Immunity	FGFR1
HSD17B12	2.25e-123	0.744674	0.925	0.841	6.67e-119	Cancer_Lipid/Immunity	HSD17B12
KLHL4	7.46e-122	1.48943	0.298	0.127	2.21e-117	Cancer_Lipid/Immunity	KLHL4
ERG28	1.31e-120	0.72652	0.902	0.774	3.89e-116	Cancer_Lipid/Immunity	ERG28
LPIN1	5.63e-120	0.934226	0.714	0.526	1.67e-115	Cancer_Lipid/Immunity	LPIN1
TMEM37	3.6e-119	1.06049	0.554	0.345	1.07e-114	Cancer_Lipid/Immunity	TMEM37
CYP51A1	7.65e-118	0.503899	0.986	0.956	2.27e-113	Cancer_Lipid/Immunity	CYP51A1
IGFBP3	2.21e-117	0.534274	0.987	0.936	6.57e-113	Cancer_Lipid/Immunity	IGFBP3
DANT2	2.55e-117	0.793121	0.811	0.663	7.56e-113	Cancer_Lipid/Immunity	DANT2
PHGDH	2.52e-116	1.51691	0.348	0.167	7.47e-112	Cancer_Lipid/Immunity	PHGDH
ROBO1	7.72e-115	0.9074	0.544	0.324	2.29e-110	Cancer_Lipid/Immunity	ROBO1
RHOBTB1	3.65e-114	0.971888	0.651	0.473	1.08e-109	Cancer_Lipid/Immunity	RHOBTB1
TPM2	9.73e-114	0.36152	0.999	0.995	2.89e-109	Cancer_Lipid/Immunity	TPM2
IGFBP2	2.06e-113	0.51059	0.97	0.896	6.1e-109	Cancer_Lipid/Immunity	IGFBP2
RNF43	4.06e-111	1.21732	0.423	0.231	1.2e-106	Cancer_Lipid/Immunity	RNF43
CYCS	1.53e-110	0.404429	0.994	0.951	4.55e-106	Cancer_Lipid/Immunity	CYCS
CP	1.47e-109	0.548384	0.991	0.953	4.37e-105	Cancer_Lipid/Immunity	CP
MT-ND4	7.29e-109	0.299513	0.999	0.999	2.16e-104	Cancer_Lipid/Immunity	MT-ND4
KRT10	3.27e-108	0.300385	1	0.995	9.69e-104	Cancer_Lipid/Immunity	KRT10
ELOVL6	3.97e-106	0.941777	0.645	0.458	1.18e-101	Cancer_Lipid/Immunity	ELOVL6
LMAN2	4.29e-106	0.407701	0.971	0.921	1.27e-101	Cancer_Lipid/Immunity	LMAN2
PPM1E	4.23e-105	1.50892	0.271	0.116	1.25e-100	Cancer_Lipid/Immunity	PPM1E
PDXK	1.36e-104	0.444765	0.973	0.92	4.02e-100	Cancer_Lipid/Immunity	PDXK
ACSS2	3.34e-104	0.834411	0.809	0.679	9.92e-100	Cancer_Lipid/Immunity	ACSS2
FCGRT	5.44e-104	0.749974	0.74	0.575	1.61e-99	Cancer_Lipid/Immunity	FCGRT
ME1	1.15e-103	0.732598	0.842	0.688	3.42e-99	Cancer_Lipid/Immunity	ME1
SNAI3	4e-103	1.10828	0.479	0.285	1.19e-98	Cancer_Lipid/Immunity	SNAI3
TSPAN14	2.04e-102	0.562982	0.871	0.769	6.06e-98	Cancer_Lipid/Immunity	TSPAN14
PRODH2	9.16e-100	1.60684	0.253	0.109	2.72e-95	Cancer_Lipid/Immunity	PRODH2
HCN2	9.67e-100	1.10017	0.45	0.26	2.87e-95	Cancer_Lipid/Immunity	HCN2
CGREF1	2.87e-98	1.3355	0.325	0.163	8.5e-94	Cancer_Lipid/Immunity	CGREF1
ACAT2	5.1e-98	0.665525	0.9	0.795	1.51e-93	Cancer_Lipid/Immunity	ACAT2
ARL4C	4.04e-97	0.842696	0.741	0.584	1.2e-92	Cancer_Lipid/Immunity	ARL4C
IGFBP1	1.28e-95	0.784337	0.86	0.747	3.79e-91	Cancer_Lipid/Immunity	IGFBP1
AL008633.1	1.77e-95	1.46523	0.3	0.144	5.26e-91	Cancer_Lipid/Immunity	AL008633.1
HMOX1	5.28e-93	1.62196	0.38	0.214	1.57e-88	Cancer_Lipid/Immunity	HMOX1
SLC22A18	6.58e-93	0.582712	0.855	0.732	1.95e-88	Cancer_Lipid/Immunity	SLC22A18
EEF1A2	8.09e-93	0.661103	0.493	0.29	2.4e-88	Cancer_Lipid/Immunity	EEF1A2
CA9	1.16e-92	0.480153	0.913	0.769	3.44e-88	Cancer_Lipid/Immunity	CA9
SHTN1	1.18e-92	0.48616	0.912	0.832	3.49e-88	Cancer_Lipid/Immunity	SHTN1
TARID	3.7e-92	0.849465	0.621	0.439	1.1e-87	Cancer_Lipid/Immunity	TARID
AC005256.1	8.28e-91	0.903154	0.428	0.241	2.46e-86	Cancer_Lipid/Immunity	AC005256.1
SH3BP5	9.39e-91	0.917616	0.58	0.403	2.78e-86	Cancer_Lipid/Immunity	SH3BP5
C12orf57	1.47e-90	0.306457	0.992	0.976	4.35e-86	Cancer_Lipid/Immunity	C12orf57
CFI	3.4e-90	1.10717	0.451	0.277	1.01e-85	Cancer_Lipid/Immunity	CFI
PCYT2	5.37e-90	0.967587	0.555	0.381	1.59e-85	Cancer_Lipid/Immunity	PCYT2
FBLN1	2.19e-89	1.35439	0.365	0.202	6.49e-85	Cancer_Lipid/Immunity	FBLN1
FHIT	5.29e-89	0.807059	0.743	0.607	1.57e-84	Cancer_Lipid/Immunity	FHIT
SCARB1	5.26e-88	0.552812	0.848	0.743	1.56e-83	Cancer_Lipid/Immunity	SCARB1
ADAM12	6.9e-88	1.28805	0.317	0.162	2.05e-83	Cancer_Lipid/Immunity	ADAM12
SEC61G	1.22e-87	0.264029	0.998	0.994	3.61e-83	Cancer_Lipid/Immunity	SEC61G
SVEP1	3.04e-86	1.15708	0.439	0.264	9.03e-82	Cancer_Lipid/Immunity	SVEP1
NTRK3	9.46e-86	1.07897	0.392	0.22	2.8e-81	Cancer_Lipid/Immunity	NTRK3
ARHGAP26	1.14e-85	0.499427	0.964	0.902	3.38e-81	Cancer_Lipid/Immunity	ARHGAP26
ATP1B1	6.09e-85	0.346684	0.997	0.989	1.81e-80	Cancer_Lipid/Immunity	ATP1B1
FASN	1.07e-84	0.591417	0.876	0.755	3.16e-80	Cancer_Lipid/Immunity	FASN
A1BG	6.27e-84	0.597375	0.593	0.39	1.86e-79	Cancer_Lipid/Immunity	A1BG
TMSB4X	6.69e-84	0.25423	1	1	1.98e-79	Cancer_Lipid/Immunity	TMSB4X
FDPS	7.47e-84	0.444306	0.987	0.929	2.21e-79	Cancer_Lipid/Immunity	FDPS
NEB	2.43e-83	1.14268	0.392	0.228	7.19e-79	Cancer_Lipid/Immunity	NEB
HAL	3.68e-83	1.25242	0.276	0.134	1.09e-78	Cancer_Lipid/Immunity	HAL
SCML1	7.38e-83	0.814935	0.607	0.436	2.19e-78	Cancer_Lipid/Immunity	SCML1
YIF1A	1.78e-82	0.415126	0.953	0.883	5.28e-78	Cancer_Lipid/Immunity	YIF1A
B2M	2.16e-82	0.373045	0.984	0.954	6.42e-78	Cancer_Lipid/Immunity	B2M
APOH	6.74e-82	0.693999	0.684	0.514	2e-77	Cancer_Lipid/Immunity	APOH
HSD17B14	8.69e-82	1.21538	0.265	0.124	2.58e-77	Cancer_Lipid/Immunity	HSD17B14
STARD4	4.6e-81	0.970441	0.486	0.315	1.36e-76	Cancer_Lipid/Immunity	STARD4
NRCAM	6.34e-81	0.99642	0.453	0.282	1.88e-76	Cancer_Lipid/Immunity	NRCAM
GPR35	1.77e-80	1.0946	0.333	0.177	5.26e-76	Cancer_Lipid/Immunity	GPR35
SFXN1	1.85e-80	0.564666	0.786	0.657	5.5e-76	Cancer_Lipid/Immunity	SFXN1
HIGD2A	7.03e-80	0.299533	0.988	0.973	2.09e-75	Cancer_Lipid/Immunity	HIGD2A
NREP	8.66e-80	1.9255	0.277	0.138	2.57e-75	Cancer_Lipid/Immunity	NREP
CACNA1D	1.85e-79	0.68218	0.712	0.548	5.48e-75	Cancer_Lipid/Immunity	CACNA1D
MT-ND1	2.68e-79	0.295617	0.999	0.996	7.94e-75	Cancer_Lipid/Immunity	MT-ND1
MMP7	3.71e-79	1.06854	0.551	0.386	1.1e-74	Cancer_Lipid/Immunity	MMP7
SLC16A4	5.34e-79	0.500598	0.869	0.763	1.58e-74	Cancer_Lipid/Immunity	SLC16A4
NR2F1-AS1	6.24e-79	1.02241	0.345	0.186	1.85e-74	Cancer_Lipid/Immunity	NR2F1-AS1
PDE11A	1.84e-78	1.24881	0.25	0.116	5.47e-74	Cancer_Lipid/Immunity	PDE11A
SEZ6L2	3.15e-78	0.552243	0.767	0.614	9.33e-74	Cancer_Lipid/Immunity	SEZ6L2
RABAC1	6.62e-78	0.298214	0.994	0.978	1.96e-73	Cancer_Lipid/Immunity	RABAC1
INHBB	3.19e-77	1.16093	0.344	0.19	9.45e-73	Cancer_Lipid/Immunity	INHBB
DEFB1	1.98e-75	1.15488	0.575	0.426	5.88e-71	Cancer_Lipid/Immunity	DEFB1
TRNP1	1.6e-74	0.445947	0.896	0.802	4.74e-70	Cancer_Lipid/Immunity	TRNP1
OAT	2.33e-74	0.736858	0.617	0.462	6.91e-70	Cancer_Lipid/Immunity	OAT
ADORA2B	2.52e-74	0.906187	0.46	0.297	7.48e-70	Cancer_Lipid/Immunity	ADORA2B
SLCO1B7	2.99e-74	0.984	0.53	0.365	8.88e-70	Cancer_Lipid/Immunity	SLCO1B7
TM4SF19	3.38e-74	0.7597	0.591	0.422	1e-69	Cancer_Lipid/Immunity	TM4SF19
AGR2	8.38e-74	0.388639	0.997	0.983	2.49e-69	Cancer_Lipid/Immunity	AGR2
RAB10	9.5e-74	0.390921	0.989	0.969	2.82e-69	Cancer_Lipid/Immunity	RAB10
SAT1	3.72e-73	0.434436	0.989	0.976	1.1e-68	Cancer_Lipid/Immunity	SAT1
SNCG	8.01e-73	1.00311	0.491	0.334	2.38e-68	Cancer_Lipid/Immunity	SNCG
FAM49B	9.85e-73	0.452152	0.903	0.827	2.92e-68	Cancer_Lipid/Immunity	FAM49B
HLA-C	3.72e-72	0.542529	0.77	0.647	1.1e-67	Cancer_Lipid/Immunity	HLA-C
PSAP	1.04e-71	0.327845	0.977	0.957	3.08e-67	Cancer_Lipid/Immunity	PSAP
CXCL16	2.54e-71	1.19167	0.286	0.151	7.53e-67	Cancer_Lipid/Immunity	CXCL16
SNAI3-AS1	2.97e-71	1.04473	0.402	0.249	8.8e-67	Cancer_Lipid/Immunity	SNAI3-AS1
CPE	3.27e-71	0.835948	0.445	0.275	9.71e-67	Cancer_Lipid/Immunity	CPE
NR2F1	5.84e-71	0.822531	0.462	0.298	1.73e-66	Cancer_Lipid/Immunity	NR2F1
AKAP12	7.03e-71	0.347862	0.997	0.986	2.08e-66	Cancer_Lipid/Immunity	AKAP12
PLIN2	7.92e-71	0.333477	0.938	0.871	2.35e-66	Cancer_Lipid/Immunity	PLIN2
FADS1	8.07e-71	0.32835	0.993	0.961	2.39e-66	Cancer_Lipid/Immunity	FADS1
TUBA1A	9.6e-71	0.710076	0.662	0.514	2.85e-66	Cancer_Lipid/Immunity	TUBA1A
CHPF	1.56e-70	0.569253	0.766	0.622	4.63e-66	Cancer_Lipid/Immunity	CHPF
FN1	1.81e-70	0.332449	0.924	0.823	5.38e-66	Cancer_Lipid/Immunity	FN1
CSTB	1.88e-70	0.406386	0.999	0.995	5.58e-66	Cancer_Lipid/Immunity	CSTB
IGFBP4	4.02e-70	0.411104	0.995	0.976	1.19e-65	Cancer_Lipid/Immunity	IGFBP4
PTMS	1.97e-69	0.283941	0.997	0.98	5.85e-65	Cancer_Lipid/Immunity	PTMS
MT-ND5	2.42e-69	0.321167	0.998	0.994	7.17e-65	Cancer_Lipid/Immunity	MT-ND5
ZNF22	3.83e-69	1.19663	0.279	0.147	1.13e-64	Cancer_Lipid/Immunity	ZNF22
CANX	1.17e-68	0.278691	0.982	0.966	3.47e-64	Cancer_Lipid/Immunity	CANX
CYSTM1	4.28e-68	0.279652	0.989	0.973	1.27e-63	Cancer_Lipid/Immunity	CYSTM1
ETFB	1.21e-67	0.306457	0.999	0.977	3.59e-63	Cancer_Lipid/Immunity	ETFB
FAF2	3.32e-67	0.435785	0.857	0.765	9.84e-63	Cancer_Lipid/Immunity	FAF2
EPS8L3	3.4e-67	0.960273	0.338	0.193	1.01e-62	Cancer_Lipid/Immunity	EPS8L3
DKK1	3.58e-66	0.717647	0.748	0.634	1.06e-61	Cancer_Lipid/Immunity	DKK1
NSDHL	3.72e-66	0.587312	0.749	0.629	1.1e-61	Cancer_Lipid/Immunity	NSDHL
PRELID1	6.53e-66	0.324585	0.994	0.975	1.94e-61	Cancer_Lipid/Immunity	PRELID1
SHB	8.79e-66	0.581933	0.753	0.626	2.61e-61	Cancer_Lipid/Immunity	SHB
MTUS1	1.24e-65	0.329917	0.991	0.948	3.68e-61	Cancer_Lipid/Immunity	MTUS1
GPCPD1	2.15e-65	0.383782	0.935	0.882	6.39e-61	Cancer_Lipid/Immunity	GPCPD1
AK4	2.7e-65	0.599492	0.689	0.56	8.01e-61	Cancer_Lipid/Immunity	AK4
AP1S1	3.31e-65	0.460959	0.87	0.762	9.81e-61	Cancer_Lipid/Immunity	AP1S1
SELENOW	5.71e-65	0.298038	0.989	0.976	1.69e-60	Cancer_Lipid/Immunity	SELENOW
PRKCA	6.84e-65	0.430783	0.974	0.951	2.03e-60	Cancer_Lipid/Immunity	PRKCA
DPYSL2	2.26e-64	0.465449	0.917	0.871	6.69e-60	Cancer_Lipid/Immunity	DPYSL2
ARRB2	2.32e-64	0.871136	0.438	0.29	6.88e-60	Cancer_Lipid/Immunity	ARRB2
FIBCD1	1.31e-63	1.11563	0.291	0.161	3.9e-59	Cancer_Lipid/Immunity	FIBCD1
ADIPOR2	2.04e-63	0.534191	0.842	0.753	6.05e-59	Cancer_Lipid/Immunity	ADIPOR2
ELF3	2.62e-63	0.400944	0.93	0.852	7.76e-59	Cancer_Lipid/Immunity	ELF3
MTRNR2L12	3.42e-63	0.327575	0.964	0.926	1.01e-58	Cancer_Lipid/Immunity	MTRNR2L12
PRR13	6.66e-63	0.305283	0.969	0.933	1.97e-58	Cancer_Lipid/Immunity	PRR13
GAMT	8.05e-63	0.792158	0.43	0.279	2.39e-58	Cancer_Lipid/Immunity	GAMT
UCP2	8.45e-63	0.594115	0.769	0.659	2.51e-58	Cancer_Lipid/Immunity	UCP2
PCSK1N	1.17e-62	0.637037	0.674	0.542	3.46e-58	Cancer_Lipid/Immunity	PCSK1N
TEX14	1.41e-62	0.987124	0.414	0.271	4.18e-58	Cancer_Lipid/Immunity	TEX14
CYP2S1	2.71e-62	0.824037	0.424	0.272	8.05e-58	Cancer_Lipid/Immunity	CYP2S1
SLC25A1	6.4e-62	0.473374	0.85	0.754	1.9e-57	Cancer_Lipid/Immunity	SLC25A1
KDELR2	1.03e-60	0.379378	0.904	0.848	3.04e-56	Cancer_Lipid/Immunity	KDELR2
CALU	1.26e-60	0.289492	0.95	0.905	3.74e-56	Cancer_Lipid/Immunity	CALU
EDN1	1.32e-60	0.537375	0.764	0.65	3.9e-56	Cancer_Lipid/Immunity	EDN1
FOXA2	3.52e-60	0.596432	0.632	0.485	1.04e-55	Cancer_Lipid/Immunity	FOXA2
FSCN1	5.42e-60	0.511385	0.65	0.5	1.61e-55	Cancer_Lipid/Immunity	FSCN1
LIF	7.97e-60	0.97623	0.315	0.18	2.36e-55	Cancer_Lipid/Immunity	LIF
ALDOC	1.16e-59	0.517702	0.745	0.609	3.43e-55	Cancer_Lipid/Immunity	ALDOC
C11orf86	2.04e-59	0.548254	0.769	0.659	6.05e-55	Cancer_Lipid/Immunity	C11orf86
GDF15	2.81e-59	0.661398	0.452	0.299	8.32e-55	Cancer_Lipid/Immunity	GDF15
MT-ND4L	1.09e-58	0.344799	0.984	0.963	3.22e-54	Cancer_Lipid/Immunity	MT-ND4L
ATXN1	1.37e-58	0.598568	0.716	0.589	4.07e-54	Cancer_Lipid/Immunity	ATXN1
GNG11	1.49e-58	0.403854	0.901	0.816	4.42e-54	Cancer_Lipid/Immunity	GNG11
SUCLG1	3.59e-58	0.332113	0.962	0.911	1.07e-53	Cancer_Lipid/Immunity	SUCLG1
MID1	3.65e-58	0.672226	0.658	0.536	1.08e-53	Cancer_Lipid/Immunity	MID1
PROS1	3.77e-58	0.51059	0.71	0.575	1.12e-53	Cancer_Lipid/Immunity	PROS1
EYA4	1.51e-57	0.640608	0.64	0.5	4.47e-53	Cancer_Lipid/Immunity	EYA4
FAM162A	3.14e-57	0.316249	0.976	0.947	9.31e-53	Cancer_Lipid/Immunity	FAM162A
DAB2	5.46e-57	0.788138	0.314	0.179	1.62e-52	Cancer_Lipid/Immunity	DAB2
ARHGEF9	9.63e-57	0.817494	0.559	0.432	2.86e-52	Cancer_Lipid/Immunity	ARHGEF9
LIN7A	4.27e-56	0.763094	0.397	0.255	1.27e-51	Cancer_Lipid/Immunity	LIN7A
RDH11	1.26e-55	0.454896	0.813	0.705	3.75e-51	Cancer_Lipid/Immunity	RDH11
C4orf48	1.45e-55	0.363975	0.928	0.865	4.29e-51	Cancer_Lipid/Immunity	C4orf48
CXCL8	1.45e-55	0.788063	0.455	0.304	4.3e-51	Cancer_Lipid/Immunity	CXCL8
CFH	1.79e-55	0.467313	0.7	0.568	5.31e-51	Cancer_Lipid/Immunity	CFH
KDELR3	1.96e-55	0.569836	0.494	0.345	5.82e-51	Cancer_Lipid/Immunity	KDELR3
TMEM263	3.24e-55	0.468118	0.676	0.548	9.6e-51	Cancer_Lipid/Immunity	TMEM263
CNKSR2	3.31e-55	0.979005	0.34	0.209	9.81e-51	Cancer_Lipid/Immunity	CNKSR2
MAPT	3.61e-55	1.03609	0.28	0.159	1.07e-50	Cancer_Lipid/Immunity	MAPT
METTL26	4.75e-55	0.263899	0.983	0.962	1.41e-50	Cancer_Lipid/Immunity	METTL26
B4GALT7	1.15e-54	0.750051	0.457	0.322	3.42e-50	Cancer_Lipid/Immunity	B4GALT7
C1QTNF1	2.78e-54	0.823399	0.363	0.226	8.23e-50	Cancer_Lipid/Immunity	C1QTNF1
EDA	4.29e-54	1.07244	0.279	0.159	1.27e-49	Cancer_Lipid/Immunity	EDA
FAM107B	4.92e-54	0.273862	0.977	0.962	1.46e-49	Cancer_Lipid/Immunity	FAM107B
NIPSNAP1	1.28e-53	0.548083	0.676	0.558	3.78e-49	Cancer_Lipid/Immunity	NIPSNAP1
SH3PXD2A	1.3e-53	0.825063	0.372	0.236	3.86e-49	Cancer_Lipid/Immunity	SH3PXD2A
TMEM205	1.44e-53	0.321955	0.972	0.915	4.26e-49	Cancer_Lipid/Immunity	TMEM205
PRKD1	1.76e-53	0.752244	0.541	0.399	5.22e-49	Cancer_Lipid/Immunity	PRKD1
SH3PXD2B	1.88e-53	0.920038	0.29	0.167	5.57e-49	Cancer_Lipid/Immunity	SH3PXD2B
AC012236.1	2.23e-53	0.848731	0.358	0.223	6.62e-49	Cancer_Lipid/Immunity	AC012236.1
CD14	7.8e-53	0.904001	0.329	0.202	2.31e-48	Cancer_Lipid/Immunity	CD14
LSS	8.55e-53	0.76804	0.486	0.353	2.53e-48	Cancer_Lipid/Immunity	LSS
TMEM97	2.15e-52	0.692644	0.943	0.883	6.39e-48	Cancer_Lipid/Immunity	TMEM97
ST3GAL1	2.39e-52	0.584256	0.684	0.563	7.08e-48	Cancer_Lipid/Immunity	ST3GAL1
EPB41	5.34e-52	0.661714	0.583	0.454	1.58e-47	Cancer_Lipid/Immunity	EPB41
MSRB1	6.96e-52	0.521938	0.734	0.617	2.07e-47	Cancer_Lipid/Immunity	MSRB1
TGOLN2	2.12e-51	0.32827	0.92	0.85	6.28e-47	Cancer_Lipid/Immunity	TGOLN2
GALNT4	2.14e-51	0.767932	0.496	0.364	6.34e-47	Cancer_Lipid/Immunity	GALNT4
RAB20	4.23e-51	0.968827	0.295	0.175	1.25e-46	Cancer_Lipid/Immunity	RAB20
HIST1H4H	5.83e-51	0.542137	0.662	0.532	1.73e-46	Cancer_Lipid/Immunity	HIST1H4H
ACOX2	7.92e-51	0.635336	0.568	0.439	2.35e-46	Cancer_Lipid/Immunity	ACOX2
ORMDL2	1.27e-50	0.329971	0.923	0.867	3.77e-46	Cancer_Lipid/Immunity	ORMDL2
SEC24D	1.31e-50	0.576195	0.43	0.289	3.89e-46	Cancer_Lipid/Immunity	SEC24D
RASSF9	2.75e-50	0.4917	0.682	0.55	8.15e-46	Cancer_Lipid/Immunity	RASSF9
DLEU1	6.76e-50	0.449196	0.791	0.711	2e-45	Cancer_Lipid/Immunity	DLEU1
FAM229B	7.43e-50	1.02283	0.271	0.159	2.2e-45	Cancer_Lipid/Immunity	FAM229B
TTC3	1.69e-49	0.287782	0.939	0.895	5.02e-45	Cancer_Lipid/Immunity	TTC3
CLTB	2.49e-49	0.406245	0.816	0.722	7.39e-45	Cancer_Lipid/Immunity	CLTB
HNF1A-AS1	3.08e-49	0.624769	0.595	0.474	9.13e-45	Cancer_Lipid/Immunity	HNF1A-AS1
ZFPM2-AS1	3.46e-49	0.535819	0.66	0.524	1.02e-44	Cancer_Lipid/Immunity	ZFPM2-AS1
BAIAP2	3.97e-49	0.764105	0.395	0.263	1.18e-44	Cancer_Lipid/Immunity	BAIAP2
NEU1	4.33e-49	0.595663	0.564	0.433	1.29e-44	Cancer_Lipid/Immunity	NEU1
TIMM10B	7.74e-49	0.545837	0.645	0.525	2.29e-44	Cancer_Lipid/Immunity	TIMM10B
TCEAL9	7.99e-49	0.390722	0.794	0.697	2.37e-44	Cancer_Lipid/Immunity	TCEAL9
ASPHD1	1.07e-48	0.644935	0.486	0.354	3.19e-44	Cancer_Lipid/Immunity	ASPHD1
ALCAM	1.88e-48	0.34595	0.929	0.882	5.57e-44	Cancer_Lipid/Immunity	ALCAM
MPV17	4.77e-48	0.383432	0.841	0.747	1.42e-43	Cancer_Lipid/Immunity	MPV17
ENSA	5.37e-48	0.292166	0.951	0.892	1.59e-43	Cancer_Lipid/Immunity	ENSA
G6PD	6.03e-48	0.314292	0.976	0.892	1.79e-43	Cancer_Lipid/Immunity	G6PD
SLC22A18AS	1.22e-47	0.529364	0.605	0.468	3.61e-43	Cancer_Lipid/Immunity	SLC22A18AS
EMC10	1.71e-47	0.401199	0.798	0.7	5.08e-43	Cancer_Lipid/Immunity	EMC10
ELF3-AS1	1.84e-47	0.81543	0.391	0.263	5.47e-43	Cancer_Lipid/Immunity	ELF3-AS1
MT-ND6	3.41e-47	0.396971	0.926	0.864	1.01e-42	Cancer_Lipid/Immunity	MT-ND6
STEAP2	4.97e-47	0.743999	0.359	0.231	1.47e-42	Cancer_Lipid/Immunity	STEAP2
CAP2	5.24e-47	0.589575	0.556	0.428	1.55e-42	Cancer_Lipid/Immunity	CAP2
CRY1	1.38e-46	0.819064	0.473	0.348	4.08e-42	Cancer_Lipid/Immunity	CRY1
ZNF503	2.27e-46	0.966026	0.297	0.182	6.74e-42	Cancer_Lipid/Immunity	ZNF503
NOVA1	2.74e-46	0.56196	0.493	0.356	8.13e-42	Cancer_Lipid/Immunity	NOVA1
GOLT1A	1.52e-45	0.518002	0.537	0.392	4.51e-41	Cancer_Lipid/Immunity	GOLT1A
LEPROTL1	1.96e-45	0.409926	0.785	0.683	5.82e-41	Cancer_Lipid/Immunity	LEPROTL1
PRR7	2.23e-45	0.547127	0.6	0.477	6.6e-41	Cancer_Lipid/Immunity	PRR7
REEP5	2.29e-45	0.291894	0.928	0.884	6.8e-41	Cancer_Lipid/Immunity	REEP5
SVIL	3.98e-45	0.388095	0.882	0.828	1.18e-40	Cancer_Lipid/Immunity	SVIL
SPAG4	6.98e-45	0.54237	0.59	0.454	2.07e-40	Cancer_Lipid/Immunity	SPAG4
CYB5A	1.1e-44	0.295325	0.96	0.889	3.26e-40	Cancer_Lipid/Immunity	CYB5A
HKDC1	1.2e-44	0.701381	0.554	0.431	3.55e-40	Cancer_Lipid/Immunity	HKDC1
AR	1.74e-44	0.64422	0.495	0.369	5.16e-40	Cancer_Lipid/Immunity	AR
RNF130	2.14e-44	0.386636	0.817	0.739	6.34e-40	Cancer_Lipid/Immunity	RNF130
STC2	3.53e-44	0.736113	0.56	0.43	1.05e-39	Cancer_Lipid/Immunity	STC2
SLC2A6	4.26e-44	0.791583	0.319	0.201	1.26e-39	Cancer_Lipid/Immunity	SLC2A6
PNMA2	1.13e-43	0.578334	0.411	0.274	3.35e-39	Cancer_Lipid/Immunity	PNMA2
DDIT3	1.15e-43	0.362361	0.795	0.691	3.42e-39	Cancer_Lipid/Immunity	DDIT3
LDLR	1.34e-43	0.387744	0.878	0.807	3.99e-39	Cancer_Lipid/Immunity	LDLR
AC007952.4	1.46e-43	0.946863	0.267	0.158	4.32e-39	Cancer_Lipid/Immunity	AC007952.4
HLA-A	2.31e-43	0.425823	0.763	0.664	6.86e-39	Cancer_Lipid/Immunity	HLA-A
CCDC57	2.65e-43	0.395826	0.817	0.722	7.87e-39	Cancer_Lipid/Immunity	CCDC57
SHISA4	2.85e-43	0.957021	0.26	0.155	8.44e-39	Cancer_Lipid/Immunity	SHISA4
PMM2	3.22e-43	0.322924	0.887	0.832	9.55e-39	Cancer_Lipid/Immunity	PMM2
SLC25A51	3.29e-43	0.498801	0.652	0.534	9.77e-39	Cancer_Lipid/Immunity	SLC25A51
SCN8A	3.36e-43	0.912531	0.266	0.158	9.97e-39	Cancer_Lipid/Immunity	SCN8A
PLA2G4A	3.45e-43	0.574207	0.58	0.462	1.02e-38	Cancer_Lipid/Immunity	PLA2G4A
TXNRD1	3.7e-43	0.257464	0.991	0.956	1.1e-38	Cancer_Lipid/Immunity	TXNRD1
CCDC198	1.36e-42	0.755965	0.356	0.237	4.02e-38	Cancer_Lipid/Immunity	CCDC198
TRIM24	1.52e-42	0.52495	0.627	0.518	4.5e-38	Cancer_Lipid/Immunity	TRIM24
ZNF827	2.56e-42	0.838645	0.294	0.183	7.59e-38	Cancer_Lipid/Immunity	ZNF827
RNASEH2C	3.17e-42	0.391421	0.806	0.697	9.41e-38	Cancer_Lipid/Immunity	RNASEH2C
SREBF2	3.82e-42	0.448309	0.808	0.728	1.13e-37	Cancer_Lipid/Immunity	SREBF2
EXOC6	7.03e-42	0.403411	0.764	0.668	2.08e-37	Cancer_Lipid/Immunity	EXOC6
ASL	7.2e-42	0.348222	0.846	0.772	2.14e-37	Cancer_Lipid/Immunity	ASL
AQP3	8.26e-42	0.744223	0.478	0.357	2.45e-37	Cancer_Lipid/Immunity	AQP3
LIMA1	9.82e-42	0.541414	0.528	0.405	2.91e-37	Cancer_Lipid/Immunity	LIMA1
LSR	1.2e-41	0.57192	0.491	0.361	3.56e-37	Cancer_Lipid/Immunity	LSR
ARHGEF28	1.21e-41	0.473699	0.744	0.648	3.59e-37	Cancer_Lipid/Immunity	ARHGEF28
MAPRE2	2.23e-41	0.804573	0.329	0.216	6.61e-37	Cancer_Lipid/Immunity	MAPRE2
NDUFAF3	3.53e-41	0.342468	0.866	0.786	1.05e-36	Cancer_Lipid/Immunity	NDUFAF3
AFF4	3.79e-41	0.392371	0.838	0.782	1.12e-36	Cancer_Lipid/Immunity	AFF4
C1GALT1	5.1e-41	0.469838	0.641	0.528	1.51e-36	Cancer_Lipid/Immunity	C1GALT1
SERPINB9	5.58e-41	0.593531	0.442	0.316	1.66e-36	Cancer_Lipid/Immunity	SERPINB9
AKR1A1	6.77e-41	0.390145	0.867	0.808	2.01e-36	Cancer_Lipid/Immunity	AKR1A1
HLA-B	7.96e-41	0.545618	0.569	0.446	2.36e-36	Cancer_Lipid/Immunity	HLA-B
TLCD1	8.08e-41	0.460419	0.735	0.624	2.4e-36	Cancer_Lipid/Immunity	TLCD1
MDP1	1.26e-40	0.430915	0.712	0.617	3.74e-36	Cancer_Lipid/Immunity	MDP1
UCHL1	2.6e-40	0.275201	0.97	0.896	7.72e-36	Cancer_Lipid/Immunity	UCHL1
ABCC4	2.69e-40	0.494178	0.613	0.496	7.98e-36	Cancer_Lipid/Immunity	ABCC4
CETN2	4.08e-40	0.315539	0.928	0.864	1.21e-35	Cancer_Lipid/Immunity	CETN2
SLC2A3	7.77e-40	0.522453	0.655	0.538	2.31e-35	Cancer_Lipid/Immunity	SLC2A3
JUN	1.11e-39	0.361058	0.836	0.781	3.28e-35	Cancer_Lipid/Immunity	JUN
WDR54	1.71e-39	0.318431	0.856	0.785	5.06e-35	Cancer_Lipid/Immunity	WDR54
PRKN	3.19e-39	0.728402	0.364	0.247	9.47e-35	Cancer_Lipid/Immunity	PRKN
NBDY	5.25e-39	0.277121	0.904	0.847	1.56e-34	Cancer_Lipid/Immunity	NBDY
CLIP2	7.29e-39	0.592508	0.454	0.332	2.16e-34	Cancer_Lipid/Immunity	CLIP2
COTL1	9.18e-39	0.449408	0.695	0.588	2.72e-34	Cancer_Lipid/Immunity	COTL1
S100A9	1.41e-38	0.531508	0.961	0.927	4.17e-34	Cancer_Lipid/Immunity	S100A9
PHYKPL	1.45e-38	0.532733	0.555	0.44	4.29e-34	Cancer_Lipid/Immunity	PHYKPL
DBN1	1.59e-38	0.617679	0.379	0.259	4.72e-34	Cancer_Lipid/Immunity	DBN1
RAB4B	1.6e-38	0.412232	0.704	0.6	4.76e-34	Cancer_Lipid/Immunity	RAB4B
CALM3	5.14e-38	0.297828	0.915	0.852	1.53e-33	Cancer_Lipid/Immunity	CALM3
ARFGEF3	5.76e-38	0.448994	0.436	0.304	1.71e-33	Cancer_Lipid/Immunity	ARFGEF3
SPRED2	6.37e-38	0.422175	0.743	0.659	1.89e-33	Cancer_Lipid/Immunity	SPRED2
PCSK6	1.01e-37	0.426004	0.678	0.575	3.01e-33	Cancer_Lipid/Immunity	PCSK6
BID	1.37e-37	0.434557	0.697	0.591	4.06e-33	Cancer_Lipid/Immunity	BID
AL136962.1	2.44e-37	0.639154	0.518	0.394	7.24e-33	Cancer_Lipid/Immunity	AL136962.1
UNC13D	2.57e-37	0.689971	0.318	0.208	7.62e-33	Cancer_Lipid/Immunity	UNC13D
TSPYL2	3.07e-37	0.80204	0.337	0.227	9.09e-33	Cancer_Lipid/Immunity	TSPYL2
HES6	4.27e-37	0.787045	0.43	0.324	1.27e-32	Cancer_Lipid/Immunity	HES6
NDUFA3	5.13e-37	0.253732	0.967	0.914	1.52e-32	Cancer_Lipid/Immunity	NDUFA3
MSC-AS1	5.9e-37	0.658473	0.369	0.254	1.75e-32	Cancer_Lipid/Immunity	MSC-AS1
ARHGAP18	8.44e-37	0.37992	0.723	0.622	2.5e-32	Cancer_Lipid/Immunity	ARHGAP18
FMO5	8.67e-37	0.71402	0.364	0.251	2.57e-32	Cancer_Lipid/Immunity	FMO5
RRAGA	9.66e-37	0.364743	0.825	0.744	2.86e-32	Cancer_Lipid/Immunity	RRAGA
CAPN8	1.11e-36	0.792052	0.308	0.202	3.3e-32	Cancer_Lipid/Immunity	CAPN8
LITAF	1.13e-36	0.251583	0.949	0.911	3.36e-32	Cancer_Lipid/Immunity	LITAF
CEMIP2	1.37e-36	0.440981	0.698	0.601	4.06e-32	Cancer_Lipid/Immunity	CEMIP2
GMDS-DT	1.4e-36	0.525144	0.665	0.567	4.15e-32	Cancer_Lipid/Immunity	GMDS-DT
MAPK3	1.69e-36	0.626517	0.416	0.304	5.02e-32	Cancer_Lipid/Immunity	MAPK3
GRK3	1.87e-36	0.710406	0.35	0.239	5.56e-32	Cancer_Lipid/Immunity	GRK3
SDK2	2.26e-36	0.441798	0.63	0.518	6.69e-32	Cancer_Lipid/Immunity	SDK2
GFPT1	2.26e-36	0.298641	0.768	0.685	6.7e-32	Cancer_Lipid/Immunity	GFPT1
HILPDA	2.6e-36	0.294187	0.879	0.814	7.72e-32	Cancer_Lipid/Immunity	HILPDA
PPM1L	2.65e-36	0.900211	0.271	0.173	7.87e-32	Cancer_Lipid/Immunity	PPM1L
CD109	3.07e-36	0.402552	0.73	0.646	9.12e-32	Cancer_Lipid/Immunity	CD109
PPP1CB	3.69e-36	0.319195	0.834	0.773	1.09e-31	Cancer_Lipid/Immunity	PPP1CB
STX3	4.15e-36	0.6734	0.383	0.269	1.23e-31	Cancer_Lipid/Immunity	STX3
PCLO	8.3e-36	0.597406	0.459	0.347	2.46e-31	Cancer_Lipid/Immunity	PCLO
ARF4	8.36e-36	0.262211	0.901	0.855	2.48e-31	Cancer_Lipid/Immunity	ARF4
C5AR1	8.67e-36	0.741719	0.388	0.281	2.57e-31	Cancer_Lipid/Immunity	C5AR1
ITGB5	9.24e-36	0.34784	0.826	0.755	2.74e-31	Cancer_Lipid/Immunity	ITGB5
NHP2	9.53e-36	0.299161	0.962	0.911	2.83e-31	Cancer_Lipid/Immunity	NHP2
MTHFD2	9.75e-36	0.455362	0.893	0.827	2.89e-31	Cancer_Lipid/Immunity	MTHFD2
MRNIP	1.06e-35	0.727525	0.465	0.357	3.14e-31	Cancer_Lipid/Immunity	MRNIP
MLLT11	1.38e-35	0.781807	0.274	0.174	4.09e-31	Cancer_Lipid/Immunity	MLLT11
EFNA5	1.52e-35	0.3263	0.977	0.963	4.52e-31	Cancer_Lipid/Immunity	EFNA5
RAP1GAP	1.86e-35	0.673375	0.389	0.277	5.53e-31	Cancer_Lipid/Immunity	RAP1GAP
PCK2	2.2e-35	0.881743	0.329	0.227	6.51e-31	Cancer_Lipid/Immunity	PCK2
SPP1	2.22e-35	0.369671	0.833	0.736	6.59e-31	Cancer_Lipid/Immunity	SPP1
ABCC2	2.48e-35	0.345676	0.847	0.751	7.35e-31	Cancer_Lipid/Immunity	ABCC2
RER1	3.16e-35	0.281684	0.896	0.836	9.36e-31	Cancer_Lipid/Immunity	RER1
CXCL3	3.38e-35	0.852224	0.33	0.225	1e-30	Cancer_Lipid/Immunity	CXCL3
EGLN3	3.73e-35	0.302102	0.896	0.839	1.11e-30	Cancer_Lipid/Immunity	EGLN3
MAP1LC3B	4.17e-35	0.278238	0.901	0.859	1.24e-30	Cancer_Lipid/Immunity	MAP1LC3B
CASC9	4.64e-35	0.409214	0.679	0.597	1.38e-30	Cancer_Lipid/Immunity	CASC9
LINC02762	1.29e-34	0.586598	0.509	0.401	3.82e-30	Cancer_Lipid/Immunity	LINC02762
NPR3	2.23e-34	0.658647	0.306	0.202	6.62e-30	Cancer_Lipid/Immunity	NPR3
NHS	2.3e-34	0.491257	0.443	0.325	6.82e-30	Cancer_Lipid/Immunity	NHS
COPA	3.17e-34	0.289232	0.855	0.801	9.39e-30	Cancer_Lipid/Immunity	COPA
FRMD4B	4.53e-34	0.438414	0.665	0.57	1.34e-29	Cancer_Lipid/Immunity	FRMD4B
WIPI1	5.19e-34	0.314139	0.526	0.402	1.54e-29	Cancer_Lipid/Immunity	WIPI1
CNTNAP3B	5.36e-34	0.505784	0.667	0.573	1.59e-29	Cancer_Lipid/Immunity	CNTNAP3B
TRIM9	6.29e-34	0.63602	0.294	0.19	1.86e-29	Cancer_Lipid/Immunity	TRIM9
INTS6	6.39e-34	0.504105	0.659	0.563	1.9e-29	Cancer_Lipid/Immunity	INTS6
GGT7	1.22e-33	0.640165	0.361	0.251	3.63e-29	Cancer_Lipid/Immunity	GGT7
PTGS2	1.4e-33	0.341987	0.534	0.408	4.14e-29	Cancer_Lipid/Immunity	PTGS2
TBC1D8B	1.62e-33	0.636776	0.307	0.202	4.8e-29	Cancer_Lipid/Immunity	TBC1D8B
TMEM238	1.66e-33	0.257272	0.93	0.869	4.93e-29	Cancer_Lipid/Immunity	TMEM238
CNTNAP3	1.71e-33	0.62839	0.489	0.381	5.06e-29	Cancer_Lipid/Immunity	CNTNAP3
MAPRE3	1.9e-33	0.750346	0.272	0.175	5.63e-29	Cancer_Lipid/Immunity	MAPRE3
LUCAT1	2.42e-33	0.340217	0.753	0.661	7.19e-29	Cancer_Lipid/Immunity	LUCAT1
APOL1	2.49e-33	0.643949	0.419	0.312	7.39e-29	Cancer_Lipid/Immunity	APOL1
PDXDC1	2.55e-33	0.370221	0.742	0.668	7.56e-29	Cancer_Lipid/Immunity	PDXDC1
RAB4A	2.8e-33	0.341332	0.79	0.711	8.31e-29	Cancer_Lipid/Immunity	RAB4A
CAMK1D	3.65e-33	0.678639	0.328	0.221	1.08e-28	Cancer_Lipid/Immunity	CAMK1D
INO80C	3.84e-33	0.357275	0.77	0.687	1.14e-28	Cancer_Lipid/Immunity	INO80C
PRELID2	3.97e-33	0.477647	0.46	0.343	1.18e-28	Cancer_Lipid/Immunity	PRELID2
CMIP	4.25e-33	0.329404	0.823	0.741	1.26e-28	Cancer_Lipid/Immunity	CMIP
CLEC2B	4.38e-33	0.567335	0.408	0.296	1.3e-28	Cancer_Lipid/Immunity	CLEC2B
CTBP2	5.12e-33	0.255911	0.935	0.895	1.52e-28	Cancer_Lipid/Immunity	CTBP2
RASEF	7.5e-33	0.614445	0.385	0.276	2.22e-28	Cancer_Lipid/Immunity	RASEF
DYNLT3	9.87e-33	0.372333	0.656	0.562	2.93e-28	Cancer_Lipid/Immunity	DYNLT3
AC008443.5	1.35e-32	0.557339	0.504	0.404	3.99e-28	Cancer_Lipid/Immunity	AC008443.5
PYCR1	1.43e-32	0.431545	0.561	0.453	4.23e-28	Cancer_Lipid/Immunity	PYCR1
MLEC	2.97e-32	0.261303	0.91	0.855	8.8e-28	Cancer_Lipid/Immunity	MLEC
SLC7A11	2.99e-32	0.368103	0.792	0.683	8.86e-28	Cancer_Lipid/Immunity	SLC7A11
CPS1	3.28e-32	0.642196	0.623	0.522	9.72e-28	Cancer_Lipid/Immunity	CPS1
TRAPPC6A	3.56e-32	0.32581	0.965	0.93	1.06e-27	Cancer_Lipid/Immunity	TRAPPC6A
PLCXD1	3.58e-32	0.574789	0.559	0.456	1.06e-27	Cancer_Lipid/Immunity	PLCXD1
CLDN2	6.84e-32	0.874616	0.39	0.291	2.03e-27	Cancer_Lipid/Immunity	CLDN2
BRD2	7.52e-32	0.347415	0.767	0.698	2.23e-27	Cancer_Lipid/Immunity	BRD2
ZFAND5	9.95e-32	0.284409	0.875	0.809	2.95e-27	Cancer_Lipid/Immunity	ZFAND5
TMEM53	1.13e-31	0.53078	0.474	0.367	3.34e-27	Cancer_Lipid/Immunity	TMEM53
HHEX	1.24e-31	0.576448	0.42	0.314	3.69e-27	Cancer_Lipid/Immunity	HHEX
CNTN1	1.56e-31	0.250961	0.886	0.793	4.64e-27	Cancer_Lipid/Immunity	CNTN1
TNFAIP2	2.5e-31	0.374781	0.726	0.634	7.41e-27	Cancer_Lipid/Immunity	TNFAIP2
FAT1	2.72e-31	0.33257	0.823	0.754	8.06e-27	Cancer_Lipid/Immunity	FAT1
AARS	2.8e-31	0.444361	0.617	0.524	8.32e-27	Cancer_Lipid/Immunity	AARS
MMAB	2.93e-31	0.254604	0.943	0.869	8.7e-27	Cancer_Lipid/Immunity	MMAB
LHPP	3.09e-31	0.528733	0.507	0.408	9.17e-27	Cancer_Lipid/Immunity	LHPP
KDM4C	4.43e-31	0.427143	0.69	0.612	1.31e-26	Cancer_Lipid/Immunity	KDM4C
TBC1D22A	7.55e-31	0.350722	0.787	0.711	2.24e-26	Cancer_Lipid/Immunity	TBC1D22A
SEPHS2	1.06e-30	0.441764	0.621	0.53	3.15e-26	Cancer_Lipid/Immunity	SEPHS2
PRAG1	1.14e-30	0.384342	0.768	0.686	3.39e-26	Cancer_Lipid/Immunity	PRAG1
PLS1	1.17e-30	0.431357	0.633	0.542	3.48e-26	Cancer_Lipid/Immunity	PLS1
PGRMC1	1.21e-30	0.345472	0.795	0.714	3.6e-26	Cancer_Lipid/Immunity	PGRMC1
SLC39A7	1.64e-30	0.375181	0.593	0.498	4.88e-26	Cancer_Lipid/Immunity	SLC39A7
RGS14	1.72e-30	0.882538	0.257	0.168	5.09e-26	Cancer_Lipid/Immunity	RGS14
HEXIM1	1.72e-30	0.469882	0.55	0.449	5.12e-26	Cancer_Lipid/Immunity	HEXIM1
EYS	1.73e-30	0.73266	0.291	0.193	5.13e-26	Cancer_Lipid/Immunity	EYS
EIF2AK3	2.47e-30	0.478135	0.501	0.397	7.34e-26	Cancer_Lipid/Immunity	EIF2AK3
BIN1	3.21e-30	0.530765	0.486	0.386	9.52e-26	Cancer_Lipid/Immunity	BIN1
SYNJ2	3.22e-30	0.657338	0.357	0.258	9.55e-26	Cancer_Lipid/Immunity	SYNJ2
LINC00910	3.34e-30	0.579105	0.504	0.404	9.91e-26	Cancer_Lipid/Immunity	LINC00910
CPNE8	3.61e-30	0.347461	0.667	0.579	1.07e-25	Cancer_Lipid/Immunity	CPNE8
USP32	4.59e-30	0.407355	0.797	0.74	1.36e-25	Cancer_Lipid/Immunity	USP32
EML4	5.31e-30	0.25904	0.913	0.877	1.58e-25	Cancer_Lipid/Immunity	EML4
KSR1	5.4e-30	0.590368	0.428	0.326	1.6e-25	Cancer_Lipid/Immunity	KSR1
MAFG-DT	7.34e-30	0.770196	0.297	0.207	2.18e-25	Cancer_Lipid/Immunity	MAFG-DT
PAM	7.59e-30	0.333288	0.536	0.427	2.25e-25	Cancer_Lipid/Immunity	PAM
NR0B1	9.02e-30	0.52388	0.482	0.386	2.67e-25	Cancer_Lipid/Immunity	NR0B1
SHMT2	1.14e-29	0.457978	0.648	0.563	3.39e-25	Cancer_Lipid/Immunity	SHMT2
PIK3C2A	1.27e-29	0.333358	0.783	0.723	3.76e-25	Cancer_Lipid/Immunity	PIK3C2A
SLC29A2	2.04e-29	0.700746	0.288	0.196	6.04e-25	Cancer_Lipid/Immunity	SLC29A2
RDH5	2.88e-29	0.699429	0.281	0.188	8.55e-25	Cancer_Lipid/Immunity	RDH5
ID2	2.9e-29	0.627723	0.371	0.268	8.59e-25	Cancer_Lipid/Immunity	ID2
OAF	3.57e-29	0.52948	0.486	0.387	1.06e-24	Cancer_Lipid/Immunity	OAF
ELOVL5	4.79e-29	0.507933	0.689	0.605	1.42e-24	Cancer_Lipid/Immunity	ELOVL5
ERBB3	5.33e-29	0.354034	0.587	0.485	1.58e-24	Cancer_Lipid/Immunity	ERBB3
BCL11B	6.37e-29	0.638162	0.275	0.183	1.89e-24	Cancer_Lipid/Immunity	BCL11B
GCLC	7.53e-29	0.400025	0.703	0.617	2.23e-24	Cancer_Lipid/Immunity	GCLC
MYO15B	8.12e-29	0.379469	0.615	0.517	2.41e-24	Cancer_Lipid/Immunity	MYO15B
LTBP3	1.05e-28	0.545518	0.398	0.297	3.1e-24	Cancer_Lipid/Immunity	LTBP3
CCDC186	1.08e-28	0.357845	0.655	0.566	3.2e-24	Cancer_Lipid/Immunity	CCDC186
CIDEC	1.2e-28	0.321492	0.792	0.716	3.56e-24	Cancer_Lipid/Immunity	CIDEC
MAGED1	1.24e-28	0.358507	0.725	0.658	3.68e-24	Cancer_Lipid/Immunity	MAGED1
SUCO	1.3e-28	0.359573	0.646	0.562	3.85e-24	Cancer_Lipid/Immunity	SUCO
MLPH	1.37e-28	0.273561	0.842	0.773	4.06e-24	Cancer_Lipid/Immunity	MLPH
ETV4	1.49e-28	0.440515	0.561	0.464	4.42e-24	Cancer_Lipid/Immunity	ETV4
AHR	1.66e-28	0.467552	0.623	0.546	4.92e-24	Cancer_Lipid/Immunity	AHR
GARS	1.9e-28	0.351736	0.861	0.803	5.63e-24	Cancer_Lipid/Immunity	GARS
S100A14	3e-28	1.18744	0.255	0.173	8.91e-24	Cancer_Lipid/Immunity	S100A14
RIMKLA	4.49e-28	0.675823	0.29	0.198	1.33e-23	Cancer_Lipid/Immunity	RIMKLA
C18orf32	4.6e-28	0.26596	0.838	0.774	1.36e-23	Cancer_Lipid/Immunity	C18orf32
MAGED2	4.71e-28	0.454063	0.532	0.434	1.4e-23	Cancer_Lipid/Immunity	MAGED2
MVK	4.75e-28	0.52765	0.518	0.429	1.41e-23	Cancer_Lipid/Immunity	MVK
TMEM167A	5.69e-28	0.256688	0.894	0.833	1.69e-23	Cancer_Lipid/Immunity	TMEM167A
LPIN2	6.87e-28	0.372181	0.673	0.588	2.04e-23	Cancer_Lipid/Immunity	LPIN2
VSTM2L	1.27e-27	0.642592	0.338	0.242	3.78e-23	Cancer_Lipid/Immunity	VSTM2L
TFRC	1.92e-27	0.264294	0.886	0.833	5.71e-23	Cancer_Lipid/Immunity	TFRC
EPN2	2.31e-27	0.320487	0.788	0.726	6.85e-23	Cancer_Lipid/Immunity	EPN2
RASSF7	2.54e-27	0.293153	0.848	0.779	7.55e-23	Cancer_Lipid/Immunity	RASSF7
STK39	2.71e-27	0.31942	0.841	0.78	8.05e-23	Cancer_Lipid/Immunity	STK39
FHL2	2.78e-27	0.308025	0.648	0.547	8.24e-23	Cancer_Lipid/Immunity	FHL2
CNOT6	3.97e-27	0.504149	0.496	0.401	1.18e-22	Cancer_Lipid/Immunity	CNOT6
C12orf75	4.65e-27	0.322262	0.758	0.671	1.38e-22	Cancer_Lipid/Immunity	C12orf75
PDE1C	4.76e-27	0.534298	0.457	0.357	1.41e-22	Cancer_Lipid/Immunity	PDE1C
CBX5	5.54e-27	0.254721	0.867	0.804	1.64e-22	Cancer_Lipid/Immunity	CBX5
CD99L2	6.26e-27	0.320651	0.678	0.59	1.86e-22	Cancer_Lipid/Immunity	CD99L2
METRN	6.72e-27	0.265147	0.864	0.806	1.99e-22	Cancer_Lipid/Immunity	METRN
LIPA	7.03e-27	0.420391	0.555	0.462	2.08e-22	Cancer_Lipid/Immunity	LIPA
ENTPD2	7.6e-27	0.252027	0.653	0.529	2.25e-22	Cancer_Lipid/Immunity	ENTPD2
PCOLCE2	9.47e-27	0.461477	0.523	0.432	2.81e-22	Cancer_Lipid/Immunity	PCOLCE2
RALGAPA2	9.56e-27	0.323117	0.741	0.66	2.84e-22	Cancer_Lipid/Immunity	RALGAPA2
NORAD	1.09e-26	0.274406	0.85	0.803	3.23e-22	Cancer_Lipid/Immunity	NORAD
GBF1	1.1e-26	0.328731	0.738	0.666	3.26e-22	Cancer_Lipid/Immunity	GBF1
HCFC1R1	1.22e-26	0.272841	0.803	0.729	3.61e-22	Cancer_Lipid/Immunity	HCFC1R1
ADH5	1.28e-26	0.259364	0.851	0.817	3.79e-22	Cancer_Lipid/Immunity	ADH5
CIB2	1.73e-26	0.521341	0.462	0.365	5.14e-22	Cancer_Lipid/Immunity	CIB2
SOX9	2e-26	0.455204	0.488	0.383	5.93e-22	Cancer_Lipid/Immunity	SOX9
CAT	2.09e-26	0.467851	0.491	0.397	6.19e-22	Cancer_Lipid/Immunity	CAT
SEC24A	2.67e-26	0.467663	0.482	0.388	7.91e-22	Cancer_Lipid/Immunity	SEC24A
SCN9A	2.77e-26	0.305167	0.695	0.608	8.21e-22	Cancer_Lipid/Immunity	SCN9A
LINC01184	3.24e-26	0.346087	0.667	0.58	9.62e-22	Cancer_Lipid/Immunity	LINC01184
CMAS	4.61e-26	0.357747	0.712	0.632	1.37e-21	Cancer_Lipid/Immunity	CMAS
CCNYL1	5.87e-26	0.392025	0.591	0.506	1.74e-21	Cancer_Lipid/Immunity	CCNYL1
ATP6AP1	8.07e-26	0.347983	0.688	0.607	2.39e-21	Cancer_Lipid/Immunity	ATP6AP1
TARS	9.91e-26	0.293868	0.853	0.791	2.94e-21	Cancer_Lipid/Immunity	TARS
WBP1	1.01e-25	0.315009	0.726	0.642	3e-21	Cancer_Lipid/Immunity	WBP1
ASAH1	1.06e-25	0.254676	0.838	0.775	3.13e-21	Cancer_Lipid/Immunity	ASAH1
MORC4	1.15e-25	0.297464	0.784	0.685	3.41e-21	Cancer_Lipid/Immunity	MORC4
JAZF1	1.4e-25	0.480771	0.493	0.398	4.15e-21	Cancer_Lipid/Immunity	JAZF1
TMEM208	2.42e-25	0.260988	0.88	0.82	7.19e-21	Cancer_Lipid/Immunity	TMEM208
UBAP2	2.46e-25	0.296207	0.793	0.738	7.29e-21	Cancer_Lipid/Immunity	UBAP2
SLFN5	3.19e-25	0.420692	0.36	0.259	9.45e-21	Cancer_Lipid/Immunity	SLFN5
RPS6KA3	3.26e-25	0.269964	0.8	0.744	9.67e-21	Cancer_Lipid/Immunity	RPS6KA3
ANK3	3.41e-25	0.635936	0.293	0.205	1.01e-20	Cancer_Lipid/Immunity	ANK3
IFI35	3.57e-25	0.593791	0.381	0.295	1.06e-20	Cancer_Lipid/Immunity	IFI35
ATP9A	3.76e-25	0.496462	0.451	0.361	1.12e-20	Cancer_Lipid/Immunity	ATP9A
NFE2L3	3.84e-25	0.625581	0.387	0.299	1.14e-20	Cancer_Lipid/Immunity	NFE2L3
PTPRJ	4.18e-25	0.43103	0.556	0.469	1.24e-20	Cancer_Lipid/Immunity	PTPRJ
SYT17	4.53e-25	0.402711	0.491	0.392	1.34e-20	Cancer_Lipid/Immunity	SYT17
DNAJC10	5.43e-25	0.29181	0.717	0.641	1.61e-20	Cancer_Lipid/Immunity	DNAJC10
AAK1	5.48e-25	0.274029	0.749	0.667	1.63e-20	Cancer_Lipid/Immunity	AAK1
NXPE3	5.48e-25	0.659725	0.295	0.212	1.63e-20	Cancer_Lipid/Immunity	NXPE3
SELENBP1	6.11e-25	0.442008	0.5	0.402	1.81e-20	Cancer_Lipid/Immunity	SELENBP1
KDM5B	7.4e-25	0.265271	0.783	0.697	2.19e-20	Cancer_Lipid/Immunity	KDM5B
THSD7A	7.63e-25	0.402216	0.642	0.551	2.26e-20	Cancer_Lipid/Immunity	THSD7A
PSME4	7.9e-25	0.305148	0.748	0.673	2.34e-20	Cancer_Lipid/Immunity	PSME4
WBP2	1.26e-24	0.294021	0.775	0.719	3.75e-20	Cancer_Lipid/Immunity	WBP2
PPCS	1.76e-24	0.27383	0.825	0.763	5.21e-20	Cancer_Lipid/Immunity	PPCS
CUEDC1	2.14e-24	0.394789	0.58	0.487	6.36e-20	Cancer_Lipid/Immunity	CUEDC1
TGFBR2	2.17e-24	0.277047	0.784	0.719	6.44e-20	Cancer_Lipid/Immunity	TGFBR2
GPAT3	2.24e-24	0.647452	0.33	0.243	6.65e-20	Cancer_Lipid/Immunity	GPAT3
ABLIM1	2.3e-24	0.280129	0.784	0.729	6.83e-20	Cancer_Lipid/Immunity	ABLIM1
PMAIP1	2.47e-24	0.541352	0.358	0.268	7.32e-20	Cancer_Lipid/Immunity	PMAIP1
HGD	2.6e-24	0.28769	0.778	0.694	7.71e-20	Cancer_Lipid/Immunity	HGD
NAT14	2.64e-24	0.388517	0.551	0.463	7.83e-20	Cancer_Lipid/Immunity	NAT14
IGFBP6	2.68e-24	0.302265	0.785	0.719	7.95e-20	Cancer_Lipid/Immunity	IGFBP6
MYL6B	2.78e-24	0.296622	0.733	0.656	8.23e-20	Cancer_Lipid/Immunity	MYL6B
EVI5	2.98e-24	0.345027	0.682	0.606	8.83e-20	Cancer_Lipid/Immunity	EVI5
PHACTR2	3.53e-24	0.488127	0.554	0.474	1.05e-19	Cancer_Lipid/Immunity	PHACTR2
TMTC2	3.85e-24	0.305573	0.754	0.676	1.14e-19	Cancer_Lipid/Immunity	TMTC2
LINC00467	5.4e-24	0.352494	0.648	0.573	1.6e-19	Cancer_Lipid/Immunity	LINC00467
ADAM9	5.64e-24	0.306757	0.736	0.662	1.67e-19	Cancer_Lipid/Immunity	ADAM9
ACADVL	5.69e-24	0.287105	0.83	0.776	1.69e-19	Cancer_Lipid/Immunity	ACADVL
CCDC88B	5.76e-24	0.380418	0.533	0.441	1.71e-19	Cancer_Lipid/Immunity	CCDC88B
MGMT	6.04e-24	0.329935	0.7	0.622	1.79e-19	Cancer_Lipid/Immunity	MGMT
NSF	8.03e-24	0.507178	0.431	0.341	2.38e-19	Cancer_Lipid/Immunity	NSF
AL445584.2	9.88e-24	0.464862	0.45	0.356	2.93e-19	Cancer_Lipid/Immunity	AL445584.2
RMND5B	1.17e-23	0.492137	0.432	0.346	3.46e-19	Cancer_Lipid/Immunity	RMND5B
SLC7A7	1.32e-23	0.254203	0.865	0.814	3.91e-19	Cancer_Lipid/Immunity	SLC7A7
AC008014.1	1.84e-23	0.296983	0.782	0.716	5.45e-19	Cancer_Lipid/Immunity	AC008014.1
CMTM8	1.86e-23	0.398343	0.606	0.527	5.51e-19	Cancer_Lipid/Immunity	CMTM8
PIK3CD-AS2	1.89e-23	0.617926	0.284	0.2	5.61e-19	Cancer_Lipid/Immunity	PIK3CD-AS2
SUPT3H	1.93e-23	0.372791	0.571	0.488	5.72e-19	Cancer_Lipid/Immunity	SUPT3H
ARF3	2.14e-23	0.284342	0.764	0.682	6.35e-19	Cancer_Lipid/Immunity	ARF3
PIR	3.4e-23	0.308063	0.748	0.654	1.01e-18	Cancer_Lipid/Immunity	PIR
SNRPN	4e-23	0.276718	0.765	0.684	1.18e-18	Cancer_Lipid/Immunity	SNRPN
YIPF2	6.66e-23	0.491916	0.353	0.264	1.98e-18	Cancer_Lipid/Immunity	YIPF2
HPGD	8.9e-23	0.288999	0.905	0.843	2.64e-18	Cancer_Lipid/Immunity	HPGD
MTCL1	1.02e-22	0.47014	0.471	0.386	3.02e-18	Cancer_Lipid/Immunity	MTCL1
RILPL2	1.07e-22	0.574999	0.279	0.195	3.18e-18	Cancer_Lipid/Immunity	RILPL2
DNAJC22	1.25e-22	0.317295	0.667	0.592	3.7e-18	Cancer_Lipid/Immunity	DNAJC22
TAPBP	1.61e-22	0.37706	0.571	0.486	4.77e-18	Cancer_Lipid/Immunity	TAPBP
NPAS2	1.7e-22	0.283681	0.811	0.759	5.05e-18	Cancer_Lipid/Immunity	NPAS2
SNX10	1.77e-22	0.5154	0.414	0.327	5.26e-18	Cancer_Lipid/Immunity	SNX10
SHLD1	1.99e-22	0.384236	0.565	0.482	5.9e-18	Cancer_Lipid/Immunity	SHLD1
PCNX2	2.21e-22	0.312658	0.703	0.629	6.54e-18	Cancer_Lipid/Immunity	PCNX2
DHCR24	2.64e-22	0.273755	0.737	0.656	7.82e-18	Cancer_Lipid/Immunity	DHCR24
DNAH14	2.74e-22	0.363368	0.711	0.653	8.13e-18	Cancer_Lipid/Immunity	DNAH14
MYO5A	3.46e-22	0.389298	0.511	0.422	1.03e-17	Cancer_Lipid/Immunity	MYO5A
PRAF2	4.84e-22	0.392573	0.476	0.39	1.43e-17	Cancer_Lipid/Immunity	PRAF2
GALNT13	6.16e-22	0.387812	0.55	0.458	1.83e-17	Cancer_Lipid/Immunity	GALNT13
DMXL2	6.27e-22	0.390618	0.523	0.436	1.86e-17	Cancer_Lipid/Immunity	DMXL2
DBNL	6.88e-22	0.363214	0.561	0.48	2.04e-17	Cancer_Lipid/Immunity	DBNL
PRKCA-AS1	7.38e-22	0.376643	0.46	0.365	2.19e-17	Cancer_Lipid/Immunity	PRKCA-AS1
CNN3	8.05e-22	0.438559	0.425	0.337	2.39e-17	Cancer_Lipid/Immunity	CNN3
UQCC2	9.71e-22	0.258771	0.882	0.798	2.88e-17	Cancer_Lipid/Immunity	UQCC2
TBC1D9B	9.87e-22	0.362684	0.528	0.438	2.93e-17	Cancer_Lipid/Immunity	TBC1D9B
TPST1	1.04e-21	0.426	0.376	0.287	3.07e-17	Cancer_Lipid/Immunity	TPST1
MEIS3	1.17e-21	0.309792	0.567	0.479	3.48e-17	Cancer_Lipid/Immunity	MEIS3
ENO2	1.32e-21	0.268348	0.61	0.521	3.9e-17	Cancer_Lipid/Immunity	ENO2
OSTM1	1.39e-21	0.440499	0.428	0.338	4.12e-17	Cancer_Lipid/Immunity	OSTM1
PLK2	1.57e-21	0.35345	0.691	0.626	4.65e-17	Cancer_Lipid/Immunity	PLK2
ORAI2	1.78e-21	0.534471	0.257	0.178	5.27e-17	Cancer_Lipid/Immunity	ORAI2
ACY1	1.92e-21	0.352681	0.651	0.577	5.68e-17	Cancer_Lipid/Immunity	ACY1
KANSL1L	2.13e-21	0.536853	0.283	0.202	6.32e-17	Cancer_Lipid/Immunity	KANSL1L
DENND4C	2.29e-21	0.26275	0.793	0.735	6.79e-17	Cancer_Lipid/Immunity	DENND4C
ARL1	2.44e-21	0.261512	0.74	0.67	7.22e-17	Cancer_Lipid/Immunity	ARL1
IDS	3.2e-21	0.33147	0.557	0.467	9.48e-17	Cancer_Lipid/Immunity	IDS
ZNF655	3.27e-21	0.347263	0.55	0.466	9.7e-17	Cancer_Lipid/Immunity	ZNF655
CPEB4	3.88e-21	0.268444	0.739	0.67	1.15e-16	Cancer_Lipid/Immunity	CPEB4
ZNF354A	4.21e-21	0.589457	0.257	0.181	1.25e-16	Cancer_Lipid/Immunity	ZNF354A
SIL1	8.79e-21	0.258294	0.803	0.747	2.61e-16	Cancer_Lipid/Immunity	SIL1
MGAT1	9.96e-21	0.335327	0.545	0.459	2.95e-16	Cancer_Lipid/Immunity	MGAT1
FAM126A	1.01e-20	0.449709	0.391	0.306	3.01e-16	Cancer_Lipid/Immunity	FAM126A
CBX4	1.1e-20	0.3401	0.65	0.57	3.26e-16	Cancer_Lipid/Immunity	CBX4
IGSF1	1.15e-20	0.339975	0.695	0.622	3.4e-16	Cancer_Lipid/Immunity	IGSF1
SLC1A5	1.25e-20	0.331847	0.798	0.744	3.72e-16	Cancer_Lipid/Immunity	SLC1A5
ALDOA	1.39e-20	0.294573	0.703	0.635	4.13e-16	Cancer_Lipid/Immunity	ALDOA
MFSD3	1.5e-20	0.382219	0.561	0.482	4.43e-16	Cancer_Lipid/Immunity	MFSD3
AC090015.1	1.51e-20	0.592247	0.308	0.228	4.49e-16	Cancer_Lipid/Immunity	AC090015.1
HSD17B8	1.55e-20	0.476219	0.437	0.358	4.61e-16	Cancer_Lipid/Immunity	HSD17B8
TRIM52	1.71e-20	0.535582	0.335	0.252	5.07e-16	Cancer_Lipid/Immunity	TRIM52
DUSP6	2.48e-20	0.369077	0.513	0.432	7.37e-16	Cancer_Lipid/Immunity	DUSP6
LRRC23	2.67e-20	0.305285	0.72	0.659	7.92e-16	Cancer_Lipid/Immunity	LRRC23
PITPNC1	2.72e-20	0.26997	0.927	0.9	8.06e-16	Cancer_Lipid/Immunity	PITPNC1
NOCT	3.12e-20	0.47584	0.483	0.403	9.26e-16	Cancer_Lipid/Immunity	NOCT
NME7	4.19e-20	0.272208	0.691	0.625	1.24e-15	Cancer_Lipid/Immunity	NME7
LYSMD3	4.63e-20	0.333983	0.396	0.308	1.37e-15	Cancer_Lipid/Immunity	LYSMD3
SIPA1L2	4.64e-20	0.549937	0.535	0.477	1.38e-15	Cancer_Lipid/Immunity	SIPA1L2
CPT1A	4.78e-20	0.382579	0.532	0.454	1.42e-15	Cancer_Lipid/Immunity	CPT1A
TMEM47	4.89e-20	0.458251	0.252	0.175	1.45e-15	Cancer_Lipid/Immunity	TMEM47
BBIP1	5.57e-20	0.255233	0.728	0.66	1.65e-15	Cancer_Lipid/Immunity	BBIP1
TRAPPC2L	5.85e-20	0.251339	0.84	0.783	1.73e-15	Cancer_Lipid/Immunity	TRAPPC2L
MACROD2	5.97e-20	0.380303	0.551	0.464	1.77e-15	Cancer_Lipid/Immunity	MACROD2
AKR7A2	6.22e-20	0.359398	0.714	0.659	1.85e-15	Cancer_Lipid/Immunity	AKR7A2
KIF3B	9.25e-20	0.319571	0.573	0.482	2.74e-15	Cancer_Lipid/Immunity	KIF3B
GRK5	9.3e-20	0.464043	0.361	0.278	2.76e-15	Cancer_Lipid/Immunity	GRK5
SH3BP4	9.52e-20	0.489646	0.336	0.257	2.82e-15	Cancer_Lipid/Immunity	SH3BP4
TMEM54	9.55e-20	0.309731	0.581	0.496	2.83e-15	Cancer_Lipid/Immunity	TMEM54
ARMCX3	1.17e-19	0.32879	0.529	0.448	3.46e-15	Cancer_Lipid/Immunity	ARMCX3
ALAS1	1.57e-19	0.387584	0.483	0.405	4.64e-15	Cancer_Lipid/Immunity	ALAS1
AHCYL2	2.21e-19	0.406491	0.53	0.449	6.56e-15	Cancer_Lipid/Immunity	AHCYL2
UTRN	2.75e-19	0.304527	0.722	0.654	8.14e-15	Cancer_Lipid/Immunity	UTRN
CCDC68	2.99e-19	0.343975	0.599	0.529	8.86e-15	Cancer_Lipid/Immunity	CCDC68
GPHN	3.02e-19	0.259404	0.827	0.769	8.94e-15	Cancer_Lipid/Immunity	GPHN
PMVK	3.1e-19	0.250571	0.806	0.746	9.2e-15	Cancer_Lipid/Immunity	PMVK
ARHGAP12	4.04e-19	0.288807	0.668	0.603	1.2e-14	Cancer_Lipid/Immunity	ARHGAP12
VOPP1	4.58e-19	0.334722	0.577	0.505	1.36e-14	Cancer_Lipid/Immunity	VOPP1
2025-03-09	4.61e-19	0.547077	0.263	0.188	1.37e-14	Cancer_Lipid/Immunity	2025-03-09
RFFL	4.84e-19	0.279489	0.74	0.681	1.44e-14	Cancer_Lipid/Immunity	RFFL
LINC02506	4.87e-19	0.357357	0.653	0.585	1.44e-14	Cancer_Lipid/Immunity	LINC02506
ARHGAP21	5.39e-19	0.344325	0.708	0.657	1.6e-14	Cancer_Lipid/Immunity	ARHGAP21
PSPH	7.15e-19	0.581615	0.353	0.281	2.12e-14	Cancer_Lipid/Immunity	PSPH
SPRED1	8.04e-19	0.310435	0.502	0.415	2.38e-14	Cancer_Lipid/Immunity	SPRED1
PDK3	8.23e-19	0.419115	0.417	0.336	2.44e-14	Cancer_Lipid/Immunity	PDK3
MICA	8.69e-19	0.460352	0.446	0.369	2.58e-14	Cancer_Lipid/Immunity	MICA
LINC01504	1.17e-18	0.512968	0.344	0.27	3.46e-14	Cancer_Lipid/Immunity	LINC01504
ZNF444	1.36e-18	0.523728	0.338	0.264	4.04e-14	Cancer_Lipid/Immunity	ZNF444
MED11	1.42e-18	0.266278	0.741	0.685	4.21e-14	Cancer_Lipid/Immunity	MED11
PLEKHA3	1.68e-18	0.26578	0.712	0.645	4.98e-14	Cancer_Lipid/Immunity	PLEKHA3
MYO5B	1.71e-18	0.48986	0.262	0.188	5.08e-14	Cancer_Lipid/Immunity	MYO5B
SLC41A2	2.22e-18	0.319215	0.555	0.474	6.59e-14	Cancer_Lipid/Immunity	SLC41A2
SPTY2D1	2.37e-18	0.302539	0.639	0.578	7.02e-14	Cancer_Lipid/Immunity	SPTY2D1
AP5Z1	2.39e-18	0.506559	0.322	0.248	7.08e-14	Cancer_Lipid/Immunity	AP5Z1
KCNQ1OT1	2.52e-18	0.366587	0.632	0.571	7.48e-14	Cancer_Lipid/Immunity	KCNQ1OT1
SLC29A4	4.12e-18	0.560967	0.258	0.188	1.22e-13	Cancer_Lipid/Immunity	SLC29A4
ABR	4.48e-18	0.363925	0.49	0.409	1.33e-13	Cancer_Lipid/Immunity	ABR
NBEA	4.54e-18	0.256758	0.557	0.471	1.35e-13	Cancer_Lipid/Immunity	NBEA
LCOR	4.61e-18	0.290799	0.695	0.629	1.37e-13	Cancer_Lipid/Immunity	LCOR
ARSD	5.7e-18	0.358757	0.505	0.426	1.69e-13	Cancer_Lipid/Immunity	ARSD
MARS	6.13e-18	0.376974	0.531	0.458	1.82e-13	Cancer_Lipid/Immunity	MARS
TMEM14A	6.32e-18	0.271151	0.668	0.592	1.87e-13	Cancer_Lipid/Immunity	TMEM14A
TXNDC5	6.5e-18	0.295533	0.648	0.584	1.93e-13	Cancer_Lipid/Immunity	TXNDC5
CD302	9.43e-18	0.536641	0.273	0.204	2.8e-13	Cancer_Lipid/Immunity	CD302
OGFOD3	1.2e-17	0.378247	0.498	0.418	3.57e-13	Cancer_Lipid/Immunity	OGFOD3
ATF5	1.2e-17	0.373828	0.558	0.484	3.57e-13	Cancer_Lipid/Immunity	ATF5
GMCL1	1.3e-17	0.302005	0.682	0.637	3.85e-13	Cancer_Lipid/Immunity	GMCL1
SCRN1	1.45e-17	0.318599	0.503	0.426	4.31e-13	Cancer_Lipid/Immunity	SCRN1
BECN1	1.46e-17	0.323156	0.587	0.522	4.34e-13	Cancer_Lipid/Immunity	BECN1
PREPL	1.58e-17	0.267203	0.643	0.576	4.67e-13	Cancer_Lipid/Immunity	PREPL
SNAP25	1.64e-17	0.616636	0.256	0.187	4.87e-13	Cancer_Lipid/Immunity	SNAP25
MTHFR	1.65e-17	0.502878	0.349	0.274	4.89e-13	Cancer_Lipid/Immunity	MTHFR
CPPED1	1.76e-17	0.278435	0.636	0.563	5.21e-13	Cancer_Lipid/Immunity	CPPED1
MYO1D	2.14e-17	0.532366	0.294	0.223	6.34e-13	Cancer_Lipid/Immunity	MYO1D
SHANK2	2.22e-17	0.295904	0.725	0.675	6.57e-13	Cancer_Lipid/Immunity	SHANK2
WWC3	2.24e-17	0.467816	0.392	0.32	6.66e-13	Cancer_Lipid/Immunity	WWC3
TNIK	2.47e-17	0.393784	0.369	0.288	7.31e-13	Cancer_Lipid/Immunity	TNIK
NSD1	2.65e-17	0.308314	0.662	0.597	7.85e-13	Cancer_Lipid/Immunity	NSD1
GOLGA3	2.81e-17	0.309716	0.578	0.513	8.34e-13	Cancer_Lipid/Immunity	GOLGA3
NETO2	3.35e-17	0.255899	0.725	0.671	9.92e-13	Cancer_Lipid/Immunity	NETO2
CNFN	4.71e-17	0.306829	0.624	0.552	1.4e-12	Cancer_Lipid/Immunity	CNFN
RFX7	4.75e-17	0.328137	0.674	0.6	1.41e-12	Cancer_Lipid/Immunity	RFX7
FMN1	5.46e-17	0.46558	0.409	0.333	1.62e-12	Cancer_Lipid/Immunity	FMN1
MFSD14A	5.95e-17	0.403449	0.423	0.345	1.76e-12	Cancer_Lipid/Immunity	MFSD14A
PPP3R1	7.18e-17	0.298711	0.704	0.654	2.13e-12	Cancer_Lipid/Immunity	PPP3R1
KIAA1191	9.09e-17	0.324537	0.461	0.38	2.7e-12	Cancer_Lipid/Immunity	KIAA1191
CASC4	9.48e-17	0.253446	0.676	0.619	2.81e-12	Cancer_Lipid/Immunity	CASC4
PIP5K1A	9.91e-17	0.334511	0.567	0.496	2.94e-12	Cancer_Lipid/Immunity	PIP5K1A
TUSC3	1.08e-16	0.310253	0.604	0.543	3.21e-12	Cancer_Lipid/Immunity	TUSC3
AC068888.1	1.26e-16	0.416536	0.417	0.344	3.75e-12	Cancer_Lipid/Immunity	AC068888.1
NAPA	1.29e-16	0.27729	0.657	0.586	3.82e-12	Cancer_Lipid/Immunity	NAPA
LINC01376	1.3e-16	0.339227	0.488	0.408	3.84e-12	Cancer_Lipid/Immunity	LINC01376
BORCS5	1.31e-16	0.335649	0.567	0.499	3.88e-12	Cancer_Lipid/Immunity	BORCS5
HSD17B7	1.56e-16	0.368839	0.534	0.462	4.64e-12	Cancer_Lipid/Immunity	HSD17B7
ACACB	1.91e-16	0.407894	0.389	0.315	5.66e-12	Cancer_Lipid/Immunity	ACACB
RAB6A	2.04e-16	0.255978	0.72	0.665	6.04e-12	Cancer_Lipid/Immunity	RAB6A
CLCN6	2.29e-16	0.566772	0.261	0.196	6.78e-12	Cancer_Lipid/Immunity	CLCN6
PSAT1	2.34e-16	0.509989	0.518	0.457	6.94e-12	Cancer_Lipid/Immunity	PSAT1
ZNF584	2.55e-16	0.601914	0.251	0.187	7.56e-12	Cancer_Lipid/Immunity	ZNF584
PIP4P1	2.81e-16	0.426953	0.428	0.36	8.34e-12	Cancer_Lipid/Immunity	PIP4P1
BCL2L15	2.82e-16	0.601231	0.266	0.2	8.36e-12	Cancer_Lipid/Immunity	BCL2L15
TMEM150A	2.86e-16	0.378394	0.426	0.35	8.49e-12	Cancer_Lipid/Immunity	TMEM150A
TEN1	5.1e-16	0.360947	0.496	0.427	1.51e-11	Cancer_Lipid/Immunity	TEN1
F11R	5.28e-16	0.311599	0.557	0.485	1.57e-11	Cancer_Lipid/Immunity	F11R
KIF3A	5.33e-16	0.377726	0.477	0.409	1.58e-11	Cancer_Lipid/Immunity	KIF3A
AC007114.1	5.45e-16	0.509903	0.273	0.204	1.62e-11	Cancer_Lipid/Immunity	AC007114.1
FNIP1	5.73e-16	0.2753	0.761	0.713	1.7e-11	Cancer_Lipid/Immunity	FNIP1
ZDHHC13	5.9e-16	0.507365	0.271	0.204	1.75e-11	Cancer_Lipid/Immunity	ZDHHC13
LINC02615	6.25e-16	0.502043	0.379	0.309	1.85e-11	Cancer_Lipid/Immunity	LINC02615
TASP1	6.29e-16	0.269222	0.663	0.603	1.87e-11	Cancer_Lipid/Immunity	TASP1
LANCL1	7.85e-16	0.566362	0.453	0.396	2.33e-11	Cancer_Lipid/Immunity	LANCL1
PPM1N	8.09e-16	0.363971	0.378	0.303	2.4e-11	Cancer_Lipid/Immunity	PPM1N
CR392039.4	8.16e-16	0.481988	0.275	0.206	2.42e-11	Cancer_Lipid/Immunity	CR392039.4
LINC01273	8.69e-16	0.539762	0.283	0.216	2.58e-11	Cancer_Lipid/Immunity	LINC01273
SIK3	8.78e-16	0.260853	0.742	0.681	2.6e-11	Cancer_Lipid/Immunity	SIK3
HOMER1	8.83e-16	0.55644	0.466	0.396	2.62e-11	Cancer_Lipid/Immunity	HOMER1
UBE2L6	9.49e-16	0.36089	0.441	0.369	2.81e-11	Cancer_Lipid/Immunity	UBE2L6
ASXL2	1.02e-15	0.291781	0.649	0.592	3.03e-11	Cancer_Lipid/Immunity	ASXL2
TP53BP1	1.15e-15	0.438235	0.351	0.283	3.4e-11	Cancer_Lipid/Immunity	TP53BP1
SMIM29	1.26e-15	0.466908	0.342	0.273	3.75e-11	Cancer_Lipid/Immunity	SMIM29
SLC50A1	1.43e-15	0.342502	0.463	0.394	4.25e-11	Cancer_Lipid/Immunity	SLC50A1
PNKP	1.93e-15	0.289126	0.626	0.56	5.72e-11	Cancer_Lipid/Immunity	PNKP
SELENOI	2.02e-15	0.339825	0.555	0.489	6e-11	Cancer_Lipid/Immunity	SELENOI
GOT1	2.4e-15	0.300157	0.694	0.621	7.11e-11	Cancer_Lipid/Immunity	GOT1
PLD1	3.07e-15	0.258877	0.528	0.456	9.1e-11	Cancer_Lipid/Immunity	PLD1
BORCS8	3.1e-15	0.548485	0.291	0.226	9.19e-11	Cancer_Lipid/Immunity	BORCS8
CLDN12	3.21e-15	0.509988	0.252	0.188	9.52e-11	Cancer_Lipid/Immunity	CLDN12
TSPAN13	3.46e-15	0.420152	0.356	0.286	1.03e-10	Cancer_Lipid/Immunity	TSPAN13
COL18A1	4.55e-15	0.435875	0.293	0.224	1.35e-10	Cancer_Lipid/Immunity	COL18A1
E2F6	4.97e-15	0.340497	0.465	0.394	1.47e-10	Cancer_Lipid/Immunity	E2F6
RAB26	5e-15	0.453361	0.389	0.321	1.48e-10	Cancer_Lipid/Immunity	RAB26
RC3H1	5.24e-15	0.278929	0.623	0.564	1.56e-10	Cancer_Lipid/Immunity	RC3H1
PTP4A1	6.07e-15	0.45891	0.347	0.278	1.8e-10	Cancer_Lipid/Immunity	PTP4A1
ARSG	7.37e-15	0.456775	0.297	0.23	2.19e-10	Cancer_Lipid/Immunity	ARSG
RRP36	7.45e-15	0.261927	0.673	0.608	2.21e-10	Cancer_Lipid/Immunity	RRP36
PTPRN2	1.14e-14	0.497149	0.369	0.302	3.37e-10	Cancer_Lipid/Immunity	PTPRN2
SYNGR1	1.23e-14	0.556971	0.27	0.209	3.65e-10	Cancer_Lipid/Immunity	SYNGR1
TMEM156	1.37e-14	0.346371	0.399	0.326	4.06e-10	Cancer_Lipid/Immunity	TMEM156
FUOM	1.4e-14	0.439767	0.359	0.294	4.14e-10	Cancer_Lipid/Immunity	FUOM
GCH1	1.41e-14	0.502499	0.343	0.278	4.18e-10	Cancer_Lipid/Immunity	GCH1
CPT1C	1.44e-14	0.364289	0.355	0.28	4.27e-10	Cancer_Lipid/Immunity	CPT1C
SRPRB	1.55e-14	0.277662	0.607	0.549	4.58e-10	Cancer_Lipid/Immunity	SRPRB
PPP1R13B	1.58e-14	0.382998	0.442	0.375	4.69e-10	Cancer_Lipid/Immunity	PPP1R13B
FLCN	1.58e-14	0.413803	0.297	0.229	4.7e-10	Cancer_Lipid/Immunity	FLCN
ACVR1	1.69e-14	0.27764	0.397	0.319	5e-10	Cancer_Lipid/Immunity	ACVR1
RASSF6	1.99e-14	0.491006	0.27	0.206	5.9e-10	Cancer_Lipid/Immunity	RASSF6
GRIP1	2.19e-14	0.377206	0.384	0.313	6.49e-10	Cancer_Lipid/Immunity	GRIP1
AFDN	2.59e-14	0.25268	0.612	0.544	7.67e-10	Cancer_Lipid/Immunity	AFDN
BBS9	2.74e-14	0.307001	0.41	0.338	8.14e-10	Cancer_Lipid/Immunity	BBS9
STEAP1	3.11e-14	0.359493	0.447	0.383	9.24e-10	Cancer_Lipid/Immunity	STEAP1
LINC01006	3.34e-14	0.359789	0.346	0.274	9.9e-10	Cancer_Lipid/Immunity	LINC01006
GEM	3.39e-14	0.297656	0.424	0.349	1.01e-09	Cancer_Lipid/Immunity	GEM
MTSS1	3.45e-14	0.313038	0.332	0.259	1.02e-09	Cancer_Lipid/Immunity	MTSS1
ALS2	3.92e-14	0.398679	0.374	0.308	1.16e-09	Cancer_Lipid/Immunity	ALS2
WDR44	4.45e-14	0.317972	0.478	0.406	1.32e-09	Cancer_Lipid/Immunity	WDR44
CD163L1	4.48e-14	0.437479	0.258	0.197	1.33e-09	Cancer_Lipid/Immunity	CD163L1
TRAK1	4.7e-14	0.311876	0.48	0.411	1.39e-09	Cancer_Lipid/Immunity	TRAK1
LGMN	4.86e-14	0.294182	0.568	0.503	1.44e-09	Cancer_Lipid/Immunity	LGMN
LINC00685	5.08e-14	0.569688	0.257	0.194	1.51e-09	Cancer_Lipid/Immunity	LINC00685
TMEM65	5.75e-14	0.275051	0.585	0.528	1.7e-09	Cancer_Lipid/Immunity	TMEM65
ATP6V0D1	6.37e-14	0.250577	0.59	0.529	1.89e-09	Cancer_Lipid/Immunity	ATP6V0D1
TVP23B	7.11e-14	0.31886	0.433	0.366	2.11e-09	Cancer_Lipid/Immunity	TVP23B
ATP8B1	7.45e-14	0.34963	0.398	0.329	2.21e-09	Cancer_Lipid/Immunity	ATP8B1
SLC23A1	7.48e-14	0.410335	0.363	0.294	2.22e-09	Cancer_Lipid/Immunity	SLC23A1
PLPP3	8.21e-14	0.4607	0.322	0.258	2.43e-09	Cancer_Lipid/Immunity	PLPP3
SCPEP1	8.56e-14	0.52248	0.297	0.235	2.54e-09	Cancer_Lipid/Immunity	SCPEP1
RELB	9.15e-14	0.399139	0.323	0.256	2.71e-09	Cancer_Lipid/Immunity	RELB
SEC23IP	1.03e-13	0.28586	0.531	0.478	3.04e-09	Cancer_Lipid/Immunity	SEC23IP
SLC40A1	1.13e-13	0.43989	0.295	0.23	3.34e-09	Cancer_Lipid/Immunity	SLC40A1
DNASE2	1.2e-13	0.38663	0.421	0.353	3.56e-09	Cancer_Lipid/Immunity	DNASE2
UNC13B	1.31e-13	0.259838	0.625	0.565	3.89e-09	Cancer_Lipid/Immunity	UNC13B
RFX3	1.44e-13	0.306332	0.422	0.354	4.28e-09	Cancer_Lipid/Immunity	RFX3
AP1M1	1.75e-13	0.337262	0.474	0.411	5.18e-09	Cancer_Lipid/Immunity	AP1M1
DUSP14	1.87e-13	0.421298	0.342	0.277	5.53e-09	Cancer_Lipid/Immunity	DUSP14
FAHD1	2.11e-13	0.261447	0.701	0.664	6.26e-09	Cancer_Lipid/Immunity	FAHD1
AC098487.1	2.34e-13	0.479268	0.268	0.209	6.93e-09	Cancer_Lipid/Immunity	AC098487.1
RAB29	2.59e-13	0.395045	0.339	0.272	7.67e-09	Cancer_Lipid/Immunity	RAB29
ZFYVE28	2.82e-13	0.422713	0.364	0.298	8.37e-09	Cancer_Lipid/Immunity	ZFYVE28
FAM53C	2.89e-13	0.354611	0.416	0.354	8.56e-09	Cancer_Lipid/Immunity	FAM53C
TNFSF12	3.01e-13	0.413776	0.295	0.23	8.94e-09	Cancer_Lipid/Immunity	TNFSF12
DHRS4	3.06e-13	0.346725	0.5	0.442	9.06e-09	Cancer_Lipid/Immunity	DHRS4
USP11	3.47e-13	0.329228	0.456	0.393	1.03e-08	Cancer_Lipid/Immunity	USP11
RABIF	3.51e-13	0.270641	0.612	0.542	1.04e-08	Cancer_Lipid/Immunity	RABIF
AF117829.1	3.65e-13	0.419297	0.316	0.253	1.08e-08	Cancer_Lipid/Immunity	AF117829.1
IGF2R	3.71e-13	0.324001	0.499	0.432	1.1e-08	Cancer_Lipid/Immunity	IGF2R
LURAP1L	4.09e-13	0.340214	0.435	0.371	1.21e-08	Cancer_Lipid/Immunity	LURAP1L
LMTK3	4.2e-13	0.352778	0.387	0.322	1.25e-08	Cancer_Lipid/Immunity	LMTK3
CHCHD7	4.32e-13	0.264035	0.559	0.498	1.28e-08	Cancer_Lipid/Immunity	CHCHD7
SATB2	6.77e-13	0.419621	0.38	0.319	2.01e-08	Cancer_Lipid/Immunity	SATB2
PPARA	8.37e-13	0.388717	0.267	0.204	2.48e-08	Cancer_Lipid/Immunity	PPARA
PDIA5	9.62e-13	0.26385	0.572	0.519	2.85e-08	Cancer_Lipid/Immunity	PDIA5
ARL15	1.03e-12	0.322716	0.529	0.467	3.06e-08	Cancer_Lipid/Immunity	ARL15
AP002387.2	1.11e-12	0.396119	0.432	0.376	3.3e-08	Cancer_Lipid/Immunity	AP002387.2
SEC22B	1.15e-12	0.344773	0.355	0.29	3.42e-08	Cancer_Lipid/Immunity	SEC22B
SLC39A14	1.19e-12	0.275662	0.491	0.425	3.54e-08	Cancer_Lipid/Immunity	SLC39A14
CNPY3	1.26e-12	0.291735	0.545	0.486	3.74e-08	Cancer_Lipid/Immunity	CNPY3
POGZ	1.73e-12	0.287081	0.617	0.569	5.14e-08	Cancer_Lipid/Immunity	POGZ
MAGI1	1.82e-12	0.318346	0.531	0.476	5.4e-08	Cancer_Lipid/Immunity	MAGI1
SGK2	1.9e-12	0.380355	0.332	0.269	5.64e-08	Cancer_Lipid/Immunity	SGK2
FOXJ3	1.91e-12	0.344901	0.589	0.536	5.68e-08	Cancer_Lipid/Immunity	FOXJ3
ADCY9	1.93e-12	0.518865	0.253	0.198	5.72e-08	Cancer_Lipid/Immunity	ADCY9
MSRB3	1.93e-12	0.312493	0.459	0.398	5.73e-08	Cancer_Lipid/Immunity	MSRB3
MPP6	2.21e-12	0.300794	0.544	0.484	6.56e-08	Cancer_Lipid/Immunity	MPP6
PVR	2.22e-12	0.275425	0.536	0.475	6.58e-08	Cancer_Lipid/Immunity	PVR
GPX8	2.28e-12	0.353464	0.448	0.391	6.76e-08	Cancer_Lipid/Immunity	GPX8
SLC17A5	2.3e-12	0.32279	0.344	0.281	6.82e-08	Cancer_Lipid/Immunity	SLC17A5
CREB3L2	2.42e-12	0.260476	0.528	0.469	7.19e-08	Cancer_Lipid/Immunity	CREB3L2
HS2ST1	2.52e-12	0.321171	0.472	0.409	7.47e-08	Cancer_Lipid/Immunity	HS2ST1
SH3RF2	2.55e-12	0.474059	0.262	0.206	7.58e-08	Cancer_Lipid/Immunity	SH3RF2
SLC9A3R2	2.75e-12	0.255337	0.654	0.599	8.16e-08	Cancer_Lipid/Immunity	SLC9A3R2
SFXN3	3.4e-12	0.350006	0.305	0.242	1.01e-07	Cancer_Lipid/Immunity	SFXN3
ENTPD4	3.4e-12	0.338529	0.375	0.312	1.01e-07	Cancer_Lipid/Immunity	ENTPD4
TM4SF18	3.68e-12	0.35225	0.422	0.359	1.09e-07	Cancer_Lipid/Immunity	TM4SF18
POC1B	3.73e-12	0.33002	0.445	0.38	1.11e-07	Cancer_Lipid/Immunity	POC1B
CLIP4	3.75e-12	0.321315	0.457	0.396	1.11e-07	Cancer_Lipid/Immunity	CLIP4
GALNT18	4.17e-12	0.289117	0.492	0.427	1.24e-07	Cancer_Lipid/Immunity	GALNT18
POF1B	4.24e-12	0.332224	0.391	0.327	1.26e-07	Cancer_Lipid/Immunity	POF1B
SYNJ2BP	4.58e-12	0.283417	0.5	0.445	1.36e-07	Cancer_Lipid/Immunity	SYNJ2BP
AC243964.3	4.86e-12	0.319929	0.395	0.331	1.44e-07	Cancer_Lipid/Immunity	AC243964.3
MCRIP1	5.78e-12	0.325329	0.552	0.502	1.72e-07	Cancer_Lipid/Immunity	MCRIP1
TVP23C	6.39e-12	0.288654	0.455	0.392	1.9e-07	Cancer_Lipid/Immunity	TVP23C
IFT27	6.82e-12	0.305618	0.483	0.421	2.02e-07	Cancer_Lipid/Immunity	IFT27
MYO6	7.67e-12	0.269174	0.577	0.518	2.28e-07	Cancer_Lipid/Immunity	MYO6
KIAA1549	7.72e-12	0.3871	0.351	0.292	2.29e-07	Cancer_Lipid/Immunity	KIAA1549
PSMB10	8.2e-12	0.264978	0.633	0.575	2.43e-07	Cancer_Lipid/Immunity	PSMB10
OSBPL2	1.1e-11	0.314121	0.381	0.318	3.26e-07	Cancer_Lipid/Immunity	OSBPL2
STOX2	1.23e-11	0.367551	0.288	0.228	3.64e-07	Cancer_Lipid/Immunity	STOX2
AREG	1.36e-11	0.342281	0.729	0.682	4.04e-07	Cancer_Lipid/Immunity	AREG
SNUPN	1.43e-11	0.273139	0.555	0.499	4.25e-07	Cancer_Lipid/Immunity	SNUPN
EPC2	1.51e-11	0.257239	0.608	0.56	4.48e-07	Cancer_Lipid/Immunity	EPC2
PI4KA	1.52e-11	0.322253	0.439	0.379	4.49e-07	Cancer_Lipid/Immunity	PI4KA
MGAT4B	1.54e-11	0.257543	0.591	0.532	4.56e-07	Cancer_Lipid/Immunity	MGAT4B
CHFR	1.65e-11	0.32292	0.355	0.292	4.91e-07	Cancer_Lipid/Immunity	CHFR
ESCO1	1.67e-11	0.266573	0.465	0.4	4.96e-07	Cancer_Lipid/Immunity	ESCO1
MAPK9	1.72e-11	0.3039	0.481	0.423	5.11e-07	Cancer_Lipid/Immunity	MAPK9
DNHD1	2.29e-11	0.335647	0.412	0.352	6.8e-07	Cancer_Lipid/Immunity	DNHD1
TBK1	2.34e-11	0.298424	0.509	0.452	6.93e-07	Cancer_Lipid/Immunity	TBK1
LONRF1	2.42e-11	0.417663	0.273	0.218	7.17e-07	Cancer_Lipid/Immunity	LONRF1
AL365295.1	2.51e-11	0.537312	0.254	0.2	7.43e-07	Cancer_Lipid/Immunity	AL365295.1
DHDDS	2.58e-11	0.333225	0.356	0.295	7.65e-07	Cancer_Lipid/Immunity	DHDDS
P3H4	2.68e-11	0.293388	0.483	0.429	7.94e-07	Cancer_Lipid/Immunity	P3H4
B3GNTL1	3.28e-11	0.485658	0.268	0.216	9.74e-07	Cancer_Lipid/Immunity	B3GNTL1
SLC35A2	3.44e-11	0.373493	0.33	0.274	1.02e-06	Cancer_Lipid/Immunity	SLC35A2
RAB11B	3.89e-11	0.281571	0.57	0.518	1.15e-06	Cancer_Lipid/Immunity	RAB11B
EPB41L5	4.36e-11	0.26846	0.579	0.526	1.29e-06	Cancer_Lipid/Immunity	EPB41L5
ENDOD1	4.7e-11	0.389806	0.295	0.238	1.39e-06	Cancer_Lipid/Immunity	ENDOD1
DCAF8	4.85e-11	0.254833	0.601	0.555	1.44e-06	Cancer_Lipid/Immunity	DCAF8
FOXO3	5.13e-11	0.291705	0.514	0.458	1.52e-06	Cancer_Lipid/Immunity	FOXO3
SLC9A1	6.04e-11	0.40211	0.312	0.256	1.79e-06	Cancer_Lipid/Immunity	SLC9A1
FUT8	6.46e-11	0.25943	0.377	0.314	1.92e-06	Cancer_Lipid/Immunity	FUT8
DIPK1B	7.06e-11	0.54548	0.252	0.202	2.09e-06	Cancer_Lipid/Immunity	DIPK1B
TMEM189	7.16e-11	0.375943	0.356	0.301	2.12e-06	Cancer_Lipid/Immunity	TMEM189
PIP4K2A	7.29e-11	0.27898	0.468	0.404	2.16e-06	Cancer_Lipid/Immunity	PIP4K2A
TAF13	7.77e-11	0.379132	0.305	0.25	2.31e-06	Cancer_Lipid/Immunity	TAF13
DDX41	8.53e-11	0.348731	0.364	0.307	2.53e-06	Cancer_Lipid/Immunity	DDX41
RNF5	9.31e-11	0.252163	0.58	0.526	2.76e-06	Cancer_Lipid/Immunity	RNF5
SNAPC3	9.6e-11	0.293549	0.412	0.354	2.85e-06	Cancer_Lipid/Immunity	SNAPC3
WSB2	9.98e-11	0.258578	0.536	0.489	2.96e-06	Cancer_Lipid/Immunity	WSB2
KDM6A	1.01e-10	0.273924	0.572	0.515	3e-06	Cancer_Lipid/Immunity	KDM6A
ABCA5	1.06e-10	0.254561	0.429	0.368	3.13e-06	Cancer_Lipid/Immunity	ABCA5
LINC00470	1.08e-10	0.362203	0.372	0.315	3.21e-06	Cancer_Lipid/Immunity	LINC00470
SMAP2	1.19e-10	0.344157	0.351	0.294	3.52e-06	Cancer_Lipid/Immunity	SMAP2
AC244090.1	1.27e-10	0.32242	0.393	0.338	3.78e-06	Cancer_Lipid/Immunity	AC244090.1
RUFY1	1.71e-10	0.25036	0.522	0.472	5.07e-06	Cancer_Lipid/Immunity	RUFY1
PLA2G12A	1.9e-10	0.254646	0.55	0.497	5.65e-06	Cancer_Lipid/Immunity	PLA2G12A
SCN1A-AS1	2.03e-10	0.341808	0.302	0.243	6.03e-06	Cancer_Lipid/Immunity	SCN1A-AS1
RAP2B	2.26e-10	0.39057	0.296	0.243	6.7e-06	Cancer_Lipid/Immunity	RAP2B
ANXA6	2.37e-10	0.425272	0.261	0.21	7.02e-06	Cancer_Lipid/Immunity	ANXA6
CHST11	2.43e-10	0.284543	0.414	0.354	7.2e-06	Cancer_Lipid/Immunity	CHST11
LRRC28	3.18e-10	0.276989	0.441	0.384	9.42e-06	Cancer_Lipid/Immunity	LRRC28
LDLRAD3	3.3e-10	0.269621	0.698	0.663	9.78e-06	Cancer_Lipid/Immunity	LDLRAD3
NR2F2-AS1	3.37e-10	0.27951	0.345	0.286	9.98e-06	Cancer_Lipid/Immunity	NR2F2-AS1
UBASH3B	3.49e-10	0.2511	0.502	0.446	1.03e-05	Cancer_Lipid/Immunity	UBASH3B
GNA12	3.65e-10	0.323465	0.415	0.357	1.08e-05	Cancer_Lipid/Immunity	GNA12
LINC00205	4.14e-10	0.334113	0.267	0.213	1.23e-05	Cancer_Lipid/Immunity	LINC00205
ATXN2L	4.25e-10	0.256461	0.441	0.386	1.26e-05	Cancer_Lipid/Immunity	ATXN2L
USPL1	4.32e-10	0.268909	0.355	0.3	1.28e-05	Cancer_Lipid/Immunity	USPL1
GRIPAP1	4.38e-10	0.297365	0.498	0.447	1.3e-05	Cancer_Lipid/Immunity	GRIPAP1
SCFD2	4.42e-10	0.280523	0.481	0.428	1.31e-05	Cancer_Lipid/Immunity	SCFD2
CXCL5	4.68e-10	0.576734	0.426	0.386	1.39e-05	Cancer_Lipid/Immunity	CXCL5
MFSD6	4.86e-10	0.272237	0.414	0.361	1.44e-05	Cancer_Lipid/Immunity	MFSD6
ADGRL2	5.14e-10	0.258494	0.442	0.383	1.52e-05	Cancer_Lipid/Immunity	ADGRL2
IFRD1	5.19e-10	0.3001	0.44	0.385	1.54e-05	Cancer_Lipid/Immunity	IFRD1
DZIP3	5.6e-10	0.349522	0.27	0.217	1.66e-05	Cancer_Lipid/Immunity	DZIP3
STXBP2	6.71e-10	0.296341	0.371	0.315	1.99e-05	Cancer_Lipid/Immunity	STXBP2
USP3-AS1	7.05e-10	0.263498	0.385	0.327	2.09e-05	Cancer_Lipid/Immunity	USP3-AS1
SPPL2B	7.07e-10	0.365173	0.305	0.254	2.1e-05	Cancer_Lipid/Immunity	SPPL2B
LINC01186	7.33e-10	0.39543	0.293	0.243	2.17e-05	Cancer_Lipid/Immunity	LINC01186
DLL3	8.08e-10	0.306628	0.428	0.376	2.4e-05	Cancer_Lipid/Immunity	DLL3
DMWD	9.37e-10	0.385733	0.287	0.237	2.78e-05	Cancer_Lipid/Immunity	DMWD
PRH1	9.63e-10	0.255819	0.506	0.449	2.85e-05	Cancer_Lipid/Immunity	PRH1
NABP1	1.07e-09	0.277263	0.433	0.379	3.16e-05	Cancer_Lipid/Immunity	NABP1
HPS1	1.12e-09	0.261116	0.435	0.382	3.34e-05	Cancer_Lipid/Immunity	HPS1
FRK	1.13e-09	0.417506	0.294	0.242	3.35e-05	Cancer_Lipid/Immunity	FRK
TDRP	1.14e-09	0.336074	0.423	0.372	3.38e-05	Cancer_Lipid/Immunity	TDRP
TET2	1.23e-09	0.379708	0.313	0.261	3.64e-05	Cancer_Lipid/Immunity	TET2
WDR26	1.24e-09	0.259928	0.48	0.429	3.68e-05	Cancer_Lipid/Immunity	WDR26
RPGRIP1L	1.41e-09	0.255952	0.485	0.434	4.17e-05	Cancer_Lipid/Immunity	RPGRIP1L
SMAD6	1.42e-09	0.403094	0.267	0.217	4.2e-05	Cancer_Lipid/Immunity	SMAD6
ARHGAP27	1.56e-09	0.341737	0.309	0.255	4.63e-05	Cancer_Lipid/Immunity	ARHGAP27
BORCS6	1.72e-09	0.405345	0.264	0.215	5.1e-05	Cancer_Lipid/Immunity	BORCS6
RILP	1.76e-09	0.395274	0.278	0.228	5.22e-05	Cancer_Lipid/Immunity	RILP
ANKRD39	1.85e-09	0.310089	0.434	0.384	5.5e-05	Cancer_Lipid/Immunity	ANKRD39
NRAS	2.03e-09	0.305567	0.354	0.301	6.01e-05	Cancer_Lipid/Immunity	NRAS
MEIS2	2.12e-09	0.308135	0.561	0.517	6.28e-05	Cancer_Lipid/Immunity	MEIS2
AL161431.1	2.51e-09	0.282334	0.484	0.432	7.44e-05	Cancer_Lipid/Immunity	AL161431.1
NRSN2	2.77e-09	0.285941	0.389	0.335	8.21e-05	Cancer_Lipid/Immunity	NRSN2
KDM4A	2.83e-09	0.422478	0.261	0.213	8.39e-05	Cancer_Lipid/Immunity	KDM4A
CASTOR3	3.39e-09	0.372447	0.274	0.225	0.000101	Cancer_Lipid/Immunity	CASTOR3
SIPA1	3.92e-09	0.272436	0.32	0.267	0.000116	Cancer_Lipid/Immunity	SIPA1
OGT	4.01e-09	0.258358	0.447	0.392	0.000119	Cancer_Lipid/Immunity	OGT
FOXN3	4.13e-09	0.360567	0.277	0.226	0.000122	Cancer_Lipid/Immunity	FOXN3
SLC25A33	4.28e-09	0.390641	0.378	0.33	0.000127	Cancer_Lipid/Immunity	SLC25A33
ITM2C	4.41e-09	0.296097	0.41	0.362	0.000131	Cancer_Lipid/Immunity	ITM2C
COG3	4.48e-09	0.303457	0.283	0.232	0.000133	Cancer_Lipid/Immunity	COG3
LYSMD2	4.48e-09	0.308276	0.323	0.273	0.000133	Cancer_Lipid/Immunity	LYSMD2
PCCA-DT	4.84e-09	0.287022	0.489	0.443	0.000143	Cancer_Lipid/Immunity	PCCA-DT
C12orf49	4.9e-09	0.308169	0.364	0.315	0.000145	Cancer_Lipid/Immunity	C12orf49
PREB	5.14e-09	0.268203	0.481	0.437	0.000152	Cancer_Lipid/Immunity	PREB
TRMT10B	5.54e-09	0.303825	0.386	0.334	0.000164	Cancer_Lipid/Immunity	TRMT10B
PNPO	5.97e-09	0.284526	0.495	0.453	0.000177	Cancer_Lipid/Immunity	PNPO
ABHD14A	6.65e-09	0.312738	0.437	0.39	0.000197	Cancer_Lipid/Immunity	ABHD14A
MBNL2	6.81e-09	0.263935	0.491	0.448	0.000202	Cancer_Lipid/Immunity	MBNL2
COPG1	7.15e-09	0.254698	0.435	0.385	0.000212	Cancer_Lipid/Immunity	COPG1
KCTD1	7.35e-09	0.29677	0.374	0.319	0.000218	Cancer_Lipid/Immunity	KCTD1
OSGIN1	7.56e-09	0.368947	0.324	0.277	0.000224	Cancer_Lipid/Immunity	OSGIN1
BEND7	7.93e-09	0.280029	0.356	0.305	0.000235	Cancer_Lipid/Immunity	BEND7
TNFRSF10A	8.26e-09	0.266535	0.452	0.404	0.000245	Cancer_Lipid/Immunity	TNFRSF10A
ATP6V0E2	9.08e-09	0.365955	0.335	0.288	0.000269	Cancer_Lipid/Immunity	ATP6V0E2
RGS20	9.93e-09	0.256243	0.373	0.32	0.000295	Cancer_Lipid/Immunity	RGS20
PIP4P2	1.12e-08	0.283092	0.294	0.243	0.000332	Cancer_Lipid/Immunity	PIP4P2
GSDME	1.13e-08	0.286913	0.341	0.29	0.000336	Cancer_Lipid/Immunity	GSDME
CCDC65	1.14e-08	0.36536	0.315	0.267	0.000339	Cancer_Lipid/Immunity	CCDC65
HECW2	1.2e-08	0.389971	0.268	0.22	0.000356	Cancer_Lipid/Immunity	HECW2
GSE1	1.24e-08	0.251789	0.465	0.417	0.000368	Cancer_Lipid/Immunity	GSE1
MYRF	1.5e-08	0.267598	0.356	0.303	0.000445	Cancer_Lipid/Immunity	MYRF
CXorf38	1.59e-08	0.267656	0.457	0.406	0.000471	Cancer_Lipid/Immunity	CXorf38
SFXN5	1.74e-08	0.31382	0.422	0.376	0.000517	Cancer_Lipid/Immunity	SFXN5
RANBP9	1.75e-08	0.291399	0.374	0.326	0.000518	Cancer_Lipid/Immunity	RANBP9
ARHGEF2	1.79e-08	0.255193	0.321	0.268	0.00053	Cancer_Lipid/Immunity	ARHGEF2
RAB40C	1.81e-08	0.260284	0.385	0.336	0.000536	Cancer_Lipid/Immunity	RAB40C
PWWP3A	1.83e-08	0.335517	0.315	0.269	0.000543	Cancer_Lipid/Immunity	PWWP3A
AC006064.4	1.86e-08	0.311163	0.326	0.277	0.000552	Cancer_Lipid/Immunity	AC006064.4
TARBP1	2.02e-08	0.29118	0.421	0.376	0.000598	Cancer_Lipid/Immunity	TARBP1
COBL	2.16e-08	0.289223	0.415	0.368	0.00064	Cancer_Lipid/Immunity	COBL
DPP3	2.57e-08	0.266563	0.413	0.363	0.000763	Cancer_Lipid/Immunity	DPP3
CLIC3	2.61e-08	0.354452	0.37	0.323	0.000775	Cancer_Lipid/Immunity	CLIC3
ANKRD10	2.72e-08	0.279274	0.433	0.388	0.000805	Cancer_Lipid/Immunity	ANKRD10
FLVCR1	2.86e-08	0.386769	0.387	0.341	0.000848	Cancer_Lipid/Immunity	FLVCR1
NR1D2	2.95e-08	0.341388	0.34	0.292	0.000875	Cancer_Lipid/Immunity	NR1D2
PTPN6	3.19e-08	0.380428	0.292	0.247	0.000946	Cancer_Lipid/Immunity	PTPN6
AC022613.1	3.23e-08	0.267152	0.52	0.478	0.000958	Cancer_Lipid/Immunity	AC022613.1
C2orf76	3.33e-08	0.350672	0.323	0.28	0.000988	Cancer_Lipid/Immunity	C2orf76
RAI1	3.52e-08	0.281355	0.407	0.361	0.00104	Cancer_Lipid/Immunity	RAI1
CYB5R4	3.59e-08	0.281441	0.37	0.32	0.00106	Cancer_Lipid/Immunity	CYB5R4
ABCA3	4.38e-08	0.39476	0.294	0.249	0.0013	Cancer_Lipid/Immunity	ABCA3
AL033397.1	4.79e-08	0.409334	0.264	0.22	0.00142	Cancer_Lipid/Immunity	AL033397.1
MPC1	5.08e-08	0.33701	0.387	0.342	0.00151	Cancer_Lipid/Immunity	MPC1
STYX	5.8e-08	0.32629	0.332	0.288	0.00172	Cancer_Lipid/Immunity	STYX
IQSEC2	6.14e-08	0.25125	0.498	0.453	0.00182	Cancer_Lipid/Immunity	IQSEC2
GCA	6.21e-08	0.385416	0.28	0.236	0.00184	Cancer_Lipid/Immunity	GCA
CLIC4	7.29e-08	0.277813	0.429	0.385	0.00216	Cancer_Lipid/Immunity	CLIC4
FBXO16	7.81e-08	0.29425	0.321	0.275	0.00232	Cancer_Lipid/Immunity	FBXO16
ARHGAP24	8.77e-08	0.265873	0.439	0.392	0.0026	Cancer_Lipid/Immunity	ARHGAP24
CYB561D2	9.26e-08	0.264377	0.398	0.35	0.00275	Cancer_Lipid/Immunity	CYB561D2
KPTN	9.44e-08	0.383373	0.274	0.232	0.0028	Cancer_Lipid/Immunity	KPTN
SNX8	9.99e-08	0.260902	0.495	0.454	0.00296	Cancer_Lipid/Immunity	SNX8
PIAS3	1.04e-07	0.267131	0.267	0.22	0.0031	Cancer_Lipid/Immunity	PIAS3
ZNF346	1.1e-07	0.315256	0.291	0.247	0.00327	Cancer_Lipid/Immunity	ZNF346
TBCK	1.12e-07	0.288462	0.458	0.418	0.00331	Cancer_Lipid/Immunity	TBCK
RING1	1.12e-07	0.35132	0.287	0.243	0.00332	Cancer_Lipid/Immunity	RING1
GPRC5D-AS1	1.13e-07	0.262163	0.341	0.292	0.00335	Cancer_Lipid/Immunity	GPRC5D-AS1
SGPP2	1.34e-07	0.341001	0.492	0.452	0.00398	Cancer_Lipid/Immunity	SGPP2
LETM2	1.38e-07	0.274906	0.372	0.326	0.0041	Cancer_Lipid/Immunity	LETM2
FAM241A	1.38e-07	0.276958	0.405	0.36	0.0041	Cancer_Lipid/Immunity	FAM241A
TBC1D4	1.41e-07	0.367872	0.303	0.26	0.00417	Cancer_Lipid/Immunity	TBC1D4
SLC7A6	1.46e-07	0.293236	0.314	0.27	0.00433	Cancer_Lipid/Immunity	SLC7A6
WDYHV1	1.66e-07	0.267372	0.453	0.411	0.00493	Cancer_Lipid/Immunity	WDYHV1
RRP12	1.67e-07	0.293264	0.382	0.339	0.00494	Cancer_Lipid/Immunity	RRP12
TBC1D25	2.03e-07	0.280871	0.344	0.299	0.00601	Cancer_Lipid/Immunity	TBC1D25
LIN28B	2.08e-07	0.418182	0.26	0.22	0.00616	Cancer_Lipid/Immunity	LIN28B
PLCH1	2.39e-07	0.252068	0.392	0.344	0.00709	Cancer_Lipid/Immunity	PLCH1
CLN8	2.42e-07	0.286937	0.265	0.221	0.00718	Cancer_Lipid/Immunity	CLN8
PRPF40B	3.01e-07	0.262499	0.333	0.288	0.00893	Cancer_Lipid/Immunity	PRPF40B
GJB1	3.02e-07	0.389146	0.283	0.24	0.00895	Cancer_Lipid/Immunity	GJB1
IL6R	3.06e-07	0.363963	0.305	0.264	0.00907	Cancer_Lipid/Immunity	IL6R
PHTF1	3.09e-07	0.358064	0.278	0.238	0.00917	Cancer_Lipid/Immunity	PHTF1
CHMP6	3.48e-07	0.251601	0.38	0.335	0.0103	Cancer_Lipid/Immunity	CHMP6
RHOU	3.64e-07	0.256072	0.266	0.221	0.0108	Cancer_Lipid/Immunity	RHOU
C16orf95	3.77e-07	0.289094	0.377	0.333	0.0112	Cancer_Lipid/Immunity	C16orf95
GALC	4.36e-07	0.304852	0.285	0.243	0.0129	Cancer_Lipid/Immunity	GALC
GSPT2	4.5e-07	0.338953	0.281	0.241	0.0133	Cancer_Lipid/Immunity	GSPT2
LAMTOR3	4.83e-07	0.312077	0.319	0.276	0.0143	Cancer_Lipid/Immunity	LAMTOR3
STK40	5.54e-07	0.298476	0.301	0.258	0.0164	Cancer_Lipid/Immunity	STK40
CXCL2	5.74e-07	0.343865	0.343	0.305	0.017	Cancer_Lipid/Immunity	CXCL2
PLSCR4	5.82e-07	0.303749	0.302	0.259	0.0173	Cancer_Lipid/Immunity	PLSCR4
TCTA	6.09e-07	0.301169	0.32	0.279	0.0181	Cancer_Lipid/Immunity	TCTA
EDEM1	6.26e-07	0.259282	0.272	0.227	0.0186	Cancer_Lipid/Immunity	EDEM1
TRIM52-AS1	7.37e-07	0.288918	0.356	0.316	0.0219	Cancer_Lipid/Immunity	TRIM52-AS1
XPNPEP1	8.01e-07	0.290321	0.337	0.295	0.0237	Cancer_Lipid/Immunity	XPNPEP1
DGKG	8.02e-07	0.33308	0.313	0.273	0.0238	Cancer_Lipid/Immunity	DGKG
FAM89A	8.2e-07	0.282672	0.384	0.343	0.0243	Cancer_Lipid/Immunity	FAM89A
TMEM177	9e-07	0.28274	0.399	0.361	0.0267	Cancer_Lipid/Immunity	TMEM177
MELTF	9.58e-07	0.251855	0.288	0.245	0.0284	Cancer_Lipid/Immunity	MELTF
DNAJC30	9.87e-07	0.274383	0.346	0.304	0.0293	Cancer_Lipid/Immunity	DNAJC30
GRK6	1.21e-06	0.309423	0.293	0.251	0.0359	Cancer_Lipid/Immunity	GRK6
TBC1D17	1.28e-06	0.256431	0.324	0.282	0.0378	Cancer_Lipid/Immunity	TBC1D17
CDHR3	1.41e-06	0.270539	0.338	0.296	0.0419	Cancer_Lipid/Immunity	CDHR3
RAB2B	1.51e-06	0.256478	0.32	0.278	0.0447	Cancer_Lipid/Immunity	RAB2B
HYKK	1.7e-06	0.355316	0.284	0.247	0.0504	Cancer_Lipid/Immunity	HYKK
TCF7L1	1.73e-06	0.260727	0.266	0.224	0.0514	Cancer_Lipid/Immunity	TCF7L1
IP6K1	2.31e-06	0.285305	0.36	0.322	0.0685	Cancer_Lipid/Immunity	IP6K1
ZNF672	2.75e-06	0.319042	0.279	0.243	0.0815	Cancer_Lipid/Immunity	ZNF672
MRPL49	3.04e-06	0.263512	0.302	0.264	0.0902	Cancer_Lipid/Immunity	MRPL49
SRSF8	3.11e-06	0.325528	0.278	0.242	0.0922	Cancer_Lipid/Immunity	SRSF8
CDKN2AIP	3.13e-06	0.271445	0.34	0.302	0.0927	Cancer_Lipid/Immunity	CDKN2AIP
TTC31	3.18e-06	0.288966	0.287	0.248	0.0944	Cancer_Lipid/Immunity	TTC31
SNAP25-AS1	3.21e-06	0.288556	0.293	0.253	0.0953	Cancer_Lipid/Immunity	SNAP25-AS1
CARS	3.32e-06	0.254121	0.538	0.51	0.0984	Cancer_Lipid/Immunity	CARS
COLGALT1	4.2e-06	0.277563	0.323	0.285	0.125	Cancer_Lipid/Immunity	COLGALT1
SMIM13	4.24e-06	0.277199	0.297	0.259	0.126	Cancer_Lipid/Immunity	SMIM13
SLC37A3	4.82e-06	0.292305	0.311	0.277	0.143	Cancer_Lipid/Immunity	SLC37A3
XYLB	4.84e-06	0.285715	0.292	0.254	0.144	Cancer_Lipid/Immunity	XYLB
SEC24C	5.47e-06	0.251467	0.285	0.246	0.162	Cancer_Lipid/Immunity	SEC24C
GTF2A1	5.6e-06	0.291724	0.252	0.215	0.166	Cancer_Lipid/Immunity	GTF2A1
PKDCC	6.31e-06	0.298415	0.344	0.309	0.187	Cancer_Lipid/Immunity	PKDCC
FKBP2	7.2e-06	0.279805	0.315	0.28	0.213	Cancer_Lipid/Immunity	FKBP2
SLC11A2	7.96e-06	0.305283	0.259	0.224	0.236	Cancer_Lipid/Immunity	SLC11A2
LINC01843	8.21e-06	0.327571	0.277	0.242	0.243	Cancer_Lipid/Immunity	LINC01843
BNIP1	9.72e-06	0.305956	0.326	0.293	0.288	Cancer_Lipid/Immunity	BNIP1
RALY-AS1	1.07e-05	0.318471	0.258	0.223	0.316	Cancer_Lipid/Immunity	RALY-AS1
DHRS12	1.1e-05	0.313564	0.257	0.223	0.327	Cancer_Lipid/Immunity	DHRS12
GPC1	1.67e-05	0.264461	0.33	0.296	0.495	Cancer_Lipid/Immunity	GPC1
PHLPP2	1.69e-05	0.290971	0.266	0.232	0.501	Cancer_Lipid/Immunity	PHLPP2
NPHP1	1.87e-05	0.286662	0.3	0.268	0.554	Cancer_Lipid/Immunity	NPHP1
AC023157.3	1.89e-05	0.324343	0.265	0.229	0.559	Cancer_Lipid/Immunity	AC023157.3
PCTP	1.96e-05	0.322043	0.28	0.247	0.581	Cancer_Lipid/Immunity	PCTP
OGG1	2.25e-05	0.256335	0.296	0.261	0.667	Cancer_Lipid/Immunity	OGG1
STIM2	2.57e-05	0.27734	0.326	0.291	0.761	Cancer_Lipid/Immunity	STIM2
ANKRD9	2.95e-05	0.275118	0.352	0.323	0.874	Cancer_Lipid/Immunity	ANKRD9
ETV5	3.05e-05	0.26068	0.333	0.301	0.904	Cancer_Lipid/Immunity	ETV5
SLC35B2	3.79e-05	0.251036	0.327	0.293	1	Cancer_Lipid/Immunity	SLC35B2
TIMP4	3.9e-05	0.313837	0.254	0.223	1	Cancer_Lipid/Immunity	TIMP4
MAPKAPK3	4.05e-05	0.25213	0.26	0.225	1	Cancer_Lipid/Immunity	MAPKAPK3
KCTD10	4.29e-05	0.282956	0.293	0.259	1	Cancer_Lipid/Immunity	KCTD10
CST1	8.57e-05	0.319991	0.387	0.356	1	Cancer_Lipid/Immunity	CST1
TBC1D7	8.71e-05	0.281257	0.339	0.311	1	Cancer_Lipid/Immunity	TBC1D7
CHN1	0.000101	0.277533	0.276	0.245	1	Cancer_Lipid/Immunity	CHN1
SP110	0.000102	0.275148	0.274	0.245	1	Cancer_Lipid/Immunity	SP110
MTF1	0.000115	0.269787	0.254	0.224	1	Cancer_Lipid/Immunity	MTF1
BAIAP2L2	0.000147	0.293453	0.253	0.224	1	Cancer_Lipid/Immunity	BAIAP2L2
PSMB8	0.000176	0.251381	0.257	0.225	1	Cancer_Lipid/Immunity	PSMB8
TYW1B	0.000239	0.253308	0.304	0.275	1	Cancer_Lipid/Immunity	TYW1B
DNAJC27-AS1	0.000461	0.255146	0.26	0.231	1	Cancer_Lipid/Immunity	DNAJC27-AS1
AL035458.2	0.000509	0.278864	0.257	0.232	1	Cancer_Lipid/Immunity	AL035458.2
MOSPD3	0.000681	0.285447	0.257	0.232	1	Cancer_Lipid/Immunity	MOSPD3
UBE2D4	0.00076	0.263814	0.288	0.263	1	Cancer_Lipid/Immunity	UBE2D4
YJU2	0.000909	0.278381	0.285	0.263	1	Cancer_Lipid/Immunity	YJU2
BAMBI	0.00125	0.253293	0.257	0.233	1	Cancer_Lipid/Immunity	BAMBI
C6orf120	0.00191	0.258443	0.287	0.264	1	Cancer_Lipid/Immunity	C6orf120
AGMAT	0.00251	0.263402	0.295	0.275	1	Cancer_Lipid/Immunity	AGMAT
FAH	0.00371	0.261604	0.277	0.259	1	Cancer_Lipid/Immunity	FAH
TMEM158	0	2.7672	0.588	0.223	0	Cancer_Hypoxia/EMT	TMEM158
EEF1A21	0	2.57177	0.606	0.255	0	Cancer_Hypoxia/EMT	EEF1A2
HMGA2	0	3.61953	0.662	0.331	0	Cancer_Hypoxia/EMT	HMGA2
TGFB1I1	0	2.46742	0.562	0.234	0	Cancer_Hypoxia/EMT	TGFB1I1
VEGFA	0	2.26127	0.838	0.513	0	Cancer_Hypoxia/EMT	VEGFA
HIST1H4H1	0	2.27023	0.808	0.498	0	Cancer_Hypoxia/EMT	HIST1H4H
LRP1	0	2.24538	0.721	0.414	0	Cancer_Hypoxia/EMT	LRP1
CDCP1	0	2.10485	0.639	0.335	0	Cancer_Hypoxia/EMT	CDCP1
PCBP3	0	3.09863	0.47	0.167	0	Cancer_Hypoxia/EMT	PCBP3
TPBG	0	2.02638	0.775	0.474	0	Cancer_Hypoxia/EMT	TPBG
LOXL2	0	2.02129	0.866	0.57	0	Cancer_Hypoxia/EMT	LOXL2
STC21	0	2.19825	0.692	0.398	0	Cancer_Hypoxia/EMT	STC2
LOX	0	3.29792	0.617	0.325	0	Cancer_Hypoxia/EMT	LOX
AL133453.1	0	1.89933	0.75	0.461	0	Cancer_Hypoxia/EMT	AL133453.1
STC1	0	2.60307	0.905	0.618	0	Cancer_Hypoxia/EMT	STC1
SERPINE1	0	2.85787	0.691	0.404	0	Cancer_Hypoxia/EMT	SERPINE1
ENO21	0	1.76594	0.773	0.487	0	Cancer_Hypoxia/EMT	ENO2
CDCA2	0	1.8533	0.815	0.537	0	Cancer_Hypoxia/EMT	CDCA2
HK2	0	3.25588	0.381	0.105	0	Cancer_Hypoxia/EMT	HK2
FRMD6	0	3.06649	0.43	0.156	0	Cancer_Hypoxia/EMT	FRMD6
BACE2	0	1.93704	0.821	0.557	0	Cancer_Hypoxia/EMT	BACE2
PLEK2	0	3.36109	0.362	0.099	0	Cancer_Hypoxia/EMT	PLEK2
SLC6A8	0	2.50356	0.447	0.188	0	Cancer_Hypoxia/EMT	SLC6A8
PHLDA1	0	2.31374	0.563	0.308	0	Cancer_Hypoxia/EMT	PHLDA1
OPTN	0	1.82599	0.813	0.559	0	Cancer_Hypoxia/EMT	OPTN
TREM1	0	4.22009	0.295	0.05	0	Cancer_Hypoxia/EMT	TREM1
CRIP2	0	2.08934	0.437	0.192	0	Cancer_Hypoxia/EMT	CRIP2
COL7A1	0	3.00558	0.359	0.116	0	Cancer_Hypoxia/EMT	COL7A1
CDKN1A	0	1.8743	0.713	0.47	0	Cancer_Hypoxia/EMT	CDKN1A
SERPINE2	0	1.99437	0.736	0.502	0	Cancer_Hypoxia/EMT	SERPINE2
A1BG1	0	1.9077	0.606	0.372	0	Cancer_Hypoxia/EMT	A1BG
PDGFA	0	2.17928	0.742	0.51	0	Cancer_Hypoxia/EMT	PDGFA
C11orf96	0	2.09397	0.464	0.236	0	Cancer_Hypoxia/EMT	C11orf96
TNS1	0	1.8433	0.703	0.476	0	Cancer_Hypoxia/EMT	TNS1
GRB10	0	2.56172	0.797	0.571	0	Cancer_Hypoxia/EMT	GRB10
NIBAN1	0	3.42633	0.287	0.063	0	Cancer_Hypoxia/EMT	NIBAN1
ADM	0	2.16127	0.605	0.383	0	Cancer_Hypoxia/EMT	ADM
AC015923.1	0	2.29032	0.519	0.298	0	Cancer_Hypoxia/EMT	AC015923.1
LTBP4	0	2.35836	0.429	0.209	0	Cancer_Hypoxia/EMT	LTBP4
HMGA2-AS1	0	4.17617	0.256	0.039	0	Cancer_Hypoxia/EMT	HMGA2-AS1
DNAJB9	0	2.10904	0.639	0.424	0	Cancer_Hypoxia/EMT	DNAJB9
ITGA5	0	1.83807	0.564	0.353	0	Cancer_Hypoxia/EMT	ITGA5
STEAP3	0	1.82502	0.606	0.396	0	Cancer_Hypoxia/EMT	STEAP3
ARL4C1	0	1.68261	0.775	0.566	0	Cancer_Hypoxia/EMT	ARL4C
LINC01705	0	4.26337	0.256	0.05	0	Cancer_Hypoxia/EMT	LINC01705
CLMP	0	2.4077	0.494	0.29	0	Cancer_Hypoxia/EMT	CLMP
MXI1	0	1.71402	0.726	0.522	0	Cancer_Hypoxia/EMT	MXI1
DNAJB2	0	2.1422	0.385	0.182	0	Cancer_Hypoxia/EMT	DNAJB2
SELENOM	0	1.88376	0.676	0.479	0	Cancer_Hypoxia/EMT	SELENOM
CACNA1B	0	2.72624	0.293	0.096	0	Cancer_Hypoxia/EMT	CACNA1B
TNNT11	0	1.71461	0.953	0.756	0	Cancer_Hypoxia/EMT	TNNT1
NFKBIL1	0	1.73594	0.516	0.322	0	Cancer_Hypoxia/EMT	NFKBIL1
SNHG12	0	2.75088	0.815	0.621	0	Cancer_Hypoxia/EMT	SNHG12
FXYD5	0	1.79528	0.934	0.743	0	Cancer_Hypoxia/EMT	FXYD5
HIF1A-AS3	0	1.59887	0.705	0.515	0	Cancer_Hypoxia/EMT	HIF1A-AS3
TGFB1	0	1.40325	0.796	0.613	0	Cancer_Hypoxia/EMT	TGFB1
SLC2A1	0	1.58388	0.719	0.538	0	Cancer_Hypoxia/EMT	SLC2A1
PMEPA1	0	2.79247	0.732	0.557	0	Cancer_Hypoxia/EMT	PMEPA1
SH3KBP1	0	2.2139	0.772	0.599	0	Cancer_Hypoxia/EMT	SH3KBP1
AP001528.1	0	2.18697	0.556	0.384	0	Cancer_Hypoxia/EMT	AP001528.1
ZNF581	0	1.44941	0.848	0.676	0	Cancer_Hypoxia/EMT	ZNF581
WIPI11	0	1.86008	0.557	0.387	0	Cancer_Hypoxia/EMT	WIPI1
NDRG1	0	2.5336	0.993	0.826	0	Cancer_Hypoxia/EMT	NDRG1
KLF7	0	1.67227	0.596	0.429	0	Cancer_Hypoxia/EMT	KLF7
YPEL5	0	1.33618	0.772	0.617	0	Cancer_Hypoxia/EMT	YPEL5
TGFBI	0	2.11369	0.681	0.533	0	Cancer_Hypoxia/EMT	TGFBI
SOX4	0	2.35555	0.597	0.449	0	Cancer_Hypoxia/EMT	SOX4
RND3	0	2.19799	0.731	0.584	0	Cancer_Hypoxia/EMT	RND3
VAT1	0	1.38717	0.734	0.592	0	Cancer_Hypoxia/EMT	VAT1
QSOX1	0	1.33941	0.698	0.559	0	Cancer_Hypoxia/EMT	QSOX1
ERO1A	0	1.67387	0.951	0.818	0	Cancer_Hypoxia/EMT	ERO1A
SLC25A37	0	2.03174	0.891	0.759	0	Cancer_Hypoxia/EMT	SLC25A37
EGLN31	0	1.43054	0.956	0.825	0	Cancer_Hypoxia/EMT	EGLN3
FAM114A1	0	1.45163	0.753	0.623	0	Cancer_Hypoxia/EMT	FAM114A1
MT1F	0	1.46053	0.758	0.63	0	Cancer_Hypoxia/EMT	MT1F
BMERB1	0	1.32395	0.715	0.597	0	Cancer_Hypoxia/EMT	BMERB1
AC103702.2	0	1.3606	0.7	0.582	0	Cancer_Hypoxia/EMT	AC103702.2
PDLIM2	0	1.39712	0.949	0.832	0	Cancer_Hypoxia/EMT	PDLIM2
EPB41L4A-AS1	0	1.57967	0.906	0.791	0	Cancer_Hypoxia/EMT	EPB41L4A-AS1
P4HA2	0	1.29475	0.81	0.696	0	Cancer_Hypoxia/EMT	P4HA2
HIST1H2AC	0	1.252	0.74	0.627	0	Cancer_Hypoxia/EMT	HIST1H2AC
HILPDA1	0	1.4766	0.915	0.803	0	Cancer_Hypoxia/EMT	HILPDA
LETMD1	0	1.21104	0.689	0.577	0	Cancer_Hypoxia/EMT	LETMD1
UPP1	0	1.52368	0.807	0.696	0	Cancer_Hypoxia/EMT	UPP1
SEL1L	0	1.86118	0.693	0.593	0	Cancer_Hypoxia/EMT	SEL1L
IGFBP61	0	1.21063	0.805	0.71	0	Cancer_Hypoxia/EMT	IGFBP6
MYADM	0	1.21747	0.776	0.681	0	Cancer_Hypoxia/EMT	MYADM
PLAUR	0	1.34411	0.829	0.736	0	Cancer_Hypoxia/EMT	PLAUR
DDIT31	0	1.4626	0.778	0.686	0	Cancer_Hypoxia/EMT	DDIT3
RHOG	0	1.16944	0.714	0.624	0	Cancer_Hypoxia/EMT	RHOG
NGLY1	0	1.43251	0.77	0.688	0	Cancer_Hypoxia/EMT	NGLY1
EGFR	0	1.93186	0.935	0.853	0	Cancer_Hypoxia/EMT	EGFR
ZFP36L1	0	1.48766	0.739	0.658	0	Cancer_Hypoxia/EMT	ZFP36L1
FAM13A	0	1.33507	0.892	0.814	0	Cancer_Hypoxia/EMT	FAM13A
SMOX	0	1.32672	0.779	0.701	0	Cancer_Hypoxia/EMT	SMOX
CIRBP	0	1.27235	0.884	0.812	0	Cancer_Hypoxia/EMT	CIRBP
PJA2	0	1.29515	0.753	0.683	0	Cancer_Hypoxia/EMT	PJA2
SNHG32	0	1.1047	0.757	0.692	0	Cancer_Hypoxia/EMT	SNHG32
ZYX	0	1.0384	0.763	0.7	0	Cancer_Hypoxia/EMT	ZYX
GFPT11	0	1.6868	0.744	0.683	0	Cancer_Hypoxia/EMT	GFPT1
HERPUD1	0	1.79354	0.849	0.789	0	Cancer_Hypoxia/EMT	HERPUD1
PYGL	0	1.58099	0.835	0.777	0	Cancer_Hypoxia/EMT	PYGL
TRIB3	0	1.01685	0.903	0.846	0	Cancer_Hypoxia/EMT	TRIB3
PLOD2	0	1.58381	0.97	0.915	0	Cancer_Hypoxia/EMT	PLOD2
CEBPG	0	1.17805	0.732	0.681	0	Cancer_Hypoxia/EMT	CEBPG
RAI14	0	1.17205	0.828	0.778	0	Cancer_Hypoxia/EMT	RAI14
P4HA1	0	1.30044	0.976	0.929	0	Cancer_Hypoxia/EMT	P4HA1
RGS10	0	1.07031	0.802	0.758	0	Cancer_Hypoxia/EMT	RGS10
SERINC2	0	0.895904	0.862	0.82	0	Cancer_Hypoxia/EMT	SERINC2
TANC2	0	1.83736	0.887	0.845	0	Cancer_Hypoxia/EMT	TANC2
IGFBP31	0	1.02268	0.976	0.934	0	Cancer_Hypoxia/EMT	IGFBP3
RRAS	0	1.15842	0.953	0.911	0	Cancer_Hypoxia/EMT	RRAS
ANGPTL4	0	1.54845	0.942	0.903	0	Cancer_Hypoxia/EMT	ANGPTL4
EIF4A2	0	0.818585	0.918	0.88	0	Cancer_Hypoxia/EMT	EIF4A2
BNIP3L	0	1.35722	0.981	0.943	0	Cancer_Hypoxia/EMT	BNIP3L
SNHG7	0	1.64026	0.987	0.951	0	Cancer_Hypoxia/EMT	SNHG7
CAMLG	0	0.997799	0.891	0.857	0	Cancer_Hypoxia/EMT	CAMLG
SAT2	0	0.977087	0.889	0.856	0	Cancer_Hypoxia/EMT	SAT2
TUBB	0	0.886132	0.973	0.942	0	Cancer_Hypoxia/EMT	TUBB
ATF4	0	1.28487	0.97	0.939	0	Cancer_Hypoxia/EMT	ATF4
TAF1D	0	1.54758	0.952	0.922	0	Cancer_Hypoxia/EMT	TAF1D
KCMF1	0	0.886887	0.886	0.858	0	Cancer_Hypoxia/EMT	KCMF1
SMAP1	0	0.992928	0.846	0.819	0	Cancer_Hypoxia/EMT	SMAP1
GBE1	0	1.69704	0.874	0.849	0	Cancer_Hypoxia/EMT	GBE1
TUBB3	0	1.04674	0.929	0.904	0	Cancer_Hypoxia/EMT	TUBB3
CALU1	0	1.07253	0.887	0.911	0	Cancer_Hypoxia/EMT	CALU
PNRC1	0	1.27795	0.964	0.942	0	Cancer_Hypoxia/EMT	PNRC1
ERRFI1	0	1.05663	0.969	0.948	0	Cancer_Hypoxia/EMT	ERRFI1
HDLBP	0	0.851367	0.941	0.96	0	Cancer_Hypoxia/EMT	HDLBP
CCNI	0	1.31191	0.978	0.959	0	Cancer_Hypoxia/EMT	CCNI
SMS	0	1.02836	0.946	0.964	0	Cancer_Hypoxia/EMT	SMS
BASP1	0	0.734355	0.974	0.991	0	Cancer_Hypoxia/EMT	BASP1
RALA	0	1.04256	0.838	0.821	0	Cancer_Hypoxia/EMT	RALA
SH3BGRL3	0	1.17602	0.953	0.936	0	Cancer_Hypoxia/EMT	SH3BGRL3
USP3	0	0.983922	0.88	0.864	0	Cancer_Hypoxia/EMT	USP3
UACA	0	1.10607	0.914	0.898	0	Cancer_Hypoxia/EMT	UACA
SERP1	0	0.843092	0.961	0.976	0	Cancer_Hypoxia/EMT	SERP1
EIF3H	0	0.578484	0.972	0.987	0	Cancer_Hypoxia/EMT	EIF3H
IGBP1	0	0.914983	0.958	0.943	0	Cancer_Hypoxia/EMT	IGBP1
COX7A2L	0	0.602862	0.961	0.975	0	Cancer_Hypoxia/EMT	COX7A2L
EIF2A	0	0.843981	0.901	0.887	0	Cancer_Hypoxia/EMT	EIF2A
SERPINB1	0	0.677937	0.975	0.989	0	Cancer_Hypoxia/EMT	SERPINB1
RBCK1	0	1.26568	0.994	0.98	0	Cancer_Hypoxia/EMT	RBCK1
ATP1B11	0	0.854254	0.979	0.991	0	Cancer_Hypoxia/EMT	ATP1B1
POLR1D	0	0.585246	0.96	0.972	0	Cancer_Hypoxia/EMT	POLR1D
MCL1	0	0.952229	0.896	0.907	0	Cancer_Hypoxia/EMT	MCL1
BTG1	0	2.03483	0.996	0.985	0	Cancer_Hypoxia/EMT	BTG1
COA8	0	0.833209	0.855	0.844	0	Cancer_Hypoxia/EMT	COA8
SSR3	0	0.866594	0.971	0.981	0	Cancer_Hypoxia/EMT	SSR3
AKAP121	0	1.04068	0.996	0.986	0	Cancer_Hypoxia/EMT	AKAP12
GDI2	0	0.718125	0.919	0.929	0	Cancer_Hypoxia/EMT	GDI2
MAP1LC3B1	0	1.02033	0.854	0.864	0	Cancer_Hypoxia/EMT	MAP1LC3B
ANXA5	0	0.532389	0.98	0.989	0	Cancer_Hypoxia/EMT	ANXA5
EIF4EBP1	0	1.12878	0.897	0.888	0	Cancer_Hypoxia/EMT	EIF4EBP1
CCDC107	0	0.825727	0.898	0.889	0	Cancer_Hypoxia/EMT	CCDC107
SMIM26	0	0.522581	0.978	0.987	0	Cancer_Hypoxia/EMT	SMIM26
IKBIP	0	0.982221	0.857	0.849	0	Cancer_Hypoxia/EMT	IKBIP
KTN1	0	0.489302	0.983	0.991	0	Cancer_Hypoxia/EMT	KTN1
ITGB4	0	1.30962	0.949	0.941	0	Cancer_Hypoxia/EMT	ITGB4
PLP2	0	0.880329	0.984	0.992	0	Cancer_Hypoxia/EMT	PLP2
HSPA5	0	2.2761	0.983	0.99	0	Cancer_Hypoxia/EMT	HSPA5
TNFRSF12A	0	0.919468	0.896	0.889	0	Cancer_Hypoxia/EMT	TNFRSF12A
CDA	0	0.860869	0.913	0.919	0	Cancer_Hypoxia/EMT	CDA
SNHG5	0	0.353205	0.992	0.998	0	Cancer_Hypoxia/EMT	SNHG5
EIF3E	0	0.539917	0.987	0.993	0	Cancer_Hypoxia/EMT	EIF3E
POLD4	0	0.484068	0.99	0.996	0	Cancer_Hypoxia/EMT	POLD4
VPS13C	0	1.1153	0.816	0.81	0	Cancer_Hypoxia/EMT	VPS13C
ATP5MC2	0	0.312434	0.994	0.999	0	Cancer_Hypoxia/EMT	ATP5MC2
RSL24D1	0	0.802276	0.985	0.99	0	Cancer_Hypoxia/EMT	RSL24D1
EEF2	0	0.474838	0.993	0.998	0	Cancer_Hypoxia/EMT	EEF2
RPL22	0	0.267511	0.995	0.999	0	Cancer_Hypoxia/EMT	RPL22
SSR2	0	0.828162	0.975	0.979	0	Cancer_Hypoxia/EMT	SSR2
BRI3	0	0.87424	0.988	0.992	0	Cancer_Hypoxia/EMT	BRI3
RPS25	0	0.30108	0.996	1	0	Cancer_Hypoxia/EMT	RPS25
RPL36AL	0	0.475945	0.995	0.999	0	Cancer_Hypoxia/EMT	RPL36AL
PPIB	0	0.618256	0.994	0.998	0	Cancer_Hypoxia/EMT	PPIB
CIB1	0	0.861201	0.993	0.997	0	Cancer_Hypoxia/EMT	CIB1
UBA52	0	0.31122	0.995	0.999	0	Cancer_Hypoxia/EMT	UBA52
C19orf33	0	0.716329	0.995	0.999	0	Cancer_Hypoxia/EMT	C19orf33
GNAS	0	0.428418	0.993	0.997	0	Cancer_Hypoxia/EMT	GNAS
WASF2	0	0.729363	0.915	0.912	0	Cancer_Hypoxia/EMT	WASF2
RPL31	0	0.464367	0.996	0.999	0	Cancer_Hypoxia/EMT	RPL31
CAST	0	0.831585	0.995	0.998	0	Cancer_Hypoxia/EMT	CAST
GARS1	0	1.23355	0.804	0.807	0	Cancer_Hypoxia/EMT	GARS
SNHG6	0	0.827839	0.99	0.993	0	Cancer_Hypoxia/EMT	SNHG6
EEF1D	0	0.377415	0.995	0.998	0	Cancer_Hypoxia/EMT	EEF1D
VDAC2	0	0.730867	0.995	0.998	0	Cancer_Hypoxia/EMT	VDAC2
FAU	0	0.306145	0.996	0.999	0	Cancer_Hypoxia/EMT	FAU
SELENOS	0	1.26056	0.966	0.969	0	Cancer_Hypoxia/EMT	SELENOS
SNHG29	0	0.81134	0.996	0.999	0	Cancer_Hypoxia/EMT	SNHG29
EMP31	0	0.697937	0.988	0.985	0	Cancer_Hypoxia/EMT	EMP3
ZFAS1	0	1.39902	0.995	0.998	0	Cancer_Hypoxia/EMT	ZFAS1
LGALS1	0	1.32346	0.996	0.999	0	Cancer_Hypoxia/EMT	LGALS1
RPS8	0	0.328471	0.998	1	0	Cancer_Hypoxia/EMT	RPS8
RPL5	0	0.251871	0.998	1	0	Cancer_Hypoxia/EMT	RPL5
RPL29	0	0.299522	0.998	1	0	Cancer_Hypoxia/EMT	RPL29
RPL9	0	0.313765	0.997	0.999	0	Cancer_Hypoxia/EMT	RPL9
RPS3A	0	0.321156	0.998	1	0	Cancer_Hypoxia/EMT	RPS3A
RACK1	0	0.363635	0.998	1	0	Cancer_Hypoxia/EMT	RACK1
DNAJC1	0	0.965244	0.893	0.895	0	Cancer_Hypoxia/EMT	DNAJC1
NPC2	0	0.747571	0.928	0.926	0	Cancer_Hypoxia/EMT	NPC2
RPS15A	0	0.312158	0.998	1	0	Cancer_Hypoxia/EMT	RPS15A
RABAC11	0	0.836941	0.977	0.979	0	Cancer_Hypoxia/EMT	RABAC1
ETHE1	0	0.706183	0.943	0.945	0	Cancer_Hypoxia/EMT	ETHE1
NOP53	0	0.774362	0.97	0.968	0	Cancer_Hypoxia/EMT	NOP53
RPL11	0	0.303738	0.999	1	0	Cancer_Hypoxia/EMT	RPL11
RPS27	0	0.419784	0.999	1	0	Cancer_Hypoxia/EMT	RPS27
RPL14	0	0.367768	0.998	0.999	0	Cancer_Hypoxia/EMT	RPL14
RPL24	0	0.383915	0.999	1	0	Cancer_Hypoxia/EMT	RPL24
RPL34	0	0.455119	0.998	0.999	0	Cancer_Hypoxia/EMT	RPL34
OSTC	0	0.986689	0.916	0.917	0	Cancer_Hypoxia/EMT	OSTC
RPL37	0	0.318371	0.999	1	0	Cancer_Hypoxia/EMT	RPL37
RPS14	0	0.253213	0.999	1	0	Cancer_Hypoxia/EMT	RPS14
NPM1	0	0.349644	0.998	0.999	0	Cancer_Hypoxia/EMT	NPM1
RPL12	0	0.47585	0.999	1	0	Cancer_Hypoxia/EMT	RPL12
VIM	0	1.76327	0.999	1	0	Cancer_Hypoxia/EMT	VIM
RPS13	0	0.356915	0.999	1	0	Cancer_Hypoxia/EMT	RPS13
APLP2	0	0.923841	0.919	0.918	0	Cancer_Hypoxia/EMT	APLP2
NACA	0	0.358608	0.999	1	0	Cancer_Hypoxia/EMT	NACA
DHRS7	0	0.868916	0.903	0.904	0	Cancer_Hypoxia/EMT	DHRS7
MT2A	0	2.01472	1	0.999	0	Cancer_Hypoxia/EMT	MT2A
MT1X	0	2.21227	0.991	0.99	0	Cancer_Hypoxia/EMT	MT1X
ACTG1	0	1.05943	0.999	1	0	Cancer_Hypoxia/EMT	ACTG1
P4HB	0	0.929057	0.985	0.984	0	Cancer_Hypoxia/EMT	P4HB
RPS28	0	0.27252	0.999	1	0	Cancer_Hypoxia/EMT	RPS28
RPL18	0	0.328296	0.999	1	0	Cancer_Hypoxia/EMT	RPL18
RPS9	0	0.423412	0.999	1	0	Cancer_Hypoxia/EMT	RPS9
RPL28	0	0.5462	0.999	1	0	Cancer_Hypoxia/EMT	RPL28
HM13	0	0.949822	0.937	0.936	0	Cancer_Hypoxia/EMT	HM13
RPS4X	0	0.310918	0.999	1	0	Cancer_Hypoxia/EMT	RPS4X
RPL39	0	0.361022	0.999	1	0	Cancer_Hypoxia/EMT	RPL39
GAS5	0	1.6766	0.995	0.995	0	Cancer_Hypoxia/EMT	GAS5
TMSB10	0	0.460004	1	1	0	Cancer_Hypoxia/EMT	TMSB10
RPL32	0	0.272036	1	1	0	Cancer_Hypoxia/EMT	RPL32
EEF1A1	0	0.428548	1	1	0	Cancer_Hypoxia/EMT	EEF1A1
RPL7A	0	0.295236	1	1	0	Cancer_Hypoxia/EMT	RPL7A
FTH1	0	1.38816	1	1	0	Cancer_Hypoxia/EMT	FTH1
GAPDH	0	0.662951	1	1	0	Cancer_Hypoxia/EMT	GAPDH
RPL41	0	0.285615	1	1	0	Cancer_Hypoxia/EMT	RPL41
RPLP0	0	0.35089	1	1	0	Cancer_Hypoxia/EMT	RPLP0
UBC	0	0.919163	0.999	0.999	0	Cancer_Hypoxia/EMT	UBC
TPT1	0	0.553765	1	1	0	Cancer_Hypoxia/EMT	TPT1
RPL13	0	0.333973	1	1	0	Cancer_Hypoxia/EMT	RPL13
RPL26	0	0.298409	1	1	0	Cancer_Hypoxia/EMT	RPL26
EIF1	0	1.23251	1	1	0	Cancer_Hypoxia/EMT	EIF1
RPL10	0	0.692313	1	1	0	Cancer_Hypoxia/EMT	RPL10
BFAR	9.13e-306	0.896335	0.803	0.783	2.71e-301	Cancer_Hypoxia/EMT	BFAR
CANX1	1.3e-305	0.773745	0.953	0.969	3.86e-301	Cancer_Hypoxia/EMT	CANX
PRPH	1.61e-302	2.67351	0.259	0.085	4.78e-298	Cancer_Hypoxia/EMT	PRPH
CLGN	1.23e-300	2.72209	0.344	0.152	3.64e-296	Cancer_Hypoxia/EMT	CLGN
ELL2	4.36e-300	1.41396	0.765	0.701	1.29e-295	Cancer_Hypoxia/EMT	ELL2
AXL	1.79e-299	1.23825	0.713	0.592	5.32e-295	Cancer_Hypoxia/EMT	AXL
NRG1	6.98e-299	1.63558	0.754	0.659	2.07e-294	Cancer_Hypoxia/EMT	NRG1
SLFN51	2.12e-297	1.94787	0.442	0.238	6.28e-293	Cancer_Hypoxia/EMT	SLFN5
EIF2S2	5.07e-294	0.515131	0.978	0.991	1.5e-289	Cancer_Hypoxia/EMT	EIF2S2
KHDRBS1	7.43e-293	0.676633	0.91	0.925	2.2e-288	Cancer_Hypoxia/EMT	KHDRBS1
PGLS	5.27e-291	0.591909	0.932	0.944	1.56e-286	Cancer_Hypoxia/EMT	PGLS
OSER1	9.33e-289	1.2952	0.666	0.572	2.77e-284	Cancer_Hypoxia/EMT	OSER1
CHURC1	1.51e-288	0.446135	0.98	0.991	4.49e-284	Cancer_Hypoxia/EMT	CHURC1
EIF2S3	1.46e-286	0.589214	0.941	0.959	4.34e-282	Cancer_Hypoxia/EMT	EIF2S3
ITPKA	2.52e-285	2.61194	0.301	0.119	7.47e-281	Cancer_Hypoxia/EMT	ITPKA
ACAP1	3.47e-285	2.01146	0.394	0.198	1.03e-280	Cancer_Hypoxia/EMT	ACAP1
METTL261	2.33e-283	0.665704	0.953	0.966	6.91e-279	Cancer_Hypoxia/EMT	METTL26
METTL23	2.76e-283	0.79839	0.844	0.842	8.18e-279	Cancer_Hypoxia/EMT	METTL23
PFKP	7.64e-283	0.619992	0.939	0.954	2.27e-278	Cancer_Hypoxia/EMT	PFKP
IQGAP1	9.68e-283	0.724985	0.919	0.939	2.87e-278	Cancer_Hypoxia/EMT	IQGAP1
DNAJC3	4.39e-282	1.20708	0.765	0.757	1.3e-277	Cancer_Hypoxia/EMT	DNAJC3
AKT3	9.75e-280	1.24567	0.718	0.646	2.89e-275	Cancer_Hypoxia/EMT	AKT3
GNAI3	3.1e-277	1.10555	0.717	0.665	9.18e-273	Cancer_Hypoxia/EMT	GNAI3
SARS	7.15e-277	1.04069	0.755	0.737	2.12e-272	Cancer_Hypoxia/EMT	SARS
LMAN1	8.01e-277	0.827621	0.905	0.938	2.38e-272	Cancer_Hypoxia/EMT	LMAN1
SNORC	1.64e-276	0.925054	0.845	0.824	4.88e-272	Cancer_Hypoxia/EMT	SNORC
SH3GLB1	1.66e-276	1.00199	0.744	0.713	4.93e-272	Cancer_Hypoxia/EMT	SH3GLB1
ARFGAP3	1.85e-276	1.15557	0.709	0.644	5.47e-272	Cancer_Hypoxia/EMT	ARFGAP3
NAP1L1	5.19e-273	0.355449	0.992	0.998	1.54e-268	Cancer_Hypoxia/EMT	NAP1L1
KDELR31	7.9e-273	1.75454	0.502	0.332	2.34e-268	Cancer_Hypoxia/EMT	KDELR3
CLEC2B1	1.39e-272	2.08128	0.471	0.277	4.12e-268	Cancer_Hypoxia/EMT	CLEC2B
SLC2A31	3.91e-272	1.18767	0.679	0.525	1.16e-267	Cancer_Hypoxia/EMT	SLC2A3
LARP6	8.19e-272	1.15136	0.687	0.613	2.43e-267	Cancer_Hypoxia/EMT	LARP6
MTHFD21	3.4e-270	1.19535	0.801	0.837	1.01e-265	Cancer_Hypoxia/EMT	MTHFD2
EIF1B	1.67e-268	0.801433	0.814	0.811	4.95e-264	Cancer_Hypoxia/EMT	EIF1B
ZCCHC7	2.6e-267	0.946499	0.869	0.869	7.7e-263	Cancer_Hypoxia/EMT	ZCCHC7
PPDPF	5.03e-266	0.540134	0.975	0.989	1.49e-261	Cancer_Hypoxia/EMT	PPDPF
TMEM2631	7.45e-266	1.41691	0.642	0.543	2.21e-261	Cancer_Hypoxia/EMT	TMEM263
RGS17	7.88e-266	1.30069	0.657	0.56	2.34e-261	Cancer_Hypoxia/EMT	RGS17
ZFAND2A	6.69e-265	1.36043	0.627	0.526	1.98e-260	Cancer_Hypoxia/EMT	ZFAND2A
NT5E	7.04e-265	1.86843	0.501	0.341	2.09e-260	Cancer_Hypoxia/EMT	NT5E
CIR1	8.87e-262	0.903265	0.783	0.762	2.63e-257	Cancer_Hypoxia/EMT	CIR1
TUBA1A1	3.92e-261	1.1469	0.657	0.503	1.16e-256	Cancer_Hypoxia/EMT	TUBA1A
DYNC1I2	1.03e-259	0.605542	0.914	0.94	3.05e-255	Cancer_Hypoxia/EMT	DYNC1I2
SEMA4B	1.12e-258	0.891396	0.787	0.775	3.31e-254	Cancer_Hypoxia/EMT	SEMA4B
QKI	1.14e-258	1.22798	0.695	0.635	3.38e-254	Cancer_Hypoxia/EMT	QKI
CD68	5.87e-257	1.05203	0.713	0.636	1.74e-252	Cancer_Hypoxia/EMT	CD68
BMP6	2.53e-255	2.25411	0.415	0.228	7.49e-251	Cancer_Hypoxia/EMT	BMP6
JOSD2	4.38e-253	0.677483	0.901	0.906	1.3e-248	Cancer_Hypoxia/EMT	JOSD2
LDHA	2.04e-252	0.384851	0.998	1	6.04e-248	Cancer_Hypoxia/EMT	LDHA
SAT11	7.27e-251	0.797218	0.96	0.98	2.16e-246	Cancer_Hypoxia/EMT	SAT1
ZNF524	2.39e-249	1.04415	0.686	0.606	7.08e-245	Cancer_Hypoxia/EMT	ZNF524
FAM177A1	7.47e-246	0.621848	0.942	0.963	2.22e-241	Cancer_Hypoxia/EMT	FAM177A1
FERMT2	9.36e-243	1.25216	0.687	0.644	2.78e-238	Cancer_Hypoxia/EMT	FERMT2
RTN3	1.18e-242	0.650593	0.881	0.91	3.49e-238	Cancer_Hypoxia/EMT	RTN3
JUNB	8.43e-242	0.959949	0.889	0.9	2.5e-237	Cancer_Hypoxia/EMT	JUNB
KLF6	4.68e-241	1.00667	0.851	0.867	1.39e-236	Cancer_Hypoxia/EMT	KLF6
FYB1	2.37e-240	1.1359	0.669	0.589	7.02e-236	Cancer_Hypoxia/EMT	FYB1
LRRFIP1	6.81e-239	0.530216	0.961	0.981	2.02e-234	Cancer_Hypoxia/EMT	LRRFIP1
TGFBR1	1.99e-236	2.03157	0.557	0.455	5.9e-232	Cancer_Hypoxia/EMT	TGFBR1
CSGALNACT2	1.61e-234	1.65028	0.498	0.347	4.77e-230	Cancer_Hypoxia/EMT	CSGALNACT2
PTTG1IP	3.44e-234	0.822775	0.767	0.745	1.02e-229	Cancer_Hypoxia/EMT	PTTG1IP
SYF2	1.22e-233	0.700361	0.84	0.85	3.63e-229	Cancer_Hypoxia/EMT	SYF2
TMEM258	3.74e-233	0.510172	0.98	0.99	1.11e-228	Cancer_Hypoxia/EMT	TMEM258
SKIL	3.49e-232	1.31264	0.669	0.618	1.04e-227	Cancer_Hypoxia/EMT	SKIL
NGEF	1.22e-231	1.80295	0.4	0.226	3.62e-227	Cancer_Hypoxia/EMT	NGEF
RAC1	3.5e-231	0.328443	0.993	0.998	1.04e-226	Cancer_Hypoxia/EMT	RAC1
TTC32	3.24e-228	0.773387	0.873	0.902	9.61e-224	Cancer_Hypoxia/EMT	TTC3
PRTN3	2.58e-227	1.62679	0.406	0.225	7.66e-223	Cancer_Hypoxia/EMT	PRTN3
BBC3	3.07e-227	1.59202	0.495	0.343	9.12e-223	Cancer_Hypoxia/EMT	BBC3
FNTA	8.85e-227	0.901472	0.749	0.741	2.62e-222	Cancer_Hypoxia/EMT	FNTA
RICTOR	9.37e-226	0.879548	0.805	0.798	2.78e-221	Cancer_Hypoxia/EMT	RICTOR
TPM4	1.89e-225	0.611252	0.963	0.985	5.6e-221	Cancer_Hypoxia/EMT	TPM4
GATAD1	2.18e-225	0.885972	0.749	0.742	6.45e-221	Cancer_Hypoxia/EMT	GATAD1
TNIP1	1.18e-222	0.852202	0.749	0.711	3.51e-218	Cancer_Hypoxia/EMT	TNIP1
ERO1B	1.54e-222	2.06278	0.398	0.233	4.57e-218	Cancer_Hypoxia/EMT	ERO1B
MIR193BHG	2.29e-220	1.89112	0.434	0.274	6.79e-216	Cancer_Hypoxia/EMT	MIR193BHG
INSIG2	1.02e-219	1.51862	0.508	0.366	3.03e-215	Cancer_Hypoxia/EMT	INSIG2
PPP1R18	1.1e-218	2.1525	0.278	0.121	3.27e-214	Cancer_Hypoxia/EMT	PPP1R18
ZNHIT3	1.58e-218	0.762914	0.792	0.799	4.69e-214	Cancer_Hypoxia/EMT	ZNHIT3
KDELR1	2.41e-217	0.367619	0.978	0.992	7.15e-213	Cancer_Hypoxia/EMT	KDELR1
CLTA	4.25e-217	0.339358	0.984	0.995	1.26e-212	Cancer_Hypoxia/EMT	CLTA
RBIS	6.69e-215	0.430941	0.973	0.984	1.98e-210	Cancer_Hypoxia/EMT	RBIS
PFDN5	2.83e-214	0.284544	0.992	0.997	8.41e-210	Cancer_Hypoxia/EMT	PFDN5
UGP2	7.25e-214	0.550899	0.922	0.951	2.15e-209	Cancer_Hypoxia/EMT	UGP2
VKORC1	6.28e-213	0.514132	0.942	0.963	1.86e-208	Cancer_Hypoxia/EMT	VKORC1
TMEM219	1.65e-212	0.618058	0.866	0.875	4.9e-208	Cancer_Hypoxia/EMT	TMEM219
ITGA2	2.28e-211	1.54648	0.656	0.626	6.77e-207	Cancer_Hypoxia/EMT	ITGA2
ACBD3	4.85e-210	0.867298	0.843	0.882	1.44e-205	Cancer_Hypoxia/EMT	ACBD3
EPAS1	1.37e-209	0.729223	0.891	0.906	4.05e-205	Cancer_Hypoxia/EMT	EPAS1
TRAM1	3.06e-209	0.710407	0.849	0.87	9.09e-205	Cancer_Hypoxia/EMT	TRAM1
RPS27L	7.58e-209	0.609938	0.984	0.991	2.25e-204	Cancer_Hypoxia/EMT	RPS27L
AL139317.5	1.75e-207	2.1348	0.343	0.182	5.19e-203	Cancer_Hypoxia/EMT	AL139317.5
S100A6	2.25e-206	0.309442	1	1	6.68e-202	Cancer_Hypoxia/EMT	S100A6
GABARAP	2.96e-206	0.366095	0.983	0.993	8.79e-202	Cancer_Hypoxia/EMT	GABARAP
NRBF2	3.59e-205	0.962596	0.695	0.675	1.07e-200	Cancer_Hypoxia/EMT	NRBF2
PDLIM1	9.16e-205	0.548516	0.909	0.936	2.72e-200	Cancer_Hypoxia/EMT	PDLIM1
AZI2	4.28e-202	1.13418	0.638	0.583	1.27e-197	Cancer_Hypoxia/EMT	AZI2
EEF1G	1.86e-201	0.260826	0.996	0.999	5.53e-197	Cancer_Hypoxia/EMT	EEF1G
GNG5	2.68e-201	0.376177	0.981	0.992	7.94e-197	Cancer_Hypoxia/EMT	GNG5
NEBL	1.32e-200	1.38187	0.662	0.605	3.9e-196	Cancer_Hypoxia/EMT	NEBL
RSL1D1	2.22e-199	0.409398	0.973	0.989	6.59e-195	Cancer_Hypoxia/EMT	RSL1D1
MRC2	3.63e-198	2.18401	0.268	0.12	1.08e-193	Cancer_Hypoxia/EMT	MRC2
UBE2B	8.14e-196	0.578622	0.867	0.895	2.41e-191	Cancer_Hypoxia/EMT	UBE2B
HSP90AB1	4.19e-195	0.286146	0.997	1	1.24e-190	Cancer_Hypoxia/EMT	HSP90AB1
CD99	1.67e-194	0.487368	0.947	0.973	4.95e-190	Cancer_Hypoxia/EMT	CD99
LIMCH1	2.36e-194	0.677505	0.926	0.947	7e-190	Cancer_Hypoxia/EMT	LIMCH1
BZW1	1.2e-190	0.378935	0.984	0.994	3.55e-186	Cancer_Hypoxia/EMT	BZW1
HSP90B1	1.72e-190	1.53731	0.989	0.997	5.11e-186	Cancer_Hypoxia/EMT	HSP90B1
SARAF	4.78e-190	0.725182	0.817	0.823	1.42e-185	Cancer_Hypoxia/EMT	SARAF
CBLB	6.36e-190	1.23857	0.66	0.614	1.89e-185	Cancer_Hypoxia/EMT	CBLB
UBE2Q2	8.11e-190	0.867669	0.713	0.693	2.41e-185	Cancer_Hypoxia/EMT	UBE2Q2
FSCN11	4.83e-189	1.16678	0.589	0.498	1.43e-184	Cancer_Hypoxia/EMT	FSCN1
UBE2V1	9.96e-189	0.412081	0.95	0.974	2.96e-184	Cancer_Hypoxia/EMT	UBE2V1
PMM1	1.87e-188	0.95504	0.671	0.624	5.54e-184	Cancer_Hypoxia/EMT	PMM1
SYCE1L	3.8e-188	1.83864	0.349	0.197	1.13e-183	Cancer_Hypoxia/EMT	SYCE1L
ZNF467	4.87e-187	1.32276	0.481	0.336	1.44e-182	Cancer_Hypoxia/EMT	ZNF467
EBLN3P	9.55e-186	1.11591	0.635	0.585	2.83e-181	Cancer_Hypoxia/EMT	EBLN3P
FXR1	2.58e-185	0.524501	0.9	0.926	7.65e-181	Cancer_Hypoxia/EMT	FXR1
ATF3	7.77e-185	1.19236	0.68	0.605	2.3e-180	Cancer_Hypoxia/EMT	ATF3
FAM3C	7.96e-185	1.32053	0.567	0.484	2.36e-180	Cancer_Hypoxia/EMT	FAM3C
SNHG8	9.11e-184	0.433977	0.963	0.982	2.7e-179	Cancer_Hypoxia/EMT	SNHG8
TMEM45A	8.43e-182	1.5094	0.387	0.226	2.5e-177	Cancer_Hypoxia/EMT	TMEM45A
PITPNC11	8.65e-181	0.862924	0.891	0.904	2.57e-176	Cancer_Hypoxia/EMT	PITPNC1
MTHFD1L	3.04e-180	1.04007	0.732	0.72	9.02e-176	Cancer_Hypoxia/EMT	MTHFD1L
MPG	8.21e-180	0.518218	0.894	0.921	2.44e-175	Cancer_Hypoxia/EMT	MPG
UFM1	5.43e-179	0.958862	0.713	0.728	1.61e-174	Cancer_Hypoxia/EMT	UFM1
SEC31A	4.88e-178	0.970888	0.767	0.797	1.45e-173	Cancer_Hypoxia/EMT	SEC31A
CARS1	6.09e-178	1.22498	0.576	0.502	1.81e-173	Cancer_Hypoxia/EMT	CARS
MYDGF	6.36e-178	0.566081	0.939	0.968	1.89e-173	Cancer_Hypoxia/EMT	MYDGF
CD63	3.83e-177	0.33828	0.992	0.998	1.14e-172	Cancer_Hypoxia/EMT	CD63
GDI1	1e-175	1.06886	0.596	0.529	2.98e-171	Cancer_Hypoxia/EMT	GDI1
MALAT1	2.61e-174	0.653373	1	1	7.73e-170	Cancer_Hypoxia/EMT	MALAT1
HLA-E	4.21e-174	0.922449	0.658	0.606	1.25e-169	Cancer_Hypoxia/EMT	HLA-E
HOMER3	7.98e-173	1.69674	0.353	0.207	2.37e-168	Cancer_Hypoxia/EMT	HOMER3
KDM3A	2.7e-172	1.43081	0.532	0.434	8e-168	Cancer_Hypoxia/EMT	KDM3A
DEDD2	2.72e-172	1.1499	0.584	0.514	8.06e-168	Cancer_Hypoxia/EMT	DEDD2
TMEM265	1.16e-171	1.90838	0.336	0.192	3.44e-167	Cancer_Hypoxia/EMT	TMEM265
AC107021.1	1.21e-171	2.37549	0.271	0.131	3.6e-167	Cancer_Hypoxia/EMT	AC107021.1
NOB1	2.03e-171	0.721015	0.757	0.769	6.02e-167	Cancer_Hypoxia/EMT	NOB1
NSA2	1.43e-168	0.363109	0.976	0.989	4.23e-164	Cancer_Hypoxia/EMT	NSA2
MANF	3.62e-168	1.34673	0.764	0.84	1.07e-163	Cancer_Hypoxia/EMT	MANF
SNX3	9.16e-167	0.452316	0.927	0.959	2.72e-162	Cancer_Hypoxia/EMT	SNX3
DYNLRB1	4.86e-165	0.521673	0.912	0.948	1.44e-160	Cancer_Hypoxia/EMT	DYNLRB1
CSNK1D	5.09e-165	0.666256	0.789	0.819	1.51e-160	Cancer_Hypoxia/EMT	CSNK1D
YIPF5	1.17e-164	0.905019	0.671	0.666	3.46e-160	Cancer_Hypoxia/EMT	YIPF5
TMED2	1.95e-164	0.783094	0.819	0.855	5.79e-160	Cancer_Hypoxia/EMT	TMED2
NSRP1	6.5e-163	0.594817	0.862	0.904	1.93e-158	Cancer_Hypoxia/EMT	NSRP1
PCBP2	1.48e-162	0.325762	0.974	0.991	4.4e-158	Cancer_Hypoxia/EMT	PCBP2
AUTS2	5.5e-162	2.38464	0.391	0.26	1.63e-157	Cancer_Hypoxia/EMT	AUTS2
CSNK2A2	4.76e-160	0.816692	0.701	0.701	1.41e-155	Cancer_Hypoxia/EMT	CSNK2A2
EGR1	9.28e-160	0.646591	0.888	0.907	2.75e-155	Cancer_Hypoxia/EMT	EGR1
EIF3F	1.2e-159	0.360325	0.966	0.985	3.56e-155	Cancer_Hypoxia/EMT	EIF3F
LTBP1	3.02e-159	2.11175	0.38	0.249	8.95e-155	Cancer_Hypoxia/EMT	LTBP1
CD151	3.26e-159	0.47192	0.943	0.976	9.66e-155	Cancer_Hypoxia/EMT	CD151
ARFGEF31	2.08e-158	1.51565	0.427	0.294	6.17e-154	Cancer_Hypoxia/EMT	ARFGEF3
C1orf43	1.04e-157	0.55891	0.866	0.901	3.09e-153	Cancer_Hypoxia/EMT	C1orf43
PPP1R13L	8.79e-156	1.6105	0.4	0.272	2.61e-151	Cancer_Hypoxia/EMT	PPP1R13L
METRNL	1.12e-155	1.94598	0.265	0.133	3.34e-151	Cancer_Hypoxia/EMT	METRNL
2025-06-01	3.93e-155	0.877391	0.788	0.784	1.16e-150	Cancer_Hypoxia/EMT	JUN
SUMO2	7.14e-154	0.277888	0.986	0.995	2.12e-149	Cancer_Hypoxia/EMT	SUMO2
CDV3	3.86e-152	0.442525	0.919	0.95	1.14e-147	Cancer_Hypoxia/EMT	CDV3
RIN2	5.23e-151	1.02143	0.64	0.608	1.55e-146	Cancer_Hypoxia/EMT	RIN2
RAP1GAP2	7.3e-151	1.28634	0.544	0.444	2.16e-146	Cancer_Hypoxia/EMT	RAP1GAP2
VEGFB	1.7e-149	0.627886	0.788	0.802	5.06e-145	Cancer_Hypoxia/EMT	VEGFB
S100A11	2.44e-148	0.344045	0.999	1	7.24e-144	Cancer_Hypoxia/EMT	S100A11
RAB1A	3.21e-148	0.550932	0.918	0.952	9.53e-144	Cancer_Hypoxia/EMT	RAB1A
COPS2	1.36e-147	0.841824	0.673	0.671	4.05e-143	Cancer_Hypoxia/EMT	COPS2
HTRA1	1.99e-147	1.20406	0.628	0.62	5.91e-143	Cancer_Hypoxia/EMT	HTRA1
WDR45B	6.78e-147	0.746682	0.768	0.803	2.01e-142	Cancer_Hypoxia/EMT	WDR45B
TCIM	3.61e-146	1.06101	0.703	0.685	1.07e-141	Cancer_Hypoxia/EMT	TCIM
TOMM20	4.54e-146	0.287708	0.984	0.994	1.35e-141	Cancer_Hypoxia/EMT	TOMM20
SUGT1	7.5e-146	0.675369	0.763	0.788	2.23e-141	Cancer_Hypoxia/EMT	SUGT1
MAP4	1.72e-145	0.565745	0.862	0.912	5.1e-141	Cancer_Hypoxia/EMT	MAP4
CCDC90B	7.36e-144	0.849932	0.665	0.667	2.18e-139	Cancer_Hypoxia/EMT	CCDC90B
PFKFB3	1.03e-143	1.44055	0.498	0.406	3.06e-139	Cancer_Hypoxia/EMT	PFKFB3
PPP1R15A	1.5e-142	0.674123	0.853	0.876	4.46e-138	Cancer_Hypoxia/EMT	PPP1R15A
MYL12A	2.13e-142	0.347888	0.97	0.989	6.33e-138	Cancer_Hypoxia/EMT	MYL12A
KCTD9	1.66e-141	0.948845	0.643	0.624	4.93e-137	Cancer_Hypoxia/EMT	KCTD9
PGM3	9.95e-141	1.34234	0.513	0.446	2.95e-136	Cancer_Hypoxia/EMT	PGM3
ITGB1	1.29e-140	0.33086	0.995	0.999	3.82e-136	Cancer_Hypoxia/EMT	ITGB1
CADM1	3.14e-140	1.86973	0.333	0.206	9.3e-136	Cancer_Hypoxia/EMT	CADM1
GOLGA2	4.34e-140	0.84583	0.697	0.706	1.29e-135	Cancer_Hypoxia/EMT	GOLGA2
SNHG1	1.39e-139	1.10141	0.586	0.554	4.12e-135	Cancer_Hypoxia/EMT	SNHG1
FLNA	2.49e-139	0.562457	0.849	0.882	7.39e-135	Cancer_Hypoxia/EMT	FLNA
TMED91	2.76e-139	0.61495	0.92	0.958	8.17e-135	Cancer_Hypoxia/EMT	TMED9
HEIH	1.1e-138	1.39266	0.423	0.313	3.25e-134	Cancer_Hypoxia/EMT	HEIH
CD44	1.17e-138	0.653648	0.864	0.912	3.46e-134	Cancer_Hypoxia/EMT	CD44
ETS1	1.22e-138	2.00181	0.298	0.173	3.63e-134	Cancer_Hypoxia/EMT	ETS1
MTIF3	1.62e-138	0.694004	0.749	0.774	4.81e-134	Cancer_Hypoxia/EMT	MTIF3
FAM107B1	3.12e-138	0.514068	0.928	0.969	9.24e-134	Cancer_Hypoxia/EMT	FAM107B
TCEA1	3.5e-138	0.663098	0.892	0.942	1.04e-133	Cancer_Hypoxia/EMT	TCEA1
SP100	1.25e-137	0.755216	0.717	0.736	3.72e-133	Cancer_Hypoxia/EMT	SP100
RIOK3	2.46e-137	0.660521	0.763	0.767	7.3e-133	Cancer_Hypoxia/EMT	RIOK3
CSNK2B	3.2e-136	0.585688	0.811	0.846	9.5e-132	Cancer_Hypoxia/EMT	CSNK2B
TSC22D1	1.26e-135	0.643499	0.873	0.908	3.73e-131	Cancer_Hypoxia/EMT	TSC22D1
TIMP1	2.9e-135	0.528259	0.965	0.971	8.59e-131	Cancer_Hypoxia/EMT	TIMP1
GFPT2	6.52e-135	1.90334	0.401	0.293	1.93e-130	Cancer_Hypoxia/EMT	GFPT2
TES	9.13e-135	0.72892	0.758	0.802	2.71e-130	Cancer_Hypoxia/EMT	TES
CCN5	2.18e-134	1.6567	0.382	0.248	6.47e-130	Cancer_Hypoxia/EMT	CCN5
SDCCAG8	5.32e-134	0.58964	0.815	0.856	1.58e-129	Cancer_Hypoxia/EMT	SDCCAG8
OSMR	5.76e-134	0.819906	0.811	0.859	1.71e-129	Cancer_Hypoxia/EMT	OSMR
SERINC1	7.9e-134	0.797311	0.651	0.627	2.34e-129	Cancer_Hypoxia/EMT	SERINC1
FAM50A	8.84e-134	0.552255	0.841	0.884	2.62e-129	Cancer_Hypoxia/EMT	FAM50A
HIST1H2BD	1.86e-132	1.32836	0.46	0.356	5.5e-128	Cancer_Hypoxia/EMT	HIST1H2BD
AP3S1	3.31e-132	0.656764	0.715	0.728	9.81e-128	Cancer_Hypoxia/EMT	AP3S1
TFPI	6.24e-132	0.351726	0.977	0.988	1.85e-127	Cancer_Hypoxia/EMT	TFPI
HCFC1R11	1.31e-131	0.813788	0.712	0.738	3.89e-127	Cancer_Hypoxia/EMT	HCFC1R1
CEP57	9.53e-131	0.847485	0.634	0.619	2.83e-126	Cancer_Hypoxia/EMT	CEP57
UBE2R2	1.25e-130	0.445796	0.886	0.928	3.7e-126	Cancer_Hypoxia/EMT	UBE2R2
FUNDC2	6.39e-130	0.540127	0.85	0.888	1.9e-125	Cancer_Hypoxia/EMT	FUNDC2
EPHB2	6.89e-130	1.89248	0.3	0.18	2.04e-125	Cancer_Hypoxia/EMT	EPHB2
GTF2F1	1.76e-129	0.758825	0.682	0.698	5.23e-125	Cancer_Hypoxia/EMT	GTF2F1
H1F0	1.95e-129	1.00949	0.585	0.527	5.77e-125	Cancer_Hypoxia/EMT	H1F0
CEP170	1.02e-128	1.07974	0.601	0.587	3.01e-124	Cancer_Hypoxia/EMT	CEP170
PSAP1	1.15e-128	0.420924	0.93	0.963	3.41e-124	Cancer_Hypoxia/EMT	PSAP
PQBP1	9.05e-128	0.631768	0.762	0.795	2.68e-123	Cancer_Hypoxia/EMT	PQBP1
WIPF1	1.21e-127	1.02662	0.564	0.51	3.59e-123	Cancer_Hypoxia/EMT	WIPF1
ARHGAP5	2.17e-127	0.836856	0.748	0.787	6.43e-123	Cancer_Hypoxia/EMT	ARHGAP5
DLGAP4	3.94e-126	0.81964	0.635	0.627	1.17e-121	Cancer_Hypoxia/EMT	DLGAP4
ARF41	4.65e-126	0.752038	0.809	0.866	1.38e-121	Cancer_Hypoxia/EMT	ARF4
HSPA13	5.23e-126	1.75173	0.315	0.197	1.55e-121	Cancer_Hypoxia/EMT	HSPA13
IAH1	1.13e-125	0.412517	0.911	0.946	3.34e-121	Cancer_Hypoxia/EMT	IAH1
PPP2R2A	1.28e-125	0.588414	0.885	0.926	3.79e-121	Cancer_Hypoxia/EMT	PPP2R2A
RTN4RL2	7.53e-124	0.617552	0.828	0.848	2.23e-119	Cancer_Hypoxia/EMT	RTN4RL2
MAGT1	3.24e-123	0.971693	0.685	0.717	9.61e-119	Cancer_Hypoxia/EMT	MAGT1
FHL21	1.47e-122	0.974351	0.587	0.549	4.36e-118	Cancer_Hypoxia/EMT	FHL2
NGRN	2.08e-122	0.610963	0.784	0.833	6.18e-118	Cancer_Hypoxia/EMT	NGRN
GLI4	9.42e-122	1.00052	0.533	0.477	2.79e-117	Cancer_Hypoxia/EMT	GLI4
DHRS3	1.05e-121	0.749258	0.681	0.681	3.11e-117	Cancer_Hypoxia/EMT	DHRS3
AAK11	2.19e-121	0.983783	0.656	0.676	6.48e-117	Cancer_Hypoxia/EMT	AAK1
AL162231.2	8.83e-121	1.64829	0.295	0.177	2.62e-116	Cancer_Hypoxia/EMT	AL162231.2
SEC24D1	1.81e-120	1.89565	0.386	0.285	5.36e-116	Cancer_Hypoxia/EMT	SEC24D
FNDC3B	2e-120	0.676088	0.891	0.918	5.92e-116	Cancer_Hypoxia/EMT	FNDC3B
ODF3B	1.7e-118	1.4067	0.374	0.264	5.03e-114	Cancer_Hypoxia/EMT	ODF3B
PALM2-AKAP2	3e-117	1.57618	0.478	0.407	8.89e-113	Cancer_Hypoxia/EMT	PALM2-AKAP2
ZC3H6	9.11e-117	1.3521	0.362	0.243	2.7e-112	Cancer_Hypoxia/EMT	ZC3H6
NAV2	3.26e-116	1.14378	0.546	0.481	9.66e-112	Cancer_Hypoxia/EMT	NAV2
CTNNA1	5.87e-116	0.515133	0.866	0.906	1.74e-111	Cancer_Hypoxia/EMT	CTNNA1
ESYT2	9.5e-116	0.596518	0.834	0.876	2.82e-111	Cancer_Hypoxia/EMT	ESYT2
STX5	1.59e-115	1.04741	0.568	0.538	4.7e-111	Cancer_Hypoxia/EMT	STX5
C16orf74	2.17e-115	0.511816	0.873	0.915	6.45e-111	Cancer_Hypoxia/EMT	C16orf74
SIPA11	3.7e-115	1.39739	0.364	0.256	1.1e-110	Cancer_Hypoxia/EMT	SIPA1
UBXN1	1.26e-114	0.431672	0.893	0.935	3.73e-110	Cancer_Hypoxia/EMT	UBXN1
EHD2	4.71e-114	0.473667	0.829	0.858	1.4e-109	Cancer_Hypoxia/EMT	EHD2
PITPNA-AS1	1.7e-113	0.618486	0.745	0.768	5.05e-109	Cancer_Hypoxia/EMT	PITPNA-AS1
CEBPB	2.77e-113	0.732919	0.794	0.795	8.21e-109	Cancer_Hypoxia/EMT	CEBPB
NIBAN2	3.55e-113	0.812217	0.644	0.65	1.05e-108	Cancer_Hypoxia/EMT	NIBAN2
EIF3D	8.93e-113	0.520044	0.829	0.873	2.65e-108	Cancer_Hypoxia/EMT	EIF3D
NUCB2	2.27e-112	1.04352	0.746	0.815	6.74e-108	Cancer_Hypoxia/EMT	NUCB2
ATL1	2.54e-112	1.51014	0.306	0.191	7.52e-108	Cancer_Hypoxia/EMT	ATL1
FAM89B	2.78e-111	1.09621	0.527	0.482	8.24e-107	Cancer_Hypoxia/EMT	FAM89B
PDIA3	3.57e-111	0.610001	0.931	0.972	1.06e-106	Cancer_Hypoxia/EMT	PDIA3
COMMD6	1.34e-110	0.281804	0.972	0.991	3.99e-106	Cancer_Hypoxia/EMT	COMMD6
LHFPL2	2.05e-110	1.0834	0.573	0.555	6.08e-106	Cancer_Hypoxia/EMT	LHFPL2
NAGK	1.13e-109	0.998367	0.545	0.512	3.36e-105	Cancer_Hypoxia/EMT	NAGK
ZFP36	1.16e-109	0.736212	0.777	0.8	3.44e-105	Cancer_Hypoxia/EMT	ZFP36
KCNMA1	2.7e-108	1.32155	0.448	0.343	8.02e-104	Cancer_Hypoxia/EMT	KCNMA1
AGAP2-AS1	3.05e-107	1.24194	0.411	0.32	9.06e-103	Cancer_Hypoxia/EMT	AGAP2-AS1
CYTH1	3.54e-106	1.12528	0.511	0.459	1.05e-101	Cancer_Hypoxia/EMT	CYTH1
B3GNT5	6.3e-106	1.24386	0.427	0.339	1.87e-101	Cancer_Hypoxia/EMT	B3GNT5
CMTM3	1.39e-105	1.40025	0.38	0.284	4.12e-101	Cancer_Hypoxia/EMT	CMTM3
RHOA	4.11e-105	0.334978	0.961	0.981	1.22e-100	Cancer_Hypoxia/EMT	RHOA
IGF2BP2	4.18e-105	0.829077	0.628	0.611	1.24e-100	Cancer_Hypoxia/EMT	IGF2BP2
BAIAP2L1	9.36e-105	0.554527	0.789	0.817	2.78e-100	Cancer_Hypoxia/EMT	BAIAP2L1
LUCAT11	5.59e-104	0.861278	0.664	0.668	1.66e-99	Cancer_Hypoxia/EMT	LUCAT1
SEPTIN10	2.47e-103	0.627648	0.731	0.766	7.34e-99	Cancer_Hypoxia/EMT	SEPTIN10
PTPRF	2.33e-102	1.04957	0.515	0.461	6.92e-98	Cancer_Hypoxia/EMT	PTPRF
HERC4	2.44e-102	0.739974	0.754	0.783	7.24e-98	Cancer_Hypoxia/EMT	HERC4
CD9	5.98e-102	0.55166	0.807	0.847	1.77e-97	Cancer_Hypoxia/EMT	CD9
C1QL11	7.7e-102	1.55696	0.363	0.258	2.28e-97	Cancer_Hypoxia/EMT	C1QL1
ZNF277	1.77e-101	0.81129	0.592	0.569	5.23e-97	Cancer_Hypoxia/EMT	ZNF277
AC005562.1	2.1e-100	0.94382	0.551	0.527	6.23e-96	Cancer_Hypoxia/EMT	AC005562.1
SPAG9	2.26e-100	0.418645	0.915	0.953	6.7e-96	Cancer_Hypoxia/EMT	SPAG9
IER2	5.78e-100	0.462261	0.945	0.97	1.72e-95	Cancer_Hypoxia/EMT	IER2
TATDN1	1.24e-99	0.534336	0.762	0.807	3.68e-95	Cancer_Hypoxia/EMT	TATDN1
BET1L	1.59e-99	1.09439	0.5	0.461	4.71e-95	Cancer_Hypoxia/EMT	BET1L
TFG	2.55e-99	0.650136	0.752	0.809	7.56e-95	Cancer_Hypoxia/EMT	TFG
KCNK6	2.69e-99	1.59823	0.277	0.171	7.96e-95	Cancer_Hypoxia/EMT	KCNK6
ANKRD12	1.24e-98	0.642489	0.719	0.741	3.67e-94	Cancer_Hypoxia/EMT	ANKRD12
MZT2A	2.03e-98	0.278033	0.973	0.989	6.01e-94	Cancer_Hypoxia/EMT	MZT2A
PGM2L1	2.93e-98	1.94334	0.251	0.15	8.7e-94	Cancer_Hypoxia/EMT	PGM2L1
EIF3M	9.03e-98	0.340145	0.934	0.967	2.68e-93	Cancer_Hypoxia/EMT	EIF3M
IL1RAP	1.86e-97	1.33134	0.402	0.31	5.5e-93	Cancer_Hypoxia/EMT	IL1RAP
ATXN11	3e-97	0.962356	0.614	0.595	8.9e-93	Cancer_Hypoxia/EMT	ATXN1
ENTPD7	6.7e-97	1.70623	0.307	0.207	1.99e-92	Cancer_Hypoxia/EMT	ENTPD7
CA121	3.68e-96	0.336652	0.971	0.982	1.09e-91	Cancer_Hypoxia/EMT	CA12
PLPP5	5.38e-96	1.17526	0.526	0.508	1.6e-91	Cancer_Hypoxia/EMT	PLPP5
BNIP3	2.07e-95	0.389161	0.928	0.963	6.13e-91	Cancer_Hypoxia/EMT	BNIP3
IER3	4.25e-95	0.562391	0.902	0.918	1.26e-90	Cancer_Hypoxia/EMT	IER3
SELENOK	8.12e-95	0.852089	0.651	0.685	2.41e-90	Cancer_Hypoxia/EMT	SELENOK
C18orf321	1.22e-94	0.545467	0.739	0.785	3.61e-90	Cancer_Hypoxia/EMT	C18orf32
SHB1	1.29e-94	0.76063	0.642	0.633	3.83e-90	Cancer_Hypoxia/EMT	SHB
TMEM256	1.44e-94	0.258716	0.981	0.994	4.27e-90	Cancer_Hypoxia/EMT	TMEM256
PAK1	2.9e-94	0.940396	0.532	0.497	8.59e-90	Cancer_Hypoxia/EMT	PAK1
CCDC18-AS1	1.94e-93	1.09783	0.489	0.432	5.76e-89	Cancer_Hypoxia/EMT	CCDC18-AS1
CDC42BPB	2.49e-93	0.489897	0.847	0.899	7.38e-89	Cancer_Hypoxia/EMT	CDC42BPB
ERP44	2.9e-93	0.807135	0.672	0.706	8.59e-89	Cancer_Hypoxia/EMT	ERP44
SERINC3	5.89e-93	0.635764	0.711	0.761	1.75e-88	Cancer_Hypoxia/EMT	SERINC3
CHMP3	6.39e-93	0.307447	0.95	0.977	1.9e-88	Cancer_Hypoxia/EMT	CHMP3
CAPRIN2	4.23e-92	1.60612	0.413	0.341	1.25e-87	Cancer_Hypoxia/EMT	CAPRIN2
ERLEC1	4.58e-92	0.531031	0.885	0.941	1.36e-87	Cancer_Hypoxia/EMT	ERLEC1
P2RX4	1.68e-91	1.34186	0.358	0.268	4.98e-87	Cancer_Hypoxia/EMT	P2RX4
KIAA0355	6.12e-91	0.819038	0.595	0.597	1.81e-86	Cancer_Hypoxia/EMT	KIAA0355
MED10	8.71e-91	0.663855	0.676	0.712	2.58e-86	Cancer_Hypoxia/EMT	MED10
NECTIN3	1.02e-90	1.33969	0.409	0.334	3.02e-86	Cancer_Hypoxia/EMT	NECTIN3
TVP23C1	1.71e-90	1.32627	0.45	0.388	5.08e-86	Cancer_Hypoxia/EMT	TVP23C
ZKSCAN1	2.75e-90	0.705089	0.652	0.665	8.16e-86	Cancer_Hypoxia/EMT	ZKSCAN1
CITED2	1.93e-89	1.06273	0.515	0.462	5.71e-85	Cancer_Hypoxia/EMT	CITED2
ATG12	2.39e-89	0.527011	0.746	0.791	7.1e-85	Cancer_Hypoxia/EMT	ATG12
TMEM159	6.13e-89	1.22917	0.39	0.31	1.82e-84	Cancer_Hypoxia/EMT	TMEM159
DNASE1L1	1.19e-88	1.07763	0.448	0.387	3.53e-84	Cancer_Hypoxia/EMT	DNASE1L1
SUCO1	1.71e-88	0.966701	0.57	0.568	5.07e-84	Cancer_Hypoxia/EMT	SUCO
RABGEF1	3.01e-88	0.713431	0.707	0.756	8.93e-84	Cancer_Hypoxia/EMT	RABGEF1
KDM5B1	1.13e-87	0.626411	0.681	0.706	3.34e-83	Cancer_Hypoxia/EMT	KDM5B
LACTB	7.53e-87	0.779465	0.601	0.608	2.23e-82	Cancer_Hypoxia/EMT	LACTB
2025-03-03	1.09e-85	1.58295	0.313	0.218	3.23e-81	Cancer_Hypoxia/EMT	2025-03-03
CCDC174	1.65e-85	0.95377	0.528	0.511	4.9e-81	Cancer_Hypoxia/EMT	CCDC174
IFT20	2.91e-85	0.707598	0.737	0.804	8.62e-81	Cancer_Hypoxia/EMT	IFT20
ZNF766	1.31e-84	1.02945	0.474	0.428	3.89e-80	Cancer_Hypoxia/EMT	ZNF766
PNPLA8	1.75e-84	0.837412	0.605	0.61	5.18e-80	Cancer_Hypoxia/EMT	PNPLA8
SEC61G1	1.49e-83	0.283596	0.986	0.996	4.43e-79	Cancer_Hypoxia/EMT	SEC61G
PSORS1C1	1.71e-83	1.40542	0.283	0.188	5.07e-79	Cancer_Hypoxia/EMT	PSORS1C1
SLC33A1	2.2e-83	1.17152	0.441	0.388	6.53e-79	Cancer_Hypoxia/EMT	SLC33A1
ST13	5.06e-83	0.313971	0.942	0.974	1.5e-78	Cancer_Hypoxia/EMT	ST13
ZFAND1	6.06e-83	0.901677	0.513	0.485	1.8e-78	Cancer_Hypoxia/EMT	ZFAND1
NDEL1	6.45e-83	0.96504	0.565	0.564	1.91e-78	Cancer_Hypoxia/EMT	NDEL1
PAM1	7.44e-83	1.37412	0.473	0.428	2.21e-78	Cancer_Hypoxia/EMT	PAM
DDX50	7.72e-82	0.658075	0.665	0.709	2.29e-77	Cancer_Hypoxia/EMT	DDX50
FN11	1.38e-81	0.643291	0.819	0.832	4.1e-77	Cancer_Hypoxia/EMT	FN1
SH3YL1	7.56e-81	1.28511	0.368	0.29	2.24e-76	Cancer_Hypoxia/EMT	SH3YL1
ANO6	8.11e-81	0.764065	0.639	0.669	2.41e-76	Cancer_Hypoxia/EMT	ANO6
LINC00862	1.21e-79	1.13433	0.454	0.397	3.6e-75	Cancer_Hypoxia/EMT	LINC00862
FUT11	2.45e-79	1.02366	0.46	0.406	7.27e-75	Cancer_Hypoxia/EMT	FUT11
BACH1	3.03e-79	0.525694	0.749	0.777	8.97e-75	Cancer_Hypoxia/EMT	BACH1
MINDY2	3.06e-79	0.996198	0.528	0.516	9.08e-75	Cancer_Hypoxia/EMT	MINDY2
SPCS2	4.17e-79	0.404604	0.949	0.981	1.24e-74	Cancer_Hypoxia/EMT	SPCS2
NONO	1.42e-78	0.395759	0.872	0.919	4.21e-74	Cancer_Hypoxia/EMT	NONO
AARS1	1.84e-78	1.07471	0.528	0.531	5.45e-74	Cancer_Hypoxia/EMT	AARS
ZNF274	2.27e-78	1.31124	0.327	0.239	6.72e-74	Cancer_Hypoxia/EMT	ZNF274
RUNX1	2.83e-78	1.04969	0.486	0.447	8.39e-74	Cancer_Hypoxia/EMT	RUNX1
ITGB1-DT	3.69e-78	0.670132	0.761	0.807	1.09e-73	Cancer_Hypoxia/EMT	ITGB1-DT
DCTN2	5.51e-78	0.48766	0.747	0.807	1.63e-73	Cancer_Hypoxia/EMT	DCTN2
TMEM541	1.07e-77	0.835052	0.529	0.498	3.17e-73	Cancer_Hypoxia/EMT	TMEM54
TARSL2	4.34e-77	1.07168	0.485	0.461	1.29e-72	Cancer_Hypoxia/EMT	TARSL2
DDB2	5.91e-77	1.31098	0.41	0.352	1.75e-72	Cancer_Hypoxia/EMT	DDB2
ELK3	1.1e-76	1.28903	0.445	0.407	3.27e-72	Cancer_Hypoxia/EMT	ELK3
TCEAL91	3.33e-76	0.690214	0.664	0.71	9.87e-72	Cancer_Hypoxia/EMT	TCEAL9
PDIA4	6.99e-76	1.47137	0.75	0.864	2.07e-71	Cancer_Hypoxia/EMT	PDIA4
TRPC1	9.6e-76	1.08961	0.468	0.419	2.85e-71	Cancer_Hypoxia/EMT	TRPC1
CLDND1	1.29e-75	0.961272	0.489	0.456	3.81e-71	Cancer_Hypoxia/EMT	CLDND1
MRPL10	1.59e-75	0.599928	0.661	0.691	4.72e-71	Cancer_Hypoxia/EMT	MRPL10
OS9	1.66e-75	0.590572	0.701	0.748	4.91e-71	Cancer_Hypoxia/EMT	OS9
SLC38A2	3.93e-75	0.400672	0.904	0.934	1.16e-70	Cancer_Hypoxia/EMT	SLC38A2
KDM7A	5.68e-75	1.56385	0.345	0.268	1.69e-70	Cancer_Hypoxia/EMT	KDM7A
RYBP	6.95e-75	0.927674	0.552	0.551	2.06e-70	Cancer_Hypoxia/EMT	RYBP
PHLDA3	1.03e-74	0.791041	0.568	0.565	3.06e-70	Cancer_Hypoxia/EMT	PHLDA3
ESD	2.42e-74	0.385809	0.862	0.914	7.16e-70	Cancer_Hypoxia/EMT	ESD
NUCB1	6.2e-74	0.47707	0.78	0.835	1.84e-69	Cancer_Hypoxia/EMT	NUCB1
CSTB1	8.39e-74	0.476768	0.983	0.997	2.49e-69	Cancer_Hypoxia/EMT	CSTB
AC104461.1	1e-73	1.40508	0.289	0.2	2.97e-69	Cancer_Hypoxia/EMT	AC104461.1
TMEM18	1.1e-73	0.433452	0.791	0.846	3.27e-69	Cancer_Hypoxia/EMT	TMEM18
MBOAT2	1.33e-73	1.2606	0.389	0.321	3.95e-69	Cancer_Hypoxia/EMT	MBOAT2
AADACL2-AS1	7.05e-73	1.32595	0.551	0.523	2.09e-68	Cancer_Hypoxia/EMT	AADACL2-AS1
CTSB	7.35e-73	0.6121	0.769	0.838	2.18e-68	Cancer_Hypoxia/EMT	CTSB
COPB1	2.87e-72	0.4872	0.813	0.885	8.52e-68	Cancer_Hypoxia/EMT	COPB1
ABRAXAS1	4.26e-72	1.14549	0.374	0.306	1.26e-67	Cancer_Hypoxia/EMT	ABRAXAS1
GLRX3	7.4e-72	0.501438	0.75	0.802	2.19e-67	Cancer_Hypoxia/EMT	GLRX3
PDIA6	1.44e-71	0.544335	0.977	0.996	4.27e-67	Cancer_Hypoxia/EMT	PDIA6
PTEN	1.89e-71	0.624124	0.681	0.726	5.6e-67	Cancer_Hypoxia/EMT	PTEN
LTA4H	2.09e-71	0.496395	0.724	0.788	6.19e-67	Cancer_Hypoxia/EMT	LTA4H
AHNAK	2.52e-71	0.319939	0.938	0.977	7.47e-67	Cancer_Hypoxia/EMT	AHNAK
ADAM17	8.06e-71	0.767762	0.633	0.671	2.39e-66	Cancer_Hypoxia/EMT	ADAM17
MIR210HG	8.56e-71	0.587129	0.665	0.666	2.54e-66	Cancer_Hypoxia/EMT	MIR210HG
GUK1	1.11e-70	0.335636	0.948	0.98	3.3e-66	Cancer_Hypoxia/EMT	GUK1
LBH	1.24e-70	1.31031	0.341	0.265	3.68e-66	Cancer_Hypoxia/EMT	LBH
RNF24	1.86e-70	0.986921	0.457	0.414	5.52e-66	Cancer_Hypoxia/EMT	RNF24
DHPS	4.53e-70	0.78162	0.569	0.586	1.34e-65	Cancer_Hypoxia/EMT	DHPS
BCL10	7.66e-70	0.964044	0.447	0.399	2.27e-65	Cancer_Hypoxia/EMT	BCL10
CASK	8.76e-70	0.764102	0.654	0.693	2.6e-65	Cancer_Hypoxia/EMT	CASK
ZDHHC2	3.3e-69	1.10773	0.385	0.323	9.78e-65	Cancer_Hypoxia/EMT	ZDHHC2
ABL2	7.11e-69	1.28187	0.571	0.602	2.11e-64	Cancer_Hypoxia/EMT	ABL2
DAB21	9.98e-69	1.36107	0.262	0.177	2.96e-64	Cancer_Hypoxia/EMT	DAB2
HIST1H1C	2.26e-68	0.57392	0.785	0.827	6.71e-64	Cancer_Hypoxia/EMT	HIST1H1C
COPA1	3.64e-68	0.624428	0.739	0.815	1.08e-63	Cancer_Hypoxia/EMT	COPA
YPEL2	9.32e-68	1.33168	0.301	0.221	2.76e-63	Cancer_Hypoxia/EMT	YPEL2
JMJD6	1.57e-67	0.723717	0.598	0.627	4.65e-63	Cancer_Hypoxia/EMT	JMJD6
ANKLE2	4.01e-67	0.821469	0.548	0.555	1.19e-62	Cancer_Hypoxia/EMT	ANKLE2
UAP1	5.98e-67	1.18745	0.391	0.337	1.77e-62	Cancer_Hypoxia/EMT	UAP1
TCEAL3	6.85e-67	1.34249	0.311	0.234	2.03e-62	Cancer_Hypoxia/EMT	TCEAL3
FSTL3	1.77e-66	0.961912	0.527	0.525	5.24e-62	Cancer_Hypoxia/EMT	FSTL3
LAMP2	2.38e-66	0.656612	0.601	0.624	7.05e-62	Cancer_Hypoxia/EMT	LAMP2
C9orf85	3.8e-66	0.70839	0.584	0.611	1.13e-61	Cancer_Hypoxia/EMT	C9orf85
GPCPD11	2.42e-65	0.446195	0.847	0.893	7.18e-61	Cancer_Hypoxia/EMT	GPCPD1
EVA1B	9.1e-65	1.25536	0.318	0.243	2.7e-60	Cancer_Hypoxia/EMT	EVA1B
FLII	1.21e-64	0.810005	0.542	0.55	3.6e-60	Cancer_Hypoxia/EMT	FLII
PPP1R3B	1.39e-64	1.38643	0.251	0.169	4.13e-60	Cancer_Hypoxia/EMT	PPP1R3B
SEZ6L21	1.77e-64	0.620529	0.619	0.626	5.26e-60	Cancer_Hypoxia/EMT	SEZ6L2
TMBIM1	3.45e-64	1.08905	0.386	0.33	1.02e-59	Cancer_Hypoxia/EMT	TMBIM1
RELB1	4.2e-64	1.35588	0.326	0.25	1.25e-59	Cancer_Hypoxia/EMT	RELB
KRCC1	4.33e-64	0.975623	0.411	0.352	1.29e-59	Cancer_Hypoxia/EMT	KRCC1
LARP1B	4.96e-64	0.790514	0.624	0.678	1.47e-59	Cancer_Hypoxia/EMT	LARP1B
AIDA	5.9e-64	0.626092	0.625	0.667	1.75e-59	Cancer_Hypoxia/EMT	AIDA
SPSB3	9.71e-64	0.978901	0.447	0.417	2.88e-59	Cancer_Hypoxia/EMT	SPSB3
UGCG	2.39e-63	0.859666	0.558	0.557	7.09e-59	Cancer_Hypoxia/EMT	UGCG
SRP54	2.72e-63	0.721119	0.691	0.775	8.07e-59	Cancer_Hypoxia/EMT	SRP54
N4BP2L2	2.88e-63	0.555817	0.737	0.813	8.55e-59	Cancer_Hypoxia/EMT	N4BP2L2
VPS28	4.28e-63	0.299822	0.916	0.953	1.27e-58	Cancer_Hypoxia/EMT	VPS28
AP001816.1	1.18e-62	0.965562	0.402	0.346	3.5e-58	Cancer_Hypoxia/EMT	AP001816.1
HDAC11	2.37e-62	1.13579	0.348	0.28	7.03e-58	Cancer_Hypoxia/EMT	HDAC11
OSBP	3.81e-62	0.766184	0.589	0.624	1.13e-57	Cancer_Hypoxia/EMT	OSBP
COL5A2	4.26e-62	1.13013	0.551	0.574	1.26e-57	Cancer_Hypoxia/EMT	COL5A2
HYOU1	7.37e-62	1.45514	0.383	0.345	2.19e-57	Cancer_Hypoxia/EMT	HYOU1
GADD45A	1.27e-61	1.37056	0.4	0.36	3.76e-57	Cancer_Hypoxia/EMT	GADD45A
PKP2	1.36e-61	0.813654	0.541	0.534	4.02e-57	Cancer_Hypoxia/EMT	PKP2
MAFK	1.96e-61	1.0748	0.415	0.369	5.82e-57	Cancer_Hypoxia/EMT	MAFK
MAP4K4	3.73e-61	0.765445	0.726	0.809	1.11e-56	Cancer_Hypoxia/EMT	MAP4K4
LIN37	3.93e-61	1.01564	0.429	0.396	1.17e-56	Cancer_Hypoxia/EMT	LIN37
CA2	4.1e-61	1.65978	0.291	0.22	1.22e-56	Cancer_Hypoxia/EMT	CA2
TCP11L2	1.05e-60	1.18915	0.294	0.216	3.1e-56	Cancer_Hypoxia/EMT	TCP11L2
STAU1	3.69e-60	0.318862	0.857	0.92	1.1e-55	Cancer_Hypoxia/EMT	STAU1
AC005256.11	4.65e-60	1.24424	0.317	0.244	1.38e-55	Cancer_Hypoxia/EMT	AC005256.1
PERP	2.45e-59	0.30058	0.946	0.978	7.25e-55	Cancer_Hypoxia/EMT	PERP
RB1CC1	2.58e-59	0.434545	0.788	0.854	7.65e-55	Cancer_Hypoxia/EMT	RB1CC1
NEDD9	2.73e-59	0.841835	0.549	0.565	8.11e-55	Cancer_Hypoxia/EMT	NEDD9
WDR13	4.13e-59	0.494637	0.692	0.75	1.23e-54	Cancer_Hypoxia/EMT	WDR13
SEC61A1	4.15e-59	0.829589	0.556	0.589	1.23e-54	Cancer_Hypoxia/EMT	SEC61A1
SVIL1	5.62e-59	0.623189	0.776	0.841	1.67e-54	Cancer_Hypoxia/EMT	SVIL
DAP	6.44e-59	0.928609	0.517	0.531	1.91e-54	Cancer_Hypoxia/EMT	DAP
APH1B	9.01e-59	1.01894	0.383	0.329	2.67e-54	Cancer_Hypoxia/EMT	APH1B
SMURF2	1.67e-58	0.958118	0.552	0.578	4.95e-54	Cancer_Hypoxia/EMT	SMURF2
RAB34	2.18e-58	0.381623	0.832	0.892	6.46e-54	Cancer_Hypoxia/EMT	RAB34
EHD4	4.34e-58	1.236	0.331	0.268	1.29e-53	Cancer_Hypoxia/EMT	EHD4
CNIH1	4.39e-58	0.412944	0.771	0.831	1.3e-53	Cancer_Hypoxia/EMT	CNIH1
GNG10	4.43e-58	0.360988	0.83	0.891	1.31e-53	Cancer_Hypoxia/EMT	GNG10
SOS2	5.42e-58	0.841307	0.534	0.536	1.61e-53	Cancer_Hypoxia/EMT	SOS2
RAB8B	1.06e-57	0.979071	0.434	0.401	3.15e-53	Cancer_Hypoxia/EMT	RAB8B
CDK2AP2	1.62e-57	0.501972	0.786	0.863	4.79e-53	Cancer_Hypoxia/EMT	CDK2AP2
TXNL1	1.78e-57	0.404279	0.795	0.856	5.28e-53	Cancer_Hypoxia/EMT	TXNL1
PPIL3	2.1e-57	0.818895	0.484	0.474	6.22e-53	Cancer_Hypoxia/EMT	PPIL3
SWI5	2.81e-57	0.500467	0.749	0.822	8.34e-53	Cancer_Hypoxia/EMT	SWI5
MMP24OS	3.22e-57	0.30207	0.864	0.9	9.54e-53	Cancer_Hypoxia/EMT	MMP24OS
GRAMD1A	1.47e-56	0.431977	0.753	0.819	4.36e-52	Cancer_Hypoxia/EMT	GRAMD1A
PRRC1	2.45e-56	1.23175	0.377	0.334	7.26e-52	Cancer_Hypoxia/EMT	PRRC1
SDC4	3.17e-56	1.08928	0.459	0.449	9.42e-52	Cancer_Hypoxia/EMT	SDC4
BUD31	4.28e-56	0.373075	0.86	0.916	1.27e-51	Cancer_Hypoxia/EMT	BUD31
RELA	4.56e-56	0.907964	0.463	0.453	1.35e-51	Cancer_Hypoxia/EMT	RELA
PFKFB4	6.02e-56	1.3536	0.272	0.198	1.78e-51	Cancer_Hypoxia/EMT	PFKFB4
MXRA7	6.48e-56	1.08501	0.368	0.319	1.92e-51	Cancer_Hypoxia/EMT	MXRA7
TPD52	7.11e-56	0.530866	0.727	0.798	2.11e-51	Cancer_Hypoxia/EMT	TPD52
MIA3	9.11e-56	0.677588	0.625	0.678	2.7e-51	Cancer_Hypoxia/EMT	MIA3
NPEPPS	1.02e-55	0.514905	0.701	0.772	3.02e-51	Cancer_Hypoxia/EMT	NPEPPS
CD164	1.33e-55	0.478847	0.692	0.757	3.95e-51	Cancer_Hypoxia/EMT	CD164
APBB2	2.15e-55	1.17843	0.449	0.423	6.39e-51	Cancer_Hypoxia/EMT	APBB2
PRKAG2	2.7e-55	0.613758	0.714	0.762	8.01e-51	Cancer_Hypoxia/EMT	PRKAG2
TMF1	6.75e-55	0.853527	0.543	0.567	2e-50	Cancer_Hypoxia/EMT	TMF1
POLR3D	9.04e-55	0.763263	0.597	0.652	2.68e-50	Cancer_Hypoxia/EMT	POLR3D
HBP1	1.16e-54	0.809724	0.483	0.457	3.45e-50	Cancer_Hypoxia/EMT	HBP1
CYTH2	1.8e-54	0.790271	0.495	0.492	5.34e-50	Cancer_Hypoxia/EMT	CYTH2
PTBP3	3.54e-54	0.518563	0.721	0.781	1.05e-49	Cancer_Hypoxia/EMT	PTBP3
PHLDB2	6.86e-54	1.11594	0.737	0.805	2.04e-49	Cancer_Hypoxia/EMT	PHLDB2
AGPAT2	1.34e-53	0.407633	0.848	0.907	3.97e-49	Cancer_Hypoxia/EMT	AGPAT2
ARL6IP6	2.57e-53	0.91071	0.447	0.422	7.63e-49	Cancer_Hypoxia/EMT	ARL6IP6
RPP21	3.88e-53	0.402156	0.774	0.833	1.15e-48	Cancer_Hypoxia/EMT	RPP21
JOSD1	4.08e-53	0.663616	0.564	0.577	1.21e-48	Cancer_Hypoxia/EMT	JOSD1
PLEKHA1	5.14e-53	0.633277	0.623	0.677	1.53e-48	Cancer_Hypoxia/EMT	PLEKHA1
SERTAD1	5.76e-53	0.436851	0.768	0.818	1.71e-48	Cancer_Hypoxia/EMT	SERTAD1
RNMT	9.55e-53	0.659141	0.681	0.757	2.83e-48	Cancer_Hypoxia/EMT	RNMT
MARCKS	1.24e-52	0.311949	0.899	0.955	3.68e-48	Cancer_Hypoxia/EMT	MARCKS
SPAG41	1.25e-52	0.749354	0.492	0.459	3.72e-48	Cancer_Hypoxia/EMT	SPAG4
RAB6A1	6.31e-52	0.672563	0.624	0.676	1.87e-47	Cancer_Hypoxia/EMT	RAB6A
MIR22HG	6.55e-52	0.761775	0.535	0.545	1.94e-47	Cancer_Hypoxia/EMT	MIR22HG
SPTBN1	7.88e-52	0.337316	0.915	0.957	2.34e-47	Cancer_Hypoxia/EMT	SPTBN1
CREB3	1.02e-51	0.977994	0.478	0.486	3.02e-47	Cancer_Hypoxia/EMT	CREB3
ITPR3	1.33e-51	0.902662	0.464	0.457	3.93e-47	Cancer_Hypoxia/EMT	ITPR3
PMPCB	1.34e-51	0.414847	0.752	0.82	3.98e-47	Cancer_Hypoxia/EMT	PMPCB
PNMA21	3.51e-51	1.02198	0.338	0.275	1.04e-46	Cancer_Hypoxia/EMT	PNMA2
ARL11	4.9e-51	0.687655	0.621	0.684	1.45e-46	Cancer_Hypoxia/EMT	ARL1
DDX17	9.14e-51	0.360949	0.795	0.867	2.71e-46	Cancer_Hypoxia/EMT	DDX17
ACTN1	1.1e-50	0.437902	0.78	0.871	3.25e-46	Cancer_Hypoxia/EMT	ACTN1
ZMYND8	1.15e-50	0.428541	0.733	0.778	3.4e-46	Cancer_Hypoxia/EMT	ZMYND8
UFSP2	1.37e-50	0.943624	0.412	0.384	4.07e-46	Cancer_Hypoxia/EMT	UFSP2
DAD1	1.5e-50	0.305863	0.969	0.989	4.46e-46	Cancer_Hypoxia/EMT	DAD1
SIGIRR	2.13e-50	0.432207	0.774	0.836	6.32e-46	Cancer_Hypoxia/EMT	SIGIRR
FAM219A	4.52e-50	1.12473	0.34	0.287	1.34e-45	Cancer_Hypoxia/EMT	FAM219A
BTF3L4	6.79e-50	0.587861	0.617	0.67	2.01e-45	Cancer_Hypoxia/EMT	BTF3L4
MAP2K2	1.56e-49	0.30867	0.841	0.898	4.63e-45	Cancer_Hypoxia/EMT	MAP2K2
NRSN2-AS1	2.18e-49	0.746874	0.493	0.488	6.46e-45	Cancer_Hypoxia/EMT	NRSN2-AS1
GOLT1B	2.42e-49	0.850192	0.529	0.559	7.17e-45	Cancer_Hypoxia/EMT	GOLT1B
IDS1	2.92e-49	0.807664	0.476	0.472	8.67e-45	Cancer_Hypoxia/EMT	IDS
VAMP2	5.47e-49	0.54478	0.622	0.672	1.62e-44	Cancer_Hypoxia/EMT	VAMP2
STK19	5.51e-49	1.19486	0.306	0.249	1.63e-44	Cancer_Hypoxia/EMT	STK19
C20orf194	1.34e-48	0.766907	0.603	0.65	3.97e-44	Cancer_Hypoxia/EMT	C20orf194
MESD	2.55e-48	0.321488	0.922	0.962	7.56e-44	Cancer_Hypoxia/EMT	MESD
TMEM39A	2.84e-48	1.24188	0.326	0.274	8.43e-44	Cancer_Hypoxia/EMT	TMEM39A
HOOK3	2.9e-48	0.634777	0.586	0.629	8.6e-44	Cancer_Hypoxia/EMT	HOOK3
ABHD17C	4.01e-48	0.864958	0.478	0.46	1.19e-43	Cancer_Hypoxia/EMT	ABHD17C
CEP95	5e-48	0.689875	0.586	0.618	1.48e-43	Cancer_Hypoxia/EMT	CEP95
F2R	5.18e-48	1.19636	0.335	0.286	1.54e-43	Cancer_Hypoxia/EMT	F2R
AIP	5.31e-48	0.500925	0.659	0.716	1.57e-43	Cancer_Hypoxia/EMT	AIP
SEC63	1.21e-47	0.570993	0.676	0.749	3.58e-43	Cancer_Hypoxia/EMT	SEC63
DUSP5	2.3e-47	0.691479	0.645	0.668	6.82e-43	Cancer_Hypoxia/EMT	DUSP5
TRIQK	3.24e-47	0.996365	0.387	0.351	9.62e-43	Cancer_Hypoxia/EMT	TRIQK
EFL1	3.48e-47	0.935952	0.47	0.476	1.03e-42	Cancer_Hypoxia/EMT	EFL1
EPS8L2	4.56e-47	0.680555	0.517	0.531	1.35e-42	Cancer_Hypoxia/EMT	EPS8L2
LINC00662	4.69e-47	0.629876	0.654	0.712	1.39e-42	Cancer_Hypoxia/EMT	LINC00662
DERL2	5.87e-47	0.602971	0.69	0.773	1.74e-42	Cancer_Hypoxia/EMT	DERL2
CCDC93	9.43e-47	1.12612	0.356	0.316	2.8e-42	Cancer_Hypoxia/EMT	CCDC93
BX890604.2	1.66e-46	1.01037	0.389	0.36	4.92e-42	Cancer_Hypoxia/EMT	BX890604.2
ITSN2	1.93e-46	0.57501	0.656	0.722	5.72e-42	Cancer_Hypoxia/EMT	ITSN2
GOLGA31	1.96e-46	0.841194	0.503	0.52	5.82e-42	Cancer_Hypoxia/EMT	GOLGA3
TRIB1	2.56e-46	0.568998	0.679	0.719	7.59e-42	Cancer_Hypoxia/EMT	TRIB1
UBE2D2	2.65e-46	0.2537	0.913	0.96	7.85e-42	Cancer_Hypoxia/EMT	UBE2D2
RAB40C1	3.63e-46	1.09833	0.372	0.334	1.08e-41	Cancer_Hypoxia/EMT	RAB40C
CHMP5	4.69e-46	0.337553	0.794	0.87	1.39e-41	Cancer_Hypoxia/EMT	CHMP5
YIPF3	5.36e-46	0.608267	0.58	0.625	1.59e-41	Cancer_Hypoxia/EMT	YIPF3
MFSD10	5.48e-46	0.499346	0.669	0.747	1.63e-41	Cancer_Hypoxia/EMT	MFSD10
CCNB1IP1	8.1e-46	0.800402	0.47	0.469	2.4e-41	Cancer_Hypoxia/EMT	CCNB1IP1
CNN2	2.61e-45	0.70999	0.529	0.56	7.75e-41	Cancer_Hypoxia/EMT	CNN2
BLZF1	3.06e-45	1.17513	0.396	0.369	9.08e-41	Cancer_Hypoxia/EMT	BLZF1
GOLGA4	3.58e-45	0.480262	0.901	0.956	1.06e-40	Cancer_Hypoxia/EMT	GOLGA4
CPNE81	6.26e-45	0.735432	0.559	0.589	1.86e-40	Cancer_Hypoxia/EMT	CPNE8
SERPINB6	2.03e-44	0.399122	0.796	0.872	6.01e-40	Cancer_Hypoxia/EMT	SERPINB6
IGFBP11	2.24e-44	0.817909	0.703	0.763	6.64e-40	Cancer_Hypoxia/EMT	IGFBP1
TPD52L2	2.51e-44	0.735656	0.528	0.558	7.44e-40	Cancer_Hypoxia/EMT	TPD52L2
CRELD2	2.8e-44	1.38272	0.518	0.594	8.3e-40	Cancer_Hypoxia/EMT	CRELD2
GGNBP2	3.28e-44	0.330667	0.827	0.897	9.72e-40	Cancer_Hypoxia/EMT	GGNBP2
EIF4H	6.41e-44	0.39501	0.747	0.829	1.9e-39	Cancer_Hypoxia/EMT	EIF4H
SPIRE1	1.5e-43	0.74165	0.532	0.548	4.46e-39	Cancer_Hypoxia/EMT	SPIRE1
RAB5A	2.03e-43	0.648837	0.587	0.636	6.01e-39	Cancer_Hypoxia/EMT	RAB5A
PRKCA1	2.65e-43	0.487815	0.915	0.959	7.86e-39	Cancer_Hypoxia/EMT	PRKCA
KMT2A	3.98e-43	0.60672	0.587	0.635	1.18e-38	Cancer_Hypoxia/EMT	KMT2A
EEPD1	4.32e-43	1.31106	0.278	0.221	1.28e-38	Cancer_Hypoxia/EMT	EEPD1
LENG1	6.82e-43	0.654367	0.531	0.56	2.02e-38	Cancer_Hypoxia/EMT	LENG1
TBC1D20	6.98e-43	0.677813	0.546	0.582	2.07e-38	Cancer_Hypoxia/EMT	TBC1D20
LYSMD31	1.27e-42	1.14371	0.348	0.309	3.76e-38	Cancer_Hypoxia/EMT	LYSMD3
VPS35	1.85e-42	0.294913	0.841	0.901	5.49e-38	Cancer_Hypoxia/EMT	VPS35
OSBPL8	1.94e-42	0.400073	0.773	0.85	5.76e-38	Cancer_Hypoxia/EMT	OSBPL8
RPS6KC1	2.32e-42	1.07669	0.461	0.463	6.89e-38	Cancer_Hypoxia/EMT	RPS6KC1
ARMCX6	2.54e-42	1.22258	0.271	0.217	7.53e-38	Cancer_Hypoxia/EMT	ARMCX6
CAMK2N1	3.84e-42	0.381817	0.916	0.961	1.14e-37	Cancer_Hypoxia/EMT	CAMK2N1
GK	6.92e-42	1.56762	0.293	0.24	2.05e-37	Cancer_Hypoxia/EMT	GK
ILK	8.55e-42	0.631452	0.567	0.618	2.54e-37	Cancer_Hypoxia/EMT	ILK
CCNY	1.02e-41	0.502135	0.732	0.811	3.03e-37	Cancer_Hypoxia/EMT	CCNY
ORAI3	1.45e-41	0.55257	0.553	0.544	4.31e-37	Cancer_Hypoxia/EMT	ORAI3
TOR4A	1.72e-41	1.23471	0.267	0.212	5.09e-37	Cancer_Hypoxia/EMT	TOR4A
PLSCR3	2.45e-41	1.19637	0.286	0.236	7.26e-37	Cancer_Hypoxia/EMT	PLSCR3
CCDC88A	3.47e-41	0.385083	0.866	0.937	1.03e-36	Cancer_Hypoxia/EMT	CCDC88A
PCNP	3.67e-41	0.394519	0.752	0.831	1.09e-36	Cancer_Hypoxia/EMT	PCNP
APP	3.81e-41	0.401699	0.798	0.875	1.13e-36	Cancer_Hypoxia/EMT	APP
ARMCX31	4.13e-41	0.830224	0.455	0.453	1.22e-36	Cancer_Hypoxia/EMT	ARMCX3
PPP2R2C	4.38e-41	1.12645	0.335	0.296	1.3e-36	Cancer_Hypoxia/EMT	PPP2R2C
LIMS1	1.18e-40	0.387628	0.775	0.857	3.48e-36	Cancer_Hypoxia/EMT	LIMS1
CAMK1D1	1.31e-40	1.10984	0.282	0.22	3.87e-36	Cancer_Hypoxia/EMT	CAMK1D
ADPRM	1.31e-40	1.24899	0.253	0.197	3.88e-36	Cancer_Hypoxia/EMT	ADPRM
MSANTD3	2.51e-40	0.748003	0.513	0.544	7.45e-36	Cancer_Hypoxia/EMT	MSANTD3
ERN1	2.66e-40	0.916854	0.526	0.562	7.89e-36	Cancer_Hypoxia/EMT	ERN1
UBE2J1	3.66e-40	0.831283	0.48	0.496	1.09e-35	Cancer_Hypoxia/EMT	UBE2J1
LINC010061	8.6e-40	1.03894	0.319	0.272	2.55e-35	Cancer_Hypoxia/EMT	LINC01006
DUSP1	9.88e-40	0.40271	0.92	0.963	2.93e-35	Cancer_Hypoxia/EMT	DUSP1
IMPDH2	1.14e-39	0.313091	0.832	0.913	3.38e-35	Cancer_Hypoxia/EMT	IMPDH2
BHLHE40	1.28e-39	0.660681	0.687	0.756	3.79e-35	Cancer_Hypoxia/EMT	BHLHE40
KMT2E	2.19e-39	0.54774	0.647	0.719	6.49e-35	Cancer_Hypoxia/EMT	KMT2E
ZNF292	2.55e-39	0.678258	0.589	0.641	7.57e-35	Cancer_Hypoxia/EMT	ZNF292
ATP2B1	4.08e-39	0.39643	0.901	0.958	1.21e-34	Cancer_Hypoxia/EMT	ATP2B1
RTCA	4.19e-39	0.801362	0.429	0.422	1.24e-34	Cancer_Hypoxia/EMT	RTCA
MEIS31	4.57e-39	0.7319	0.48	0.486	1.36e-34	Cancer_Hypoxia/EMT	MEIS3
DAAM1	7.27e-39	1.17546	0.325	0.283	2.16e-34	Cancer_Hypoxia/EMT	DAAM1
PTPN12	1.03e-38	0.318027	0.889	0.946	3.06e-34	Cancer_Hypoxia/EMT	PTPN12
AGFG1	1.57e-38	0.308185	0.844	0.905	4.67e-34	Cancer_Hypoxia/EMT	AGFG1
KLF16	3.09e-38	1.33971	0.253	0.201	9.17e-34	Cancer_Hypoxia/EMT	KLF16
FBXL2	4.09e-38	0.806522	0.537	0.559	1.21e-33	Cancer_Hypoxia/EMT	FBXL2
ZFPM1	5.98e-38	0.382937	0.72	0.789	1.77e-33	Cancer_Hypoxia/EMT	ZFPM1
PRSS3	6.16e-38	1.18011	0.371	0.338	1.83e-33	Cancer_Hypoxia/EMT	PRSS3
CCDC59	6.17e-38	0.374119	0.766	0.841	1.83e-33	Cancer_Hypoxia/EMT	CCDC59
RHOQ	6.91e-38	0.529219	0.645	0.707	2.05e-33	Cancer_Hypoxia/EMT	RHOQ
IGFBP5	8.16e-38	0.926966	0.437	0.383	2.42e-33	Cancer_Hypoxia/EMT	IGFBP5
TFPI2	1.12e-37	0.388533	0.322	0.509	3.31e-33	Cancer_Hypoxia/EMT	TFPI2
PDCD6IP	1.18e-37	0.389415	0.732	0.813	3.51e-33	Cancer_Hypoxia/EMT	PDCD6IP
DYNC1LI2	1.32e-37	0.47587	0.683	0.766	3.91e-33	Cancer_Hypoxia/EMT	DYNC1LI2
GORASP2	1.59e-37	0.696581	0.574	0.649	4.71e-33	Cancer_Hypoxia/EMT	GORASP2
DYNLT31	1.98e-37	0.638024	0.534	0.574	5.89e-33	Cancer_Hypoxia/EMT	DYNLT3
PCMTD1	2.04e-37	0.615127	0.546	0.585	6.05e-33	Cancer_Hypoxia/EMT	PCMTD1
EFCAB13	4.96e-37	1.13928	0.317	0.273	1.47e-32	Cancer_Hypoxia/EMT	EFCAB13
CDKN1B	5.91e-37	0.820586	0.442	0.439	1.75e-32	Cancer_Hypoxia/EMT	CDKN1B
ITPRID2	6.37e-37	0.548431	0.62	0.672	1.89e-32	Cancer_Hypoxia/EMT	ITPRID2
ATP7A	7.85e-37	1.1141	0.294	0.244	2.33e-32	Cancer_Hypoxia/EMT	ATP7A
DOCK5	1.31e-36	0.448847	0.873	0.925	3.88e-32	Cancer_Hypoxia/EMT	DOCK5
CSNK1E	2.57e-36	0.758444	0.494	0.525	7.63e-32	Cancer_Hypoxia/EMT	CSNK1E
RESF1	4.29e-36	0.829169	0.466	0.475	1.27e-31	Cancer_Hypoxia/EMT	RESF1
CORO1B	4.45e-36	0.532258	0.6	0.653	1.32e-31	Cancer_Hypoxia/EMT	CORO1B
FLNB	4.46e-36	0.406855	0.863	0.935	1.32e-31	Cancer_Hypoxia/EMT	FLNB
MRPL45	4.59e-36	0.411804	0.69	0.768	1.36e-31	Cancer_Hypoxia/EMT	MRPL45
ZDBF2	5.66e-36	1.04953	0.341	0.308	1.68e-31	Cancer_Hypoxia/EMT	ZDBF2
HNRNPDL	1.06e-35	0.285038	0.894	0.949	3.15e-31	Cancer_Hypoxia/EMT	HNRNPDL
IFI27L21	1.24e-35	0.677531	0.511	0.523	3.68e-31	Cancer_Hypoxia/EMT	IFI27L2
USO1	2.04e-35	0.550955	0.614	0.689	6.05e-31	Cancer_Hypoxia/EMT	USO1
PHC2	2.77e-35	0.701467	0.52	0.558	8.23e-31	Cancer_Hypoxia/EMT	PHC2
EIF3L	4.24e-35	0.292549	0.793	0.876	1.26e-30	Cancer_Hypoxia/EMT	EIF3L
N4BP2	4.64e-35	1.17792	0.302	0.261	1.38e-30	Cancer_Hypoxia/EMT	N4BP2
EPN1	4.71e-35	0.413567	0.679	0.756	1.4e-30	Cancer_Hypoxia/EMT	EPN1
FMNL2	4.74e-35	0.553183	0.756	0.826	1.41e-30	Cancer_Hypoxia/EMT	FMNL2
TULP3	7.84e-35	0.841054	0.436	0.44	2.32e-30	Cancer_Hypoxia/EMT	TULP3
PAK2	9.02e-35	0.305758	0.8	0.881	2.67e-30	Cancer_Hypoxia/EMT	PAK2
KDSR	1.1e-34	0.535187	0.587	0.643	3.27e-30	Cancer_Hypoxia/EMT	KDSR
LPIN21	1.19e-34	0.630652	0.557	0.6	3.52e-30	Cancer_Hypoxia/EMT	LPIN2
TMCO3	2.09e-34	0.840078	0.411	0.4	6.19e-30	Cancer_Hypoxia/EMT	TMCO3
RAB31	3.8e-34	0.87558	0.527	0.58	1.13e-29	Cancer_Hypoxia/EMT	RAB31
GADD45B	4.61e-34	0.833494	0.514	0.533	1.37e-29	Cancer_Hypoxia/EMT	GADD45B
DSG2	4.73e-34	0.415637	0.721	0.811	1.4e-29	Cancer_Hypoxia/EMT	DSG2
ARHGEF10	5.24e-34	0.872739	0.461	0.471	1.55e-29	Cancer_Hypoxia/EMT	ARHGEF10
PPFIBP1	8.14e-34	0.677316	0.577	0.641	2.41e-29	Cancer_Hypoxia/EMT	PPFIBP1
USP53	1.03e-33	0.608964	0.625	0.688	3.05e-29	Cancer_Hypoxia/EMT	USP53
CREBRF	1.16e-33	0.656491	0.464	0.446	3.44e-29	Cancer_Hypoxia/EMT	CREBRF
JAK1	1.31e-33	0.409858	0.726	0.809	3.88e-29	Cancer_Hypoxia/EMT	JAK1
PDLIM7	3.54e-33	1.3533	0.254	0.211	1.05e-28	Cancer_Hypoxia/EMT	PDLIM7
TNFRSF10B	6.21e-33	0.678701	0.606	0.674	1.84e-28	Cancer_Hypoxia/EMT	TNFRSF10B
NT5DC1	6.77e-33	0.513497	0.592	0.65	2.01e-28	Cancer_Hypoxia/EMT	NT5DC1
SLC25A36	9.66e-33	0.727779	0.495	0.527	2.87e-28	Cancer_Hypoxia/EMT	SLC25A36
TLE1	1.15e-32	0.569414	0.597	0.659	3.41e-28	Cancer_Hypoxia/EMT	TLE1
HEBP1	1.32e-32	0.489536	0.595	0.657	3.91e-28	Cancer_Hypoxia/EMT	HEBP1
PSMF1	1.46e-32	0.325079	0.779	0.861	4.32e-28	Cancer_Hypoxia/EMT	PSMF1
GNA13	1.7e-32	0.845548	0.404	0.395	5.03e-28	Cancer_Hypoxia/EMT	GNA13
CTNNAL1	2.44e-32	0.822847	0.537	0.579	7.24e-28	Cancer_Hypoxia/EMT	CTNNAL1
AKAP9	2.79e-32	0.406727	0.829	0.915	8.26e-28	Cancer_Hypoxia/EMT	AKAP9
CEP350	4.62e-32	0.460349	0.689	0.768	1.37e-27	Cancer_Hypoxia/EMT	CEP350
NKAP	4.73e-32	0.391458	0.745	0.842	1.4e-27	Cancer_Hypoxia/EMT	NKAP
ITGAV	8.96e-32	1.03871	0.492	0.538	2.66e-27	Cancer_Hypoxia/EMT	ITGAV
NEPRO	9.03e-32	0.749884	0.444	0.456	2.68e-27	Cancer_Hypoxia/EMT	NEPRO
EIF5	1.54e-31	0.264054	0.89	0.945	4.56e-27	Cancer_Hypoxia/EMT	EIF5
SEPTIN1	2.42e-31	0.854051	0.372	0.352	7.19e-27	Cancer_Hypoxia/EMT	SEPTIN1
BOD1	2.85e-31	0.563326	0.567	0.63	8.44e-27	Cancer_Hypoxia/EMT	BOD1
KCNN4	2.96e-31	1.17815	0.261	0.217	8.79e-27	Cancer_Hypoxia/EMT	KCNN4
EPRS	3.09e-31	0.350417	0.816	0.898	9.18e-27	Cancer_Hypoxia/EMT	EPRS
DBNDD2	3.29e-31	0.965171	0.318	0.283	9.77e-27	Cancer_Hypoxia/EMT	DBNDD2
MOB2	3.68e-31	0.776591	0.432	0.444	1.09e-26	Cancer_Hypoxia/EMT	MOB2
LINC01578	4.26e-31	0.395871	0.717	0.804	1.26e-26	Cancer_Hypoxia/EMT	LINC01578
PLIN21	4.91e-31	0.873008	0.781	0.891	1.46e-26	Cancer_Hypoxia/EMT	PLIN2
HS1BP3	4.92e-31	0.950577	0.343	0.32	1.46e-26	Cancer_Hypoxia/EMT	HS1BP3
SNRPB2	7.86e-31	0.257067	0.925	0.963	2.33e-26	Cancer_Hypoxia/EMT	SNRPB2
MAGED21	8.47e-31	0.7606	0.438	0.442	2.51e-26	Cancer_Hypoxia/EMT	MAGED2
TM9SF2	8.69e-31	0.534498	0.599	0.672	2.58e-26	Cancer_Hypoxia/EMT	TM9SF2
CCPG1	1.22e-30	0.472518	0.771	0.866	3.62e-26	Cancer_Hypoxia/EMT	CCPG1
SRP72	1.9e-30	0.340604	0.78	0.863	5.62e-26	Cancer_Hypoxia/EMT	SRP72
AC046134.2	2.08e-30	1.13603	0.263	0.219	6.16e-26	Cancer_Hypoxia/EMT	AC046134.2
LAMB2	2.39e-30	0.888682	0.339	0.31	7.09e-26	Cancer_Hypoxia/EMT	LAMB2
GEMIN8	2.72e-30	1.02059	0.298	0.262	8.06e-26	Cancer_Hypoxia/EMT	GEMIN8
KDELR21	2.78e-30	0.342192	0.783	0.863	8.26e-26	Cancer_Hypoxia/EMT	KDELR2
GJA1	3.93e-30	1.0363	0.315	0.279	1.17e-25	Cancer_Hypoxia/EMT	GJA1
DALRD3	4.78e-30	0.635628	0.489	0.528	1.42e-25	Cancer_Hypoxia/EMT	DALRD3
NFIL3	5.93e-30	0.798359	0.448	0.451	1.76e-25	Cancer_Hypoxia/EMT	NFIL3
CYTOR	5.97e-30	0.375657	0.85	0.923	1.77e-25	Cancer_Hypoxia/EMT	CYTOR
CCDC80	6.77e-30	1.42422	0.285	0.248	2.01e-25	Cancer_Hypoxia/EMT	CCDC80
CFAP36	1.07e-29	0.350408	0.761	0.853	3.17e-25	Cancer_Hypoxia/EMT	CFAP36
AP1S2	2.09e-29	0.993255	0.341	0.322	6.21e-25	Cancer_Hypoxia/EMT	AP1S2
RAB22A	3.61e-29	0.50841	0.587	0.645	1.07e-24	Cancer_Hypoxia/EMT	RAB22A
DCBLD1	4.13e-29	1.01851	0.376	0.364	1.23e-24	Cancer_Hypoxia/EMT	DCBLD1
NME71	4.17e-29	0.591379	0.57	0.639	1.24e-24	Cancer_Hypoxia/EMT	NME7
BCAP29	6.36e-29	0.431934	0.672	0.762	1.89e-24	Cancer_Hypoxia/EMT	BCAP29
SEC14L1	6.98e-29	0.670911	0.49	0.521	2.07e-24	Cancer_Hypoxia/EMT	SEC14L1
ARID3A	6.98e-29	0.990653	0.325	0.296	2.07e-24	Cancer_Hypoxia/EMT	ARID3A
BMPR2	1.09e-28	0.674158	0.564	0.625	3.22e-24	Cancer_Hypoxia/EMT	BMPR2
STK38L	1.23e-28	1.24345	0.321	0.298	3.65e-24	Cancer_Hypoxia/EMT	STK38L
TARS1	2.39e-28	0.371875	0.723	0.807	7.09e-24	Cancer_Hypoxia/EMT	TARS
ZBTB8A	3.25e-28	1.07585	0.292	0.259	9.65e-24	Cancer_Hypoxia/EMT	ZBTB8A
CALR	4.05e-28	0.540933	0.912	0.97	1.2e-23	Cancer_Hypoxia/EMT	CALR
POLL	4.7e-28	0.892518	0.343	0.323	1.39e-23	Cancer_Hypoxia/EMT	POLL
PHF3	5.01e-28	0.431464	0.66	0.742	1.49e-23	Cancer_Hypoxia/EMT	PHF3
ZNF579	5.56e-28	0.837341	0.375	0.363	1.65e-23	Cancer_Hypoxia/EMT	ZNF579
PHLDB3	5.72e-28	1.04078	0.29	0.256	1.7e-23	Cancer_Hypoxia/EMT	PHLDB3
RHEB	6.68e-28	0.291687	0.862	0.921	1.98e-23	Cancer_Hypoxia/EMT	RHEB
RASA2	9.17e-28	0.725274	0.53	0.575	2.72e-23	Cancer_Hypoxia/EMT	RASA2
MDM2	1.05e-27	1.19494	0.489	0.531	3.11e-23	Cancer_Hypoxia/EMT	MDM2
[truncated: 4,863 more rows]

## Sheet: Fibroblasts
	p_val	avg_log2FC	pct.1	pct.2	p_val_adj	cluster	gene
COL6A2	0	4.57433	0.951	0.137	0	Fibro_FAPhigh	COL6A2
COL6A3	0	4.03894	0.954	0.158	0	Fibro_FAPhigh	COL6A3
IFITM3	0	3.96677	0.937	0.146	0	Fibro_FAPhigh	IFITM3
NUPR1	0	3.94573	0.901	0.113	0	Fibro_FAPhigh	NUPR1
COL1A2	0	4.26899	0.916	0.129	0	Fibro_FAPhigh	COL1A2
BGN	0	4.10149	0.888	0.11	0	Fibro_FAPhigh	BGN
COL6A1	0	4.59458	0.889	0.116	0	Fibro_FAPhigh	COL6A1
SELENOM	0	3.4097	0.892	0.141	0	Fibro_FAPhigh	SELENOM
COL1A1	0	4.35228	0.838	0.108	0	Fibro_FAPhigh	COL1A1
COL18A1	0	3.45232	0.848	0.122	0	Fibro_FAPhigh	COL18A1
IFI16	0	3.86292	0.794	0.08	0	Fibro_FAPhigh	IFI16
CIRBP	0	2.59845	0.891	0.184	0	Fibro_FAPhigh	CIRBP
GYPC	0	4.13387	0.765	0.063	0	Fibro_FAPhigh	GYPC
SPARC	0	3.8576	0.781	0.084	0	Fibro_FAPhigh	SPARC
EVA1B	0	3.74201	0.775	0.085	0	Fibro_FAPhigh	EVA1B
LMAN1	0	2.53824	0.927	0.242	0	Fibro_FAPhigh	LMAN1
PRKG1	0	3.61742	0.806	0.126	0	Fibro_FAPhigh	PRKG1
VEGFA	0	2.98011	0.849	0.172	0	Fibro_FAPhigh	VEGFA
HLA-A	0	2.48978	0.834	0.157	0	Fibro_FAPhigh	HLA-A
CCNI	0	2.23636	0.923	0.251	0	Fibro_FAPhigh	CCNI
OSTC	0	2.11532	0.899	0.228	0	Fibro_FAPhigh	OSTC
SERPINH1	0	3.11246	0.776	0.107	0	Fibro_FAPhigh	SERPINH1
LRP1	0	2.49129	0.819	0.15	0	Fibro_FAPhigh	LRP1
FAM114A1	0	2.29254	0.842	0.174	0	Fibro_FAPhigh	FAM114A1
JAK1	0	1.97279	0.894	0.229	0	Fibro_FAPhigh	JAK1
VEGFB	0	2.34571	0.831	0.168	0	Fibro_FAPhigh	VEGFB
SH3GLB1	0	2.14412	0.839	0.177	0	Fibro_FAPhigh	SH3GLB1
ETS1	0	3.41906	0.758	0.097	0	Fibro_FAPhigh	ETS1
LOX	0	2.76688	0.818	0.158	0	Fibro_FAPhigh	LOX
SELENOK	0	2.87601	0.798	0.147	0	Fibro_FAPhigh	SELENOK
A1BG	0	2.90942	0.763	0.112	0	Fibro_FAPhigh	A1BG
VKORC1	0	1.78039	0.886	0.236	0	Fibro_FAPhigh	VKORC1
CALU	0	1.84491	0.922	0.273	0	Fibro_FAPhigh	CALU
SARS	0	1.98277	0.83	0.187	0	Fibro_FAPhigh	SARS
PNRC1	0	2.02056	0.901	0.258	0	Fibro_FAPhigh	PNRC1
COL3A1	0	4.37844	0.718	0.077	0	Fibro_FAPhigh	COL3A1
DDR2	0	3.41827	0.722	0.082	0	Fibro_FAPhigh	DDR2
PDLIM2	0	1.86986	0.836	0.199	0	Fibro_FAPhigh	PDLIM2
CCDC85B	0	1.93972	0.849	0.213	0	Fibro_FAPhigh	CCDC85B
PPFIBP1	0	2.04773	0.839	0.204	0	Fibro_FAPhigh	PPFIBP1
HLA-C	0	2.5017	0.762	0.128	0	Fibro_FAPhigh	HLA-C
KDELR1	0	1.48268	0.896	0.262	0	Fibro_FAPhigh	KDELR1
SSR2	0	1.72729	0.91	0.277	0	Fibro_FAPhigh	SSR2
TCEAL9	0	1.88768	0.805	0.173	0	Fibro_FAPhigh	TCEAL9
HLA-B	0	2.62882	0.752	0.12	0	Fibro_FAPhigh	HLA-B
IKBIP	0	1.76622	0.85	0.219	0	Fibro_FAPhigh	IKBIP
ST13	0	1.52678	0.913	0.282	0	Fibro_FAPhigh	ST13
GUK1	0	1.52935	0.92	0.29	0	Fibro_FAPhigh	GUK1
P4HA2	0	2.43757	0.791	0.163	0	Fibro_FAPhigh	P4HA2
SNHG7	0	1.58664	0.876	0.251	0	Fibro_FAPhigh	SNHG7
GSTO1	0	1.58367	0.899	0.274	0	Fibro_FAPhigh	GSTO1
B2M	0	2.1095	0.964	0.339	0	Fibro_FAPhigh	B2M
SH3BGRL3	0	1.85889	0.896	0.272	0	Fibro_FAPhigh	SH3BGRL3
MEG3	0	3.58761	0.708	0.084	0	Fibro_FAPhigh	MEG3
RORA	0	2.60462	0.773	0.149	0	Fibro_FAPhigh	RORA
SYF2	0	1.62893	0.817	0.193	0	Fibro_FAPhigh	SYF2
CD81	0	1.50915	0.863	0.241	0	Fibro_FAPhigh	CD81
MYDGF	0	1.63086	0.893	0.272	0	Fibro_FAPhigh	MYDGF
ATF4	0	1.44167	0.881	0.262	0	Fibro_FAPhigh	ATF4
CD99	0	1.32036	0.889	0.27	0	Fibro_FAPhigh	CD99
C12orf57	0	1.3488	0.9	0.282	0	Fibro_FAPhigh	C12orf57
PRRX1	0	4.25625	0.674	0.056	0	Fibro_FAPhigh	PRRX1
HERPUD1	0	2.52925	0.818	0.2	0	Fibro_FAPhigh	HERPUD1
LAPTM4A	0	1.74703	0.811	0.195	0	Fibro_FAPhigh	LAPTM4A
SEC31A	0	1.58835	0.863	0.247	0	Fibro_FAPhigh	SEC31A
RAB13	0	1.3642	0.887	0.273	0	Fibro_FAPhigh	RAB13
SEC24D	0	2.2859	0.757	0.143	0	Fibro_FAPhigh	SEC24D
PRDX2	0	4.07972	0.668	0.054	0	Fibro_FAPhigh	PRDX2
CALR	0	2.17672	0.918	0.305	0	Fibro_FAPhigh	CALR
HLA-E	0	2.34717	0.752	0.14	0	Fibro_FAPhigh	HLA-E
BNIP3	0	2.1006	0.891	0.28	0	Fibro_FAPhigh	BNIP3
MME	0	4.06409	0.683	0.074	0	Fibro_FAPhigh	MME
TWIST1	0	4.55262	0.662	0.053	0	Fibro_FAPhigh	TWIST1
TAF1D	0	1.53882	0.86	0.251	0	Fibro_FAPhigh	TAF1D
RNMT	0	1.91476	0.797	0.188	0	Fibro_FAPhigh	RNMT
MANF	0	2.40093	0.814	0.206	0	Fibro_FAPhigh	MANF
PLAT	0	4.26337	0.676	0.069	0	Fibro_FAPhigh	PLAT
TMEM258	0	1.30027	0.917	0.31	0	Fibro_FAPhigh	TMEM258
ITM2B	0	1.17325	0.882	0.275	0	Fibro_FAPhigh	ITM2B
ARF4	0	1.41728	0.83	0.224	0	Fibro_FAPhigh	ARF4
NUCB2	0	2.34851	0.825	0.219	0	Fibro_FAPhigh	NUCB2
PDGFRB	0	4.22978	0.668	0.063	0	Fibro_FAPhigh	PDGFRB
KDELR2	0	1.69548	0.79	0.186	0	Fibro_FAPhigh	KDELR2
TMED9	0	1.31694	0.864	0.261	0	Fibro_FAPhigh	TMED9
COL4A2	0	3.11212	0.737	0.134	0	Fibro_FAPhigh	COL4A2
PDIA3	0	1.78578	0.918	0.319	0	Fibro_FAPhigh	PDIA3
SERP1	0	1.66927	0.913	0.315	0	Fibro_FAPhigh	SERP1
OAZ1	0	1.20573	0.925	0.327	0	Fibro_FAPhigh	OAZ1
TMEM158	0	3.5211	0.69	0.093	0	Fibro_FAPhigh	TMEM158
PJA2	0	1.70855	0.79	0.193	0	Fibro_FAPhigh	PJA2
TMEM263	0	2.16467	0.742	0.145	0	Fibro_FAPhigh	TMEM263
RABAC1	0	1.13976	0.909	0.312	0	Fibro_FAPhigh	RABAC1
P4HA1	0	1.62897	0.937	0.341	0	Fibro_FAPhigh	P4HA1
TGFB1I1	0	3.35943	0.67	0.075	0	Fibro_FAPhigh	TGFB1I1
SELENOS	0	1.46539	0.884	0.29	0	Fibro_FAPhigh	SELENOS
RARRES2	0	4.43031	0.64	0.047	0	Fibro_FAPhigh	RARRES2
GABARAP	0	1.25426	0.929	0.337	0	Fibro_FAPhigh	GABARAP
MRPS6	0	2.94362	0.728	0.136	0	Fibro_FAPhigh	MRPS6
SEPTIN11	0	2.14248	0.761	0.17	0	Fibro_FAPhigh	SEPTIN11
SPON2	0	4.68212	0.645	0.055	0	Fibro_FAPhigh	SPON2
LAMB1	0	1.80404	0.802	0.213	0	Fibro_FAPhigh	LAMB1
UBE2D3	0	1.13918	0.843	0.254	0	Fibro_FAPhigh	UBE2D3
BTG1	0	1.49283	0.918	0.33	0	Fibro_FAPhigh	BTG1
DAD1	0	1.14984	0.911	0.323	0	Fibro_FAPhigh	DAD1
BNIP3L	0	1.14794	0.872	0.285	0	Fibro_FAPhigh	BNIP3L
HDLBP	0	1.34516	0.924	0.338	0	Fibro_FAPhigh	HDLBP
EDNRA	0	3.79675	0.66	0.074	0	Fibro_FAPhigh	EDNRA
P4HB	0	1.46737	0.922	0.336	0	Fibro_FAPhigh	P4HB
DEK	0	1.31868	0.836	0.25	0	Fibro_FAPhigh	DEK
DNAJB9	0	2.96214	0.702	0.116	0	Fibro_FAPhigh	DNAJB9
UFM1	0	1.93708	0.754	0.168	0	Fibro_FAPhigh	UFM1
RRAS	0	1.27977	0.818	0.232	0	Fibro_FAPhigh	RRAS
DNAJC3	0	2.16094	0.794	0.209	0	Fibro_FAPhigh	DNAJC3
SSR3	0	1.17754	0.882	0.297	0	Fibro_FAPhigh	SSR3
NPC2	0	1.30092	0.837	0.252	0	Fibro_FAPhigh	NPC2
TTC3	0	1.31148	0.881	0.296	0	Fibro_FAPhigh	TTC3
TMEM165	0	1.82084	0.79	0.206	0	Fibro_FAPhigh	TMEM165
CAMLG	0	1.45889	0.774	0.19	0	Fibro_FAPhigh	CAMLG
COL12A1	0	4.53838	0.639	0.055	0	Fibro_FAPhigh	COL12A1
UBE2B	0	1.34815	0.803	0.22	0	Fibro_FAPhigh	UBE2B
UBXN4	0	0.950884	0.861	0.278	0	Fibro_FAPhigh	UBXN4
DCN	0	3.98476	0.641	0.058	0	Fibro_FAPhigh	DCN
TUBB	0	1.12745	0.877	0.296	0	Fibro_FAPhigh	TUBB
ACBD3	0	1.19568	0.813	0.234	0	Fibro_FAPhigh	ACBD3
ERO1A	0	1.76054	0.851	0.272	0	Fibro_FAPhigh	ERO1A
MYL9	0	3.9036	0.636	0.058	0	Fibro_FAPhigh	MYL9
GARS	0	1.51458	0.793	0.216	0	Fibro_FAPhigh	GARS
COL5A2	0	2.07244	0.769	0.192	0	Fibro_FAPhigh	COL5A2
ANXA5	0	0.999518	0.91	0.333	0	Fibro_FAPhigh	ANXA5
ANKRD12	0	1.30663	0.813	0.236	0	Fibro_FAPhigh	ANKRD12
CPE	0	2.71999	0.682	0.106	0	Fibro_FAPhigh	CPE
SPCS2	0	1.32492	0.889	0.313	0	Fibro_FAPhigh	SPCS2
ITGB3BP	0	2.35688	0.707	0.131	0	Fibro_FAPhigh	ITGB3BP
FAP	0	4.25203	0.626	0.05	0	Fibro_FAPhigh	FAP
ARMCX3	0	2.61035	0.685	0.11	0	Fibro_FAPhigh	ARMCX3
RNASEK	0	0.990074	0.914	0.339	0	Fibro_FAPhigh	RNASEK
C4orf3	0	1.06605	0.85	0.277	0	Fibro_FAPhigh	C4orf3
COX7A1	0	3.93303	0.626	0.053	0	Fibro_FAPhigh	COX7A1
CSNK2B	0	1.53956	0.746	0.174	0	Fibro_FAPhigh	CSNK2B
OSBPL8	0	1.48655	0.838	0.266	0	Fibro_FAPhigh	OSBPL8
ADAMTS9-AS2	0	2.80677	0.678	0.107	0	Fibro_FAPhigh	ADAMTS9-AS2
SGIP1	0	4.02233	0.643	0.073	0	Fibro_FAPhigh	SGIP1
COL4A1	0	3.70251	0.669	0.099	0	Fibro_FAPhigh	COL4A1
CALD1	0	1.66086	0.96	0.39	0	Fibro_FAPhigh	CALD1
MAGI2	0	3.03681	0.676	0.107	0	Fibro_FAPhigh	MAGI2
PAM	0	1.86342	0.759	0.19	0	Fibro_FAPhigh	PAM
CUTA	0	1.1437	0.778	0.21	0	Fibro_FAPhigh	CUTA
TRAM1	0	1.36588	0.779	0.211	0	Fibro_FAPhigh	TRAM1
MPHOSPH8	0	1.49415	0.751	0.183	0	Fibro_FAPhigh	MPHOSPH8
TLN1	0	1.12221	0.824	0.256	0	Fibro_FAPhigh	TLN1
TCF25	0	1.02057	0.803	0.236	0	Fibro_FAPhigh	TCF25
SMIM3	0	3.99044	0.618	0.051	0	Fibro_FAPhigh	SMIM3
HM13	0	0.991852	0.854	0.287	0	Fibro_FAPhigh	HM13
SRRM2	0	0.85273	0.871	0.305	0	Fibro_FAPhigh	SRRM2
OXR1	0	2.38248	0.702	0.136	0	Fibro_FAPhigh	OXR1
JUND	0	1.40045	0.778	0.213	0	Fibro_FAPhigh	JUND
EIF1B	0	1.73769	0.735	0.17	0	Fibro_FAPhigh	EIF1B
RNH1	0	1.30465	0.764	0.199	0	Fibro_FAPhigh	RNH1
MAP2K2	0	1.33195	0.753	0.188	0	Fibro_FAPhigh	MAP2K2
ATP6V1G1	0	1.23452	0.774	0.21	0	Fibro_FAPhigh	ATP6V1G1
RALA	0	1.4939	0.784	0.221	0	Fibro_FAPhigh	RALA
SARAF	0	1.48408	0.745	0.183	0	Fibro_FAPhigh	SARAF
MXI1	0	1.94221	0.716	0.154	0	Fibro_FAPhigh	MXI1
SPATS2L	0	1.10332	0.871	0.31	0	Fibro_FAPhigh	SPATS2L
ARHGAP24	0	1.98858	0.759	0.198	0	Fibro_FAPhigh	ARHGAP24
SNX3	0	0.972355	0.802	0.242	0	Fibro_FAPhigh	SNX3
BRI3	0	1.01563	0.919	0.359	0	Fibro_FAPhigh	BRI3
SEC63	0	1.46947	0.765	0.206	0	Fibro_FAPhigh	SEC63
TOMM20	0	0.685014	0.89	0.331	0	Fibro_FAPhigh	TOMM20
SEPTIN7	0	0.687827	0.883	0.325	0	Fibro_FAPhigh	SEPTIN7
COMMD6	0	0.591374	0.862	0.305	0	Fibro_FAPhigh	COMMD6
GNAS	0	1.00472	0.946	0.39	0	Fibro_FAPhigh	GNAS
APLP2	0	1.39168	0.807	0.252	0	Fibro_FAPhigh	APLP2
AL133453.1	0	1.11774	0.763	0.208	0	Fibro_FAPhigh	AL133453.1
TMEM59	0	1.49368	0.729	0.174	0	Fibro_FAPhigh	TMEM59
FERMT2	0	1.657	0.733	0.178	0	Fibro_FAPhigh	FERMT2
SAT2	0	1.45185	0.74	0.185	0	Fibro_FAPhigh	SAT2
TIMP1	0	3.22428	0.944	0.389	0	Fibro_FAPhigh	TIMP1
OPTN	0	1.88447	0.719	0.165	0	Fibro_FAPhigh	OPTN
PLOD1	0	2.79112	0.654	0.101	0	Fibro_FAPhigh	PLOD1
MORF4L1	0	0.615233	0.905	0.352	0	Fibro_FAPhigh	MORF4L1
CBLB	0	1.61245	0.839	0.286	0	Fibro_FAPhigh	CBLB
LAMA4	0	3.62106	0.621	0.068	0	Fibro_FAPhigh	LAMA4
SON	0	0.80267	0.817	0.264	0	Fibro_FAPhigh	SON
COPA	0	1.25486	0.781	0.229	0	Fibro_FAPhigh	COPA
C4orf47	0	3.49756	0.626	0.074	0	Fibro_FAPhigh	C4orf47
SEL1L	0	1.93046	0.726	0.174	0	Fibro_FAPhigh	SEL1L
TCEAL8	0	2.72445	0.632	0.08	0	Fibro_FAPhigh	TCEAL8
FAM162A	0	1.17389	0.829	0.277	0	Fibro_FAPhigh	FAM162A
TCEA1	0	1.06097	0.831	0.279	0	Fibro_FAPhigh	TCEA1
SNU13	0	0.859847	0.796	0.245	0	Fibro_FAPhigh	SNU13
GNG5	0	0.578458	0.88	0.329	0	Fibro_FAPhigh	GNG5
FN1	0	2.84498	0.977	0.426	0	Fibro_FAPhigh	FN1
TPM4	0	1.11938	0.944	0.393	0	Fibro_FAPhigh	TPM4
PRR16	0	4.11162	0.612	0.062	0	Fibro_FAPhigh	PRR16
FXYD5	0	1.36572	0.73	0.18	0	Fibro_FAPhigh	FXYD5
MCFD2	0	1.21881	0.762	0.213	0	Fibro_FAPhigh	MCFD2
SOX4	0	2.96109	0.677	0.128	0	Fibro_FAPhigh	SOX4
MTDH	0	0.938979	0.913	0.364	0	Fibro_FAPhigh	MTDH
TXNIP	0	3.38103	0.617	0.068	0	Fibro_FAPhigh	TXNIP
SEC61A1	0	1.88525	0.694	0.145	0	Fibro_FAPhigh	SEC61A1
PRMT2	0	1.52096	0.72	0.171	0	Fibro_FAPhigh	PRMT2
MMP14	0	3.49089	0.602	0.054	0	Fibro_FAPhigh	MMP14
TMF1	0	2.05805	0.688	0.141	0	Fibro_FAPhigh	TMF1
PTTG1IP	0	1.68545	0.717	0.17	0	Fibro_FAPhigh	PTTG1IP
KTN1	0	0.604869	0.911	0.365	0	Fibro_FAPhigh	KTN1
FKBP10	0	2.59943	0.647	0.101	0	Fibro_FAPhigh	FKBP10
CDC42EP5	0	3.6894	0.594	0.048	0	Fibro_FAPhigh	CDC42EP5
SEC61B	0	0.906568	0.931	0.386	0	Fibro_FAPhigh	SEC61B
MAP1LC3B	0	1.24079	0.752	0.207	0	Fibro_FAPhigh	MAP1LC3B
SLC39A7	0	2.34431	0.659	0.115	0	Fibro_FAPhigh	SLC39A7
RAB2A	0	0.554608	0.891	0.347	0	Fibro_FAPhigh	RAB2A
N4BP2L2	0	1.01592	0.794	0.25	0	Fibro_FAPhigh	N4BP2L2
AP2S1	0	0.609639	0.877	0.333	0	Fibro_FAPhigh	AP2S1
LGALS3	0	1.48769	0.906	0.363	0	Fibro_FAPhigh	LGALS3
TRIR	0	0.886642	0.771	0.228	0	Fibro_FAPhigh	TRIR
EPB41L4A-AS1	0	1.59695	0.723	0.18	0	Fibro_FAPhigh	EPB41L4A-AS1
RHOA	0	0.54178	0.847	0.305	0	Fibro_FAPhigh	RHOA
FXR1	0	0.761455	0.797	0.255	0	Fibro_FAPhigh	FXR1
SNHG18	0	4.45211	0.581	0.039	0	Fibro_FAPhigh	SNHG18
SERPING1	0	4.27776	0.589	0.047	0	Fibro_FAPhigh	SERPING1
SF3B5	0	0.775837	0.798	0.257	0	Fibro_FAPhigh	SF3B5
ERP29	0	0.903018	0.765	0.225	0	Fibro_FAPhigh	ERP29
SNX6	0	0.675252	0.811	0.271	0	Fibro_FAPhigh	SNX6
WDR83OS	0	0.833039	0.776	0.236	0	Fibro_FAPhigh	WDR83OS
CANX	0	1.06137	0.874	0.335	0	Fibro_FAPhigh	CANX
PPP1R14B	0	0.647933	0.876	0.337	0	Fibro_FAPhigh	PPP1R14B
ARFGAP3	0	1.4124	0.711	0.173	0	Fibro_FAPhigh	ARFGAP3
EIF3E	0	0.555846	0.875	0.338	0	Fibro_FAPhigh	EIF3E
SUMO2	0	0.362804	0.871	0.335	0	Fibro_FAPhigh	SUMO2
CDV3	0	0.864432	0.783	0.248	0	Fibro_FAPhigh	CDV3
CLIC1	0	0.626771	0.915	0.38	0	Fibro_FAPhigh	CLIC1
FKBP11	0	1.99541	0.682	0.147	0	Fibro_FAPhigh	FKBP11
DDX24	0	0.958633	0.768	0.233	0	Fibro_FAPhigh	DDX24
MORF4L2	0	0.942269	0.797	0.262	0	Fibro_FAPhigh	MORF4L2
CYTOR	0	1.14503	0.786	0.252	0	Fibro_FAPhigh	CYTOR
RBPJ	0	1.29802	0.736	0.202	0	Fibro_FAPhigh	RBPJ
MARCKS	0	1.00078	0.795	0.262	0	Fibro_FAPhigh	MARCKS
ATP6V1F	0	0.845898	0.769	0.236	0	Fibro_FAPhigh	ATP6V1F
TMED2	0	1.2528	0.738	0.205	0	Fibro_FAPhigh	TMED2
COPE	0	1.05846	0.76	0.227	0	Fibro_FAPhigh	COPE
LRRFIP2	0	1.01394	0.77	0.238	0	Fibro_FAPhigh	LRRFIP2
LOXL2	0	1.39615	0.731	0.199	0	Fibro_FAPhigh	LOXL2
PFDN5	0	1.11587	0.955	0.423	0	Fibro_FAPhigh	PFDN5
SRP54	0	1.25928	0.736	0.205	0	Fibro_FAPhigh	SRP54
SEC62	0	0.53135	0.842	0.311	0	Fibro_FAPhigh	SEC62
MMP2	0	3.75141	0.584	0.053	0	Fibro_FAPhigh	MMP2
SEC61G	0	0.60353	0.92	0.39	0	Fibro_FAPhigh	SEC61G
YY1	0	1.01509	0.766	0.236	0	Fibro_FAPhigh	YY1
GOLGA2	0	1.61505	0.697	0.167	0	Fibro_FAPhigh	GOLGA2
SP100	0	1.18371	0.733	0.204	0	Fibro_FAPhigh	SP100
GOLGA4	0	0.87649	0.877	0.35	0	Fibro_FAPhigh	GOLGA4
ALKBH7	0	0.904301	0.737	0.21	0	Fibro_FAPhigh	ALKBH7
UNC5B	0	3.52612	0.584	0.057	0	Fibro_FAPhigh	UNC5B
ESD	0	1.09349	0.727	0.2	0	Fibro_FAPhigh	ESD
SLC3A2	0	1.43991	0.761	0.235	0	Fibro_FAPhigh	SLC3A2
ARPC3	0	0.25801	0.891	0.365	0	Fibro_FAPhigh	ARPC3
C19orf53	0	0.446366	0.811	0.285	0	Fibro_FAPhigh	C19orf53
PLOD2	0	0.827142	0.869	0.344	0	Fibro_FAPhigh	PLOD2
DDX17	0	0.964738	0.755	0.23	0	Fibro_FAPhigh	DDX17
REXO2	0	1.66057	0.679	0.155	0	Fibro_FAPhigh	REXO2
SAP18	0	0.755839	0.768	0.244	0	Fibro_FAPhigh	SAP18
MEG8	0	2.96313	0.606	0.082	0	Fibro_FAPhigh	MEG8
IGF2BP2	0	1.01377	0.753	0.23	0	Fibro_FAPhigh	IGF2BP2
CAV1	0	0.738548	0.793	0.27	0	Fibro_FAPhigh	CAV1
METTL26	0	0.691973	0.78	0.257	0	Fibro_FAPhigh	METTL26
IER3IP1	0	1.61927	0.667	0.144	0	Fibro_FAPhigh	IER3IP1
ARPC2	0	0.48235	0.845	0.323	0	Fibro_FAPhigh	ARPC2
MAP4	0	0.576654	0.864	0.342	0	Fibro_FAPhigh	MAP4
PLIN2	0	2.36183	0.784	0.262	0	Fibro_FAPhigh	PLIN2
WASF2	0	0.774871	0.769	0.248	0	Fibro_FAPhigh	WASF2
CTSB	0	1.54543	0.731	0.21	0	Fibro_FAPhigh	CTSB
CAMTA1	0	0.96931	0.736	0.216	0	Fibro_FAPhigh	CAMTA1
RPS10	0	0.3649	0.837	0.317	0	Fibro_FAPhigh	RPS10
NFIL3	0	2.4111	0.636	0.116	0	Fibro_FAPhigh	NFIL3
PGLS	0	0.814438	0.74	0.22	0	Fibro_FAPhigh	PGLS
EIF2S2	0	0.529173	0.918	0.398	0	Fibro_FAPhigh	EIF2S2
SRSF11	0	0.913158	0.741	0.223	0	Fibro_FAPhigh	SRSF11
PNISR	0	1.22373	0.718	0.2	0	Fibro_FAPhigh	PNISR
ZFAS1	0	1.15274	0.947	0.429	0	Fibro_FAPhigh	ZFAS1
UBE2V1	0	0.614306	0.775	0.257	0	Fibro_FAPhigh	UBE2V1
SSR4	0	0.655655	0.924	0.406	0	Fibro_FAPhigh	SSR4
RHOBTB3	0	1.7339	0.66	0.143	0	Fibro_FAPhigh	RHOBTB3
DRAP1	0	1.19441	0.699	0.183	0	Fibro_FAPhigh	DRAP1
COPS2	0	1.50846	0.67	0.154	0	Fibro_FAPhigh	COPS2
HNRNPK	0	0.491954	0.824	0.309	0	Fibro_FAPhigh	HNRNPK
RRBP1	0	0.559152	0.831	0.317	0	Fibro_FAPhigh	RRBP1
SRP72	0	1.33439	0.702	0.189	0	Fibro_FAPhigh	SRP72
COL5A1	0	3.19587	0.583	0.071	0	Fibro_FAPhigh	COL5A1
RUNX1	0	1.62066	0.697	0.185	0	Fibro_FAPhigh	RUNX1
ZNHIT1	0	0.689809	0.754	0.243	0	Fibro_FAPhigh	ZNHIT1
EIF3F	0	0.455319	0.778	0.267	0	Fibro_FAPhigh	EIF3F
OST4	0	0.637171	0.938	0.427	0	Fibro_FAPhigh	OST4
RCN1	0	1.20544	0.704	0.193	0	Fibro_FAPhigh	RCN1
RSL24D1	0	0.326933	0.829	0.318	0	Fibro_FAPhigh	RSL24D1
TXNL1	0	1.29846	0.692	0.181	0	Fibro_FAPhigh	TXNL1
RNF7	0	0.492193	0.772	0.262	0	Fibro_FAPhigh	RNF7
COX7A2L	0	0.545472	0.759	0.25	0	Fibro_FAPhigh	COX7A2L
PRRC2C	0	0.313829	0.836	0.327	0	Fibro_FAPhigh	PRRC2C
PSAP	0	0.65136	0.802	0.294	0	Fibro_FAPhigh	PSAP
SELENOH	0	0.473677	0.806	0.298	0	Fibro_FAPhigh	SELENOH
EIF5	0	0.780201	0.772	0.264	0	Fibro_FAPhigh	EIF5
PDIA4	0	1.72564	0.736	0.23	0	Fibro_FAPhigh	PDIA4
MLEC	0	1.2113	0.717	0.211	0	Fibro_FAPhigh	MLEC
ATP6V0E1	0	0.43964	0.811	0.306	0	Fibro_FAPhigh	ATP6V0E1
DARS	0	0.827046	0.742	0.237	0	Fibro_FAPhigh	DARS
CIR1	0	1.22247	0.676	0.171	0	Fibro_FAPhigh	CIR1
TMEM45A	0	2.7161	0.586	0.081	0	Fibro_FAPhigh	TMEM45A
WSB1	0	0.846688	0.85	0.345	0	Fibro_FAPhigh	WSB1
NFIC	0	0.861175	0.731	0.226	0	Fibro_FAPhigh	NFIC
GAS5	0	1.04696	0.944	0.439	0	Fibro_FAPhigh	GAS5
ZFP36L1	0	2.13831	0.663	0.159	0	Fibro_FAPhigh	ZFP36L1
CFDP1	0	0.485268	0.797	0.293	0	Fibro_FAPhigh	CFDP1
GNAI2	0	1.89667	0.635	0.132	0	Fibro_FAPhigh	GNAI2
PGRMC2	0	1.48815	0.655	0.152	0	Fibro_FAPhigh	PGRMC2
TPM2	0	1.46309	0.956	0.453	0	Fibro_FAPhigh	TPM2
EEF2	0	0.773922	0.953	0.45	0	Fibro_FAPhigh	EEF2
PPDPF	0	0.391161	0.822	0.319	0	Fibro_FAPhigh	PPDPF
RAB8B	0	2.11551	0.624	0.122	0	Fibro_FAPhigh	RAB8B
MPG	0	1.11672	0.697	0.195	0	Fibro_FAPhigh	MPG
APP	0	0.624154	0.794	0.292	0	Fibro_FAPhigh	APP
AP3S1	0	1.25773	0.676	0.175	0	Fibro_FAPhigh	AP3S1
C11orf58	0	0.333382	0.79	0.289	0	Fibro_FAPhigh	C11orf58
SF3B2	0	0.870556	0.72	0.22	0	Fibro_FAPhigh	SF3B2
TOMM7	0	0.72731	0.949	0.449	0	Fibro_FAPhigh	TOMM7
MMP11	0	4.46121	0.567	0.067	0	Fibro_FAPhigh	MMP11
CAVIN3	0	3.93294	0.545	0.046	0	Fibro_FAPhigh	CAVIN3
SDF2L1	0	1.69543	0.711	0.212	0	Fibro_FAPhigh	SDF2L1
DNAJC1	0	0.605814	0.782	0.284	0	Fibro_FAPhigh	DNAJC1
HNRNPDL	0	0.634937	0.772	0.274	0	Fibro_FAPhigh	HNRNPDL
KRTCAP2	0	0.267591	0.813	0.315	0	Fibro_FAPhigh	KRTCAP2
USO1	0	1.28724	0.674	0.177	0	Fibro_FAPhigh	USO1
EMP3	0	0.609134	0.931	0.434	0	Fibro_FAPhigh	EMP3
CSDE1	0	0.753144	0.728	0.231	0	Fibro_FAPhigh	CSDE1
RGS10	0	1.4883	0.656	0.159	0	Fibro_FAPhigh	RGS10
CBX3	0	0.252845	0.787	0.291	0	Fibro_FAPhigh	CBX3
TIMP2	0	2.15557	0.633	0.137	0	Fibro_FAPhigh	TIMP2
STAG1	0	0.667579	0.796	0.301	0	Fibro_FAPhigh	STAG1
GFPT1	0	0.820924	0.74	0.245	0	Fibro_FAPhigh	GFPT1
SMAP1	0	0.912378	0.707	0.212	0	Fibro_FAPhigh	SMAP1
HILPDA	0	1.49779	0.709	0.214	0	Fibro_FAPhigh	HILPDA
VAPA	0	0.723608	0.733	0.238	0	Fibro_FAPhigh	VAPA
ATP6V0B	0	1.13316	0.685	0.191	0	Fibro_FAPhigh	ATP6V0B
RAB1A	0	0.368914	0.796	0.302	0	Fibro_FAPhigh	RAB1A
AEBP2	0	1.61412	0.669	0.175	0	Fibro_FAPhigh	AEBP2
SLC38A2	0	0.578907	0.814	0.32	0	Fibro_FAPhigh	SLC38A2
ARF1	0	0.530244	0.739	0.246	0	Fibro_FAPhigh	ARF1
PHF3	0	1.11678	0.705	0.212	0	Fibro_FAPhigh	PHF3
MXRA7	0	2.42377	0.579	0.086	0	Fibro_FAPhigh	MXRA7
COPB2	0	1.29767	0.664	0.172	0	Fibro_FAPhigh	COPB2
PAK2	0	0.813625	0.722	0.23	0	Fibro_FAPhigh	PAK2
DAP	0	1.73513	0.628	0.136	0	Fibro_FAPhigh	DAP
NOL7	0	0.559884	0.731	0.239	0	Fibro_FAPhigh	NOL7
UBXN1	0	0.816889	0.7	0.208	0	Fibro_FAPhigh	UBXN1
CD63	0	1.21409	0.968	0.476	0	Fibro_FAPhigh	CD63
IFITM2	0	0.899132	0.81	0.319	0	Fibro_FAPhigh	IFITM2
BRK1	0	0.474471	0.74	0.249	0	Fibro_FAPhigh	BRK1
RFC1	0	1.41258	0.642	0.151	0	Fibro_FAPhigh	RFC1
QKI	0	0.893647	0.706	0.215	0	Fibro_FAPhigh	QKI
PTEN	0	0.750548	0.719	0.228	0	Fibro_FAPhigh	PTEN
ENO2	0	1.79685	0.625	0.135	0	Fibro_FAPhigh	ENO2
PDIA6	0	0.865181	0.903	0.414	0	Fibro_FAPhigh	PDIA6
ARL6IP4	0	0.261284	0.773	0.284	0	Fibro_FAPhigh	ARL6IP4
MAP4K4	0	0.915681	0.785	0.297	0	Fibro_FAPhigh	MAP4K4
GOLGB1	0	0.488178	0.784	0.296	0	Fibro_FAPhigh	GOLGB1
TRPS1	0	2.71194	0.553	0.065	0	Fibro_FAPhigh	TRPS1
MYH9	0	1.35305	0.674	0.186	0	Fibro_FAPhigh	MYH9
FAM126A	0	2.19588	0.61	0.122	0	Fibro_FAPhigh	FAM126A
COPB1	0	0.653592	0.732	0.244	0	Fibro_FAPhigh	COPB1
SPART	0	2.08852	0.593	0.106	0	Fibro_FAPhigh	SPART
CLIC4	0	1.34134	0.639	0.153	0	Fibro_FAPhigh	CLIC4
TMED5	0	1.79063	0.622	0.136	0	Fibro_FAPhigh	TMED5
ERLEC1	0	0.668859	0.728	0.242	0	Fibro_FAPhigh	ERLEC1
LRRFIP1	0	0.62142	0.861	0.375	0	Fibro_FAPhigh	LRRFIP1
LTBP1	0	2.0388	0.621	0.136	0	Fibro_FAPhigh	LTBP1
NSRP1	0	0.4541	0.753	0.268	0	Fibro_FAPhigh	NSRP1
PKIG	0	2.17978	0.594	0.109	0	Fibro_FAPhigh	PKIG
DAB2	0	2.95896	0.554	0.07	0	Fibro_FAPhigh	DAB2
SUGT1	0	0.916601	0.666	0.182	0	Fibro_FAPhigh	SUGT1
ARID5B	0	1.37665	0.647	0.163	0	Fibro_FAPhigh	ARID5B
EID1	0	0.698225	0.717	0.233	0	Fibro_FAPhigh	EID1
SNX9	0	1.28209	0.671	0.188	0	Fibro_FAPhigh	SNX9
EIF3D	0	1.07392	0.663	0.18	0	Fibro_FAPhigh	EIF3D
UFL1	0	1.9732	0.607	0.124	0	Fibro_FAPhigh	UFL1
MYOF	0	0.437033	0.814	0.331	0	Fibro_FAPhigh	MYOF
SEMA5A	0	4.17974	0.534	0.052	0	Fibro_FAPhigh	SEMA5A
MAML2	0	1.63525	0.651	0.169	0	Fibro_FAPhigh	MAML2
H1F0	0	2.14737	0.609	0.127	0	Fibro_FAPhigh	H1F0
MXRA8	0	4.13189	0.523	0.042	0	Fibro_FAPhigh	MXRA8
SERPINB6	0	0.920321	0.674	0.193	0	Fibro_FAPhigh	SERPINB6
TSPO	0	0.357416	0.798	0.317	0	Fibro_FAPhigh	TSPO
THRAP3	0	0.627676	0.718	0.238	0	Fibro_FAPhigh	THRAP3
KMT2E	0	0.744874	0.703	0.223	0	Fibro_FAPhigh	KMT2E
APOE	0	3.28165	0.563	0.083	0	Fibro_FAPhigh	APOE
SDCBP	0	1.24795	0.682	0.203	0	Fibro_FAPhigh	SDCBP
EIF3G	0	0.917902	0.662	0.183	0	Fibro_FAPhigh	EIF3G
NAP1L1	0	0.797642	0.961	0.482	0	Fibro_FAPhigh	NAP1L1
XBP1	0	1.32723	0.652	0.174	0	Fibro_FAPhigh	XBP1
MRC2	0	2.69866	0.555	0.078	0	Fibro_FAPhigh	MRC2
RNF181	0	0.659372	0.72	0.243	0	Fibro_FAPhigh	RNF181
BUD31	0	0.71024	0.69	0.213	0	Fibro_FAPhigh	BUD31
VPS28	0	0.578455	0.704	0.227	0	Fibro_FAPhigh	VPS28
BOD1L1	0	1.12669	0.666	0.19	0	Fibro_FAPhigh	BOD1L1
CD44	0	0.535528	0.761	0.285	0	Fibro_FAPhigh	CD44
LAMTOR4	0	0.260397	0.742	0.266	0	Fibro_FAPhigh	LAMTOR4
GNAI3	0	1.11454	0.649	0.174	0	Fibro_FAPhigh	GNAI3
GJA1	0	2.64685	0.559	0.084	0	Fibro_FAPhigh	GJA1
DYNLT1	0	0.984253	0.669	0.194	0	Fibro_FAPhigh	DYNLT1
SRRM1	0	0.702892	0.702	0.227	0	Fibro_FAPhigh	SRRM1
LIMS1	0	1.06324	0.744	0.269	0	Fibro_FAPhigh	LIMS1
ATP6V0C	0	0.746844	0.692	0.217	0	Fibro_FAPhigh	ATP6V0C
TERF2IP	0	1.49262	0.626	0.151	0	Fibro_FAPhigh	TERF2IP
RHOQ	0	1.21871	0.662	0.188	0	Fibro_FAPhigh	RHOQ
YBX3	0	0.308623	0.771	0.297	0	Fibro_FAPhigh	YBX3
FNIP1	0	0.828075	0.723	0.249	0	Fibro_FAPhigh	FNIP1
PPIB	0	1.59017	0.966	0.492	0	Fibro_FAPhigh	PPIB
SERINC1	0	1.36995	0.619	0.146	0	Fibro_FAPhigh	SERINC1
ARCN1	0	1.65248	0.611	0.138	0	Fibro_FAPhigh	ARCN1
YPEL3	0	3.21231	0.532	0.06	0	Fibro_FAPhigh	YPEL3
MIR100HG	0	0.829896	0.678	0.207	0	Fibro_FAPhigh	MIR100HG
SRSF4	0	0.745711	0.695	0.224	0	Fibro_FAPhigh	SRSF4
TMED10	0	0.530541	0.712	0.241	0	Fibro_FAPhigh	TMED10
RER1	0	1.07276	0.645	0.175	0	Fibro_FAPhigh	RER1
BRD4	0	1.1673	0.65	0.18	0	Fibro_FAPhigh	BRD4
HP1BP3	0	0.506726	0.715	0.245	0	Fibro_FAPhigh	HP1BP3
CLEC2B	0	2.52943	0.564	0.094	0	Fibro_FAPhigh	CLEC2B
PMM1	0	2.079	0.586	0.116	0	Fibro_FAPhigh	PMM1
CTHRC1	0	4.0374	0.522	0.053	0	Fibro_FAPhigh	CTHRC1
A2M	0	4.11527	0.51	0.041	0	Fibro_FAPhigh	A2M
SLC25A36	0	1.91032	0.592	0.123	0	Fibro_FAPhigh	SLC25A36
EMP1	0	2.35268	0.597	0.128	0	Fibro_FAPhigh	EMP1
NSD3	0	0.76764	0.678	0.21	0	Fibro_FAPhigh	NSD3
CCDC107	0	0.981109	0.659	0.191	0	Fibro_FAPhigh	CCDC107
DYNC1I2	0	0.263581	0.738	0.27	0	Fibro_FAPhigh	DYNC1I2
BSG	0	0.592868	0.749	0.281	0	Fibro_FAPhigh	BSG
PPP1R15A	0	1.15384	0.667	0.2	0	Fibro_FAPhigh	PPP1R15A
GDI2	0	0.392311	0.742	0.275	0	Fibro_FAPhigh	GDI2
CDC42	0	0.511313	0.714	0.248	0	Fibro_FAPhigh	CDC42
HSP90B1	0	2.27201	0.961	0.495	0	Fibro_FAPhigh	HSP90B1
POLR1D	0	0.325837	0.722	0.256	0	Fibro_FAPhigh	POLR1D
MAP1LC3A	0	2.57679	0.551	0.086	0	Fibro_FAPhigh	MAP1LC3A
ZNF292	0	0.925086	0.667	0.202	0	Fibro_FAPhigh	ZNF292
TMEM219	0	0.917435	0.648	0.183	0	Fibro_FAPhigh	TMEM219
INAFM1	0	3.24364	0.521	0.056	0	Fibro_FAPhigh	INAFM1
RCN3	0	4.25243	0.502	0.037	0	Fibro_FAPhigh	RCN3
DDIT3	0	2.07322	0.617	0.152	0	Fibro_FAPhigh	DDIT3
MESD	0	0.421843	0.729	0.264	0	Fibro_FAPhigh	MESD
VPS35	0	0.681636	0.688	0.223	0	Fibro_FAPhigh	VPS35
KDSR	0	1.48832	0.611	0.146	0	Fibro_FAPhigh	KDSR
RHOC	0	0.772626	0.673	0.209	0	Fibro_FAPhigh	RHOC
HOOK3	0	1.05653	0.647	0.183	0	Fibro_FAPhigh	HOOK3
FNDC3A	0	0.610686	0.719	0.255	0	Fibro_FAPhigh	FNDC3A
AEBP1	0	4.25034	0.508	0.045	0	Fibro_FAPhigh	AEBP1
SWI5	0	1.11202	0.642	0.179	0	Fibro_FAPhigh	SWI5
RALBP1	0	0.912256	0.654	0.191	0	Fibro_FAPhigh	RALBP1
NFIX	0	3.27868	0.515	0.052	0	Fibro_FAPhigh	NFIX
NR2F2	0	1.87077	0.596	0.133	0	Fibro_FAPhigh	NR2F2
ARL6IP1	0	0.434768	0.714	0.251	0	Fibro_FAPhigh	ARL6IP1
RAI14	0	0.60495	0.751	0.289	0	Fibro_FAPhigh	RAI14
OS9	0	1.30087	0.627	0.165	0	Fibro_FAPhigh	OS9
MBD5	0	0.801855	0.698	0.237	0	Fibro_FAPhigh	MBD5
LARP1B	0	0.892041	0.677	0.217	0	Fibro_FAPhigh	LARP1B
TBX3	0	3.02485	0.545	0.085	0	Fibro_FAPhigh	TBX3
EPRS	0	0.639967	0.695	0.235	0	Fibro_FAPhigh	EPRS
FGFR1	0	1.77913	0.586	0.126	0	Fibro_FAPhigh	FGFR1
RB1CC1	0	0.712663	0.69	0.231	0	Fibro_FAPhigh	RB1CC1
LINC01705	0	3.21217	0.524	0.066	0	Fibro_FAPhigh	LINC01705
BEX3	0	0.322929	0.732	0.274	0	Fibro_FAPhigh	BEX3
CFAP36	0	0.902645	0.64	0.183	0	Fibro_FAPhigh	CFAP36
SRPRA	0	1.75904	0.585	0.128	0	Fibro_FAPhigh	SRPRA
ITGA5	0	1.6574	0.586	0.129	0	Fibro_FAPhigh	ITGA5
JOSD2	0	0.823411	0.65	0.194	0	Fibro_FAPhigh	JOSD2
NBL1	0	2.23393	0.567	0.111	0	Fibro_FAPhigh	NBL1
KHDRBS1	0	0.632144	0.693	0.237	0	Fibro_FAPhigh	KHDRBS1
HCFC1R1	0	1.29732	0.612	0.156	0	Fibro_FAPhigh	HCFC1R1
NENF	0	0.444252	0.682	0.227	0	Fibro_FAPhigh	NENF
ACAP2	0	1.00366	0.638	0.183	0	Fibro_FAPhigh	ACAP2
CELF2	0	3.63627	0.503	0.048	0	Fibro_FAPhigh	CELF2
SCAF11	0	0.259413	0.738	0.283	0	Fibro_FAPhigh	SCAF11
RAP1B	0	0.331546	0.736	0.281	0	Fibro_FAPhigh	RAP1B
WIPI1	0	1.73408	0.574	0.119	0	Fibro_FAPhigh	WIPI1
EFEMP2	0	3.76296	0.494	0.04	0	Fibro_FAPhigh	EFEMP2
TRAPPC5	0	0.39228	0.688	0.234	0	Fibro_FAPhigh	TRAPPC5
ANTXR2	0	2.86671	0.508	0.055	0	Fibro_FAPhigh	ANTXR2
HIST1H2AC	0	1.75946	0.618	0.166	0	Fibro_FAPhigh	HIST1H2AC
IFI27L2	0	1.66255	0.572	0.12	0	Fibro_FAPhigh	IFI27L2
AFF4	0	0.577194	0.685	0.234	0	Fibro_FAPhigh	AFF4
NAV1	0	1.85437	0.583	0.132	0	Fibro_FAPhigh	NAV1
MTCH1	0	1.14979	0.61	0.159	0	Fibro_FAPhigh	MTCH1
MTIF3	0	1.14675	0.615	0.165	0	Fibro_FAPhigh	MTIF3
GEM	0	2.5384	0.548	0.099	0	Fibro_FAPhigh	GEM
UBE2J1	0	1.74251	0.564	0.115	0	Fibro_FAPhigh	UBE2J1
MMP24OS	0	0.56316	0.661	0.213	0	Fibro_FAPhigh	MMP24OS
AKT3	0	0.365778	0.735	0.288	0	Fibro_FAPhigh	AKT3
SNHG12	0	1.3972	0.598	0.151	0	Fibro_FAPhigh	SNHG12
ELL2	0	0.669666	0.708	0.261	0	Fibro_FAPhigh	ELL2
RTN3	0	0.467415	0.71	0.263	0	Fibro_FAPhigh	RTN3
SCFD1	0	0.51055	0.701	0.255	0	Fibro_FAPhigh	SCFD1
YIPF3	0	1.95492	0.558	0.113	0	Fibro_FAPhigh	YIPF3
TOX2	0	2.07171	0.557	0.112	0	Fibro_FAPhigh	TOX2
MYL6B	0	1.54608	0.574	0.129	0	Fibro_FAPhigh	MYL6B
YME1L1	0	0.578565	0.673	0.229	0	Fibro_FAPhigh	YME1L1
RSF1	0	0.543938	0.675	0.231	0	Fibro_FAPhigh	RSF1
TCEAL4	0	0.513742	0.667	0.223	0	Fibro_FAPhigh	TCEAL4
CEBPB	0	1.10795	0.616	0.172	0	Fibro_FAPhigh	CEBPB
CDKN1A	0	1.8374	0.575	0.131	0	Fibro_FAPhigh	CDKN1A
CKAP4	0	1.5781	0.582	0.138	0	Fibro_FAPhigh	CKAP4
SAP30	0	2.28572	0.536	0.093	0	Fibro_FAPhigh	SAP30
HEBP2	0	0.450596	0.678	0.235	0	Fibro_FAPhigh	HEBP2
SBDS	0	0.68424	0.649	0.206	0	Fibro_FAPhigh	SBDS
KDM5B	0	0.846754	0.633	0.19	0	Fibro_FAPhigh	KDM5B
DKK3	0	3.16009	0.496	0.053	0	Fibro_FAPhigh	DKK3
CD164	0	1.07309	0.611	0.168	0	Fibro_FAPhigh	CD164
ILK	0	1.55957	0.568	0.125	0	Fibro_FAPhigh	ILK
ALDH1L2	0	2.54415	0.51	0.068	0	Fibro_FAPhigh	ALDH1L2
RPS19BP1	0	0.713274	0.636	0.194	0	Fibro_FAPhigh	RPS19BP1
CEP57	0	1.34068	0.589	0.147	0	Fibro_FAPhigh	CEP57
JTB	0	0.42163	0.662	0.221	0	Fibro_FAPhigh	JTB
MARK3	0	0.45305	0.685	0.244	0	Fibro_FAPhigh	MARK3
MFGE8	0	2.20607	0.545	0.104	0	Fibro_FAPhigh	MFGE8
ZEB2	0	2.23764	0.524	0.083	0	Fibro_FAPhigh	ZEB2
TNS1	0	1.12497	0.617	0.176	0	Fibro_FAPhigh	TNS1
MIER1	0	1.19842	0.586	0.145	0	Fibro_FAPhigh	MIER1
AAK1	0	0.630656	0.659	0.219	0	Fibro_FAPhigh	AAK1
GNL3	0	0.680371	0.647	0.208	0	Fibro_FAPhigh	GNL3
CD151	0	0.287326	0.7	0.261	0	Fibro_FAPhigh	CD151
KMT2A	0	1.23175	0.604	0.165	0	Fibro_FAPhigh	KMT2A
FNBP4	0	0.677641	0.645	0.207	0	Fibro_FAPhigh	FNBP4
EEA1	0	0.908953	0.631	0.193	0	Fibro_FAPhigh	EEA1
AP2M1	0	1.2624	0.593	0.155	0	Fibro_FAPhigh	AP2M1
PCNP	0	0.740388	0.628	0.191	0	Fibro_FAPhigh	PCNP
CPQ	0	2.31148	0.509	0.072	0	Fibro_FAPhigh	CPQ
SERINC3	0	1.13068	0.599	0.162	0	Fibro_FAPhigh	SERINC3
TARS	0	0.653996	0.647	0.211	0	Fibro_FAPhigh	TARS
HSPA5	0	2.95163	0.926	0.49	0	Fibro_FAPhigh	HSPA5
WDR45B	0	0.889795	0.628	0.192	0	Fibro_FAPhigh	WDR45B
MIA3	0	1.32513	0.6	0.164	0	Fibro_FAPhigh	MIA3
ZNF581	0	1.41797	0.569	0.133	0	Fibro_FAPhigh	ZNF581
CSRP2	0	2.47295	0.523	0.088	0	Fibro_FAPhigh	CSRP2
ARL1	0	1.46365	0.565	0.13	0	Fibro_FAPhigh	ARL1
GTF2F1	0	1.12889	0.586	0.151	0	Fibro_FAPhigh	GTF2F1
SERPINE1	0	2.49114	0.642	0.208	0	Fibro_FAPhigh	SERPINE1
GOLT1B	0	1.51717	0.559	0.125	0	Fibro_FAPhigh	GOLT1B
C11orf96	0	3.43071	0.509	0.075	0	Fibro_FAPhigh	C11orf96
RBPMS	0	0.385666	0.683	0.251	0	Fibro_FAPhigh	RBPMS
VAMP5	0	3.42316	0.469	0.037	0	Fibro_FAPhigh	VAMP5
TBC1D15	0	1.25758	0.574	0.142	0	Fibro_FAPhigh	TBC1D15
RABGEF1	0	0.74329	0.652	0.221	0	Fibro_FAPhigh	RABGEF1
PCMTD1	0	1.00445	0.598	0.167	0	Fibro_FAPhigh	PCMTD1
CREBRF	0	1.66638	0.549	0.119	0	Fibro_FAPhigh	CREBRF
POLR2H	0	0.91899	0.601	0.171	0	Fibro_FAPhigh	POLR2H
CISD2	0	1.26522	0.586	0.156	0	Fibro_FAPhigh	CISD2
DDX50	0	1.10771	0.592	0.162	0	Fibro_FAPhigh	DDX50
METTL9	0	1.09536	0.586	0.156	0	Fibro_FAPhigh	METTL9
STAG2	0	0.488031	0.65	0.221	0	Fibro_FAPhigh	STAG2
IGFBP6	0	1.45829	0.622	0.193	0	Fibro_FAPhigh	IGFBP6
MED10	0	1.31637	0.569	0.14	0	Fibro_FAPhigh	MED10
STAU1	0	0.39081	0.662	0.234	0	Fibro_FAPhigh	STAU1
CASC15	0	3.0666	0.496	0.069	0	Fibro_FAPhigh	CASC15
PLTP	0	3.59462	0.47	0.043	0	Fibro_FAPhigh	PLTP
FAM174C	0	0.95677	0.594	0.167	0	Fibro_FAPhigh	FAM174C
TNRC6B	0	0.293463	0.696	0.269	0	Fibro_FAPhigh	TNRC6B
PPIL4	0	1.80687	0.537	0.111	0	Fibro_FAPhigh	PPIL4
MGP	0	3.7171	0.514	0.088	0	Fibro_FAPhigh	MGP
BAX	0	0.861216	0.619	0.193	0	Fibro_FAPhigh	BAX
PGM3	0	1.73751	0.543	0.118	0	Fibro_FAPhigh	PGM3
FAM3C	0	1.51877	0.551	0.126	0	Fibro_FAPhigh	FAM3C
FCGRT	0	1.53021	0.545	0.12	0	Fibro_FAPhigh	FCGRT
VAT1	0	1.45249	0.555	0.131	0	Fibro_FAPhigh	VAT1
CLEC11A	0	2.25378	0.521	0.097	0	Fibro_FAPhigh	CLEC11A
YTHDC1	0	1.04638	0.599	0.175	0	Fibro_FAPhigh	YTHDC1
BTG3	0	2.21082	0.511	0.088	0	Fibro_FAPhigh	BTG3
CCT8	0	0.459384	0.635	0.212	0	Fibro_FAPhigh	CCT8
F2R	0	2.49505	0.499	0.076	0	Fibro_FAPhigh	F2R
CDK2AP2	0	1.22469	0.598	0.175	0	Fibro_FAPhigh	CDK2AP2
RAB14	0	0.923162	0.591	0.168	0	Fibro_FAPhigh	RAB14
FKBP8	0	1.34345	0.565	0.142	0	Fibro_FAPhigh	FKBP8
CAMK2N1	0	0.479461	0.679	0.257	0	Fibro_FAPhigh	CAMK2N1
APEX1	0	0.480323	0.642	0.22	0	Fibro_FAPhigh	APEX1
KDELR3	0	2.22953	0.504	0.082	0	Fibro_FAPhigh	KDELR3
CDK14	0	3.28962	0.468	0.047	0	Fibro_FAPhigh	CDK14
MT1E	0	3.76205	0.464	0.044	0	Fibro_FAPhigh	MT1E
FAM50A	0	0.542784	0.624	0.204	0	Fibro_FAPhigh	FAM50A
ZRANB2	0	0.726441	0.604	0.184	0	Fibro_FAPhigh	ZRANB2
RPN1	0	1.42296	0.551	0.132	0	Fibro_FAPhigh	RPN1
PSME1	0	0.47519	0.635	0.216	0	Fibro_FAPhigh	PSME1
SPCS3	0	0.999632	0.584	0.165	0	Fibro_FAPhigh	SPCS3
UBA52	0	0.937284	0.966	0.548	0	Fibro_FAPhigh	UBA52
XIST	0	3.419	0.471	0.054	0	Fibro_FAPhigh	XIST
ETS2	0	1.22346	0.584	0.167	0	Fibro_FAPhigh	ETS2
CEBPD	0	0.683081	0.658	0.242	0	Fibro_FAPhigh	CEBPD
CCDC80	0	2.60027	0.5	0.084	0	Fibro_FAPhigh	CCDC80
REV3L	0	1.0725	0.609	0.193	0	Fibro_FAPhigh	REV3L
ROCK1	0	0.449164	0.638	0.224	0	Fibro_FAPhigh	ROCK1
ATG12	0	0.809551	0.59	0.176	0	Fibro_FAPhigh	ATG12
CNN3	0	2.34445	0.502	0.089	0	Fibro_FAPhigh	CNN3
ANGPTL2	0	3.87156	0.449	0.036	0	Fibro_FAPhigh	ANGPTL2
CADPS2	0	2.76874	0.472	0.059	0	Fibro_FAPhigh	CADPS2
SNW1	0	0.563081	0.615	0.202	0	Fibro_FAPhigh	SNW1
NRBF2	0	1.29649	0.553	0.141	0	Fibro_FAPhigh	NRBF2
PPP1R12A	0	0.400595	0.649	0.237	0	Fibro_FAPhigh	PPP1R12A
UFC1	0	0.576784	0.605	0.193	0	Fibro_FAPhigh	UFC1
RWDD1	0	0.674932	0.6	0.188	0	Fibro_FAPhigh	RWDD1
RIOK3	0	0.813017	0.608	0.196	0	Fibro_FAPhigh	RIOK3
PPIG	0	0.328276	0.645	0.234	0	Fibro_FAPhigh	PPIG
LMAN2	0	0.361015	0.631	0.22	0	Fibro_FAPhigh	LMAN2
PCMT1	0	0.796131	0.59	0.179	0	Fibro_FAPhigh	PCMT1
PTPRG	0	0.671551	0.679	0.269	0	Fibro_FAPhigh	PTPRG
TGFBI	0	1.3332	0.549	0.139	0	Fibro_FAPhigh	TGFBI
LY96	0	3.54868	0.443	0.033	0	Fibro_FAPhigh	LY96
CSGALNACT2	0	1.59707	0.524	0.114	0	Fibro_FAPhigh	CSGALNACT2
PALM2-AKAP2	0	1.7819	0.574	0.164	0	Fibro_FAPhigh	PALM2-AKAP2
CREB3L2	0	1.14342	0.558	0.149	0	Fibro_FAPhigh	CREB3L2
DPP7	0	1.38247	0.536	0.127	0	Fibro_FAPhigh	DPP7
KAT6B	0	0.394094	0.63	0.221	0	Fibro_FAPhigh	KAT6B
XRRA1	0	1.55029	0.536	0.127	0	Fibro_FAPhigh	XRRA1
UBE2I	0	0.456083	0.62	0.211	0	Fibro_FAPhigh	UBE2I
FBXO32	0	2.95573	0.481	0.072	0	Fibro_FAPhigh	FBXO32
OSBP	0	1.14473	0.567	0.158	0	Fibro_FAPhigh	OSBP
RAB7A	0	0.397089	0.642	0.234	0	Fibro_FAPhigh	RAB7A
ZKSCAN1	0	1.24652	0.562	0.154	0	Fibro_FAPhigh	ZKSCAN1
PLEKHO1	0	3.56542	0.443	0.036	0	Fibro_FAPhigh	PLEKHO1
SNX2	0	1.10119	0.543	0.136	0	Fibro_FAPhigh	SNX2
ADIRF	0	3.72446	0.446	0.039	0	Fibro_FAPhigh	ADIRF
TFG	0	0.664319	0.605	0.198	0	Fibro_FAPhigh	TFG
CHMP5	0	0.646157	0.586	0.179	0	Fibro_FAPhigh	CHMP5
MRFAP1	0	0.715684	0.577	0.17	0	Fibro_FAPhigh	MRFAP1
CWC15	0	0.735482	0.575	0.168	0	Fibro_FAPhigh	CWC15
PTP4A2	0	0.495375	0.617	0.211	0	Fibro_FAPhigh	PTP4A2
NFE2L2	0	0.266438	0.648	0.242	0	Fibro_FAPhigh	NFE2L2
SPOCK1	0	3.44996	0.459	0.053	0	Fibro_FAPhigh	SPOCK1
ACTA2	0	3.09076	0.456	0.05	0	Fibro_FAPhigh	ACTA2
TMCO3	0	1.48037	0.524	0.118	0	Fibro_FAPhigh	TMCO3
TUBB6	0	1.27561	0.542	0.136	0	Fibro_FAPhigh	TUBB6
NANS	0	0.754958	0.598	0.192	0	Fibro_FAPhigh	NANS
CAPZB	0	0.375465	0.643	0.238	0	Fibro_FAPhigh	CAPZB
TMCO1	0	0.395256	0.629	0.224	0	Fibro_FAPhigh	TMCO1
BET1	0	1.72096	0.507	0.102	0	Fibro_FAPhigh	BET1
SRSF9	0	0.447009	0.619	0.214	0	Fibro_FAPhigh	SRSF9
RSRC2	0	0.516457	0.62	0.215	0	Fibro_FAPhigh	RSRC2
SSBP2	0	0.872593	0.602	0.197	0	Fibro_FAPhigh	SSBP2
ITPR1	0	1.09224	0.592	0.188	0	Fibro_FAPhigh	ITPR1
ORMDL1	0	0.964189	0.572	0.168	0	Fibro_FAPhigh	ORMDL1
SURF4	0	0.832248	0.572	0.168	0	Fibro_FAPhigh	SURF4
CLINT1	0	0.307205	0.634	0.231	0	Fibro_FAPhigh	CLINT1
VPS4B	0	1.16131	0.546	0.143	0	Fibro_FAPhigh	VPS4B
LYST	0	1.92448	0.511	0.109	0	Fibro_FAPhigh	LYST
NID1	0	4.10504	0.438	0.036	0	Fibro_FAPhigh	NID1
EIF2A	0	0.423869	0.619	0.217	0	Fibro_FAPhigh	EIF2A
GNB2	0	0.812907	0.568	0.166	0	Fibro_FAPhigh	GNB2
EIF3I	0	0.355309	0.607	0.206	0	Fibro_FAPhigh	EIF3I
STC1	0	1.96811	0.621	0.22	0	Fibro_FAPhigh	STC1
ATM	0	0.804678	0.568	0.167	0	Fibro_FAPhigh	ATM
CAMK2D	0	0.415127	0.646	0.246	0	Fibro_FAPhigh	CAMK2D
SYNCRIP	0	0.32417	0.622	0.222	0	Fibro_FAPhigh	SYNCRIP
EIF4H	0	0.699777	0.588	0.188	0	Fibro_FAPhigh	EIF4H
LUC7L2	0	0.480642	0.608	0.209	0	Fibro_FAPhigh	LUC7L2
WASL	0	0.857578	0.572	0.173	0	Fibro_FAPhigh	WASL
SELENOF	0	0.77513	0.563	0.164	0	Fibro_FAPhigh	SELENOF
TULP3	0	1.53481	0.517	0.119	0	Fibro_FAPhigh	TULP3
NIBAN1	0	2.40129	0.474	0.076	0	Fibro_FAPhigh	NIBAN1
HEBP1	0	1.4749	0.517	0.12	0	Fibro_FAPhigh	HEBP1
SSR1	0	0.817592	0.572	0.175	0	Fibro_FAPhigh	SSR1
JARID2	0	1.11766	0.574	0.177	0	Fibro_FAPhigh	JARID2
SLFN5	0	2.07725	0.484	0.088	0	Fibro_FAPhigh	SLFN5
RSRP1	0	1.45531	0.519	0.124	0	Fibro_FAPhigh	RSRP1
MSANTD3	0	1.46719	0.523	0.128	0	Fibro_FAPhigh	MSANTD3
ATG14	0	1.75858	0.504	0.109	0	Fibro_FAPhigh	ATG14
HSPA13	0	2.47872	0.455	0.06	0	Fibro_FAPhigh	HSPA13
RBFOX2	0	0.262269	0.639	0.244	0	Fibro_FAPhigh	RBFOX2
NGLY1	0	0.854595	0.58	0.185	0	Fibro_FAPhigh	NGLY1
AIMP1	0	0.50495	0.585	0.19	0	Fibro_FAPhigh	AIMP1
RASSF1	0	2.68936	0.45	0.056	0	Fibro_FAPhigh	RASSF1
CAVIN1	0	0.8792	0.567	0.173	0	Fibro_FAPhigh	CAVIN1
ZNF148	0	0.419491	0.604	0.211	0	Fibro_FAPhigh	ZNF148
PDLIM4	0	3.85155	0.422	0.029	0	Fibro_FAPhigh	PDLIM4
CCDC18-AS1	0	1.06663	0.545	0.153	0	Fibro_FAPhigh	CCDC18-AS1
SSU72	0	0.428233	0.59	0.198	0	Fibro_FAPhigh	SSU72
RB1	0	0.596054	0.581	0.189	0	Fibro_FAPhigh	RB1
DNAJC8	0	0.378392	0.597	0.206	0	Fibro_FAPhigh	DNAJC8
PBRM1	0	0.695471	0.573	0.182	0	Fibro_FAPhigh	PBRM1
BAD	0	1.09838	0.536	0.146	0	Fibro_FAPhigh	BAD
UPF3A	0	1.28162	0.543	0.153	0	Fibro_FAPhigh	UPF3A
TGFB1	0	0.675378	0.577	0.187	0	Fibro_FAPhigh	TGFB1
C1orf21	0	2.27625	0.451	0.062	0	Fibro_FAPhigh	C1orf21
ECI2	0	0.99032	0.538	0.149	0	Fibro_FAPhigh	ECI2
HDAC9	0	3.27398	0.435	0.046	0	Fibro_FAPhigh	HDAC9
ARL3	0	0.834537	0.541	0.152	0	Fibro_FAPhigh	ARL3
PPP1R2	0	1.51685	0.508	0.12	0	Fibro_FAPhigh	PPP1R2
REEP5	0	0.355185	0.601	0.213	0	Fibro_FAPhigh	REEP5
CD109	0	0.746628	0.599	0.211	0	Fibro_FAPhigh	CD109
C18orf32	0	0.981691	0.541	0.153	0	Fibro_FAPhigh	C18orf32
LAMC1	0	0.93973	0.565	0.177	0	Fibro_FAPhigh	LAMC1
GABARAPL2	0	0.525264	0.574	0.186	0	Fibro_FAPhigh	GABARAPL2
ADH5	0	0.71316	0.561	0.174	0	Fibro_FAPhigh	ADH5
GOLGA5	0	1.22595	0.512	0.125	0	Fibro_FAPhigh	GOLGA5
PSMG2	0	1.2668	0.516	0.129	0	Fibro_FAPhigh	PSMG2
RTF1	0	0.620474	0.564	0.177	0	Fibro_FAPhigh	RTF1
PHLDA3	0	1.66769	0.5	0.114	0	Fibro_FAPhigh	PHLDA3
PXDN	0	3.61236	0.421	0.035	0	Fibro_FAPhigh	PXDN
ANXA6	0	2.20696	0.45	0.064	0	Fibro_FAPhigh	ANXA6
TRIP11	0	0.82914	0.555	0.169	0	Fibro_FAPhigh	TRIP11
MYADM	0	1.33529	0.532	0.146	0	Fibro_FAPhigh	MYADM
RNF24	0	1.14308	0.534	0.148	0	Fibro_FAPhigh	RNF24
SLC2A3	0	0.534131	0.588	0.202	0	Fibro_FAPhigh	SLC2A3
CEP350	0	0.30463	0.617	0.232	0	Fibro_FAPhigh	CEP350
ING2	0	1.80923	0.487	0.102	0	Fibro_FAPhigh	ING2
HYOU1	0	2.13125	0.474	0.089	0	Fibro_FAPhigh	HYOU1
PSIP1	0	0.605341	0.578	0.193	0	Fibro_FAPhigh	PSIP1
TCEA3	0	3.73696	0.418	0.034	0	Fibro_FAPhigh	TCEA3
SCARB2	0	1.42008	0.494	0.11	0	Fibro_FAPhigh	SCARB2
PPP1R18	0	2.72803	0.436	0.052	0	Fibro_FAPhigh	PPP1R18
SERF2	0	1.02332	0.968	0.584	0	Fibro_FAPhigh	SERF2
EIF3L	0	0.317699	0.586	0.202	0	Fibro_FAPhigh	EIF3L
ELF2	0	0.426349	0.594	0.211	0	Fibro_FAPhigh	ELF2
IFT20	0	0.924482	0.54	0.157	0	Fibro_FAPhigh	IFT20
G3BP2	0	0.581736	0.572	0.189	0	Fibro_FAPhigh	G3BP2
PRRC1	0	1.71664	0.474	0.092	0	Fibro_FAPhigh	PRRC1
MINDY2	0	1.11531	0.532	0.15	0	Fibro_FAPhigh	MINDY2
MCRIP1	0	1.47026	0.489	0.107	0	Fibro_FAPhigh	MCRIP1
TMEM50A	0	0.805166	0.55	0.169	0	Fibro_FAPhigh	TMEM50A
NKTR	0	0.881443	0.542	0.161	0	Fibro_FAPhigh	NKTR
KLF6	0	0.484088	0.616	0.235	0	Fibro_FAPhigh	KLF6
HIF1A-AS3	0	0.644364	0.605	0.224	0	Fibro_FAPhigh	HIF1A-AS3
PRPF4B	0	0.526618	0.564	0.183	0	Fibro_FAPhigh	PRPF4B
DDOST	0	1.38637	0.514	0.134	0	Fibro_FAPhigh	DDOST
HSPB2	0	3.92107	0.41	0.03	0	Fibro_FAPhigh	HSPB2
ARGLU1	0	0.590018	0.588	0.208	0	Fibro_FAPhigh	ARGLU1
CCDC47	0	0.295698	0.599	0.219	0	Fibro_FAPhigh	CCDC47
MAGT1	0	0.766118	0.571	0.191	0	Fibro_FAPhigh	MAGT1
WDR54	0	0.924079	0.531	0.152	0	Fibro_FAPhigh	WDR54
LNPK	0	1.14979	0.501	0.122	0	Fibro_FAPhigh	LNPK
UPP1	0	1.24764	0.53	0.151	0	Fibro_FAPhigh	UPP1
UPF2	0	0.395724	0.582	0.203	0	Fibro_FAPhigh	UPF2
SUCO	0	0.688656	0.542	0.164	0	Fibro_FAPhigh	SUCO
TSPYL2	0	2.42365	0.457	0.079	0	Fibro_FAPhigh	TSPYL2
LYSMD3	0	2.10769	0.457	0.08	0	Fibro_FAPhigh	LYSMD3
ABL2	0	0.573481	0.58	0.203	0	Fibro_FAPhigh	ABL2
RND3	0	1.86652	0.522	0.146	0	Fibro_FAPhigh	RND3
XPC	0	1.09006	0.524	0.148	0	Fibro_FAPhigh	XPC
TTC37	0	0.278883	0.586	0.21	0	Fibro_FAPhigh	TTC37
MDK	0	3.44485	0.415	0.039	0	Fibro_FAPhigh	MDK
LAYN	0	4.07267	0.403	0.027	0	Fibro_FAPhigh	LAYN
TMEM208	0	0.576316	0.557	0.182	0	Fibro_FAPhigh	TMEM208
OCIAD1	0	0.266907	0.588	0.213	0	Fibro_FAPhigh	OCIAD1
SMIM14	0	0.815026	0.546	0.172	0	Fibro_FAPhigh	SMIM14
RBBP6	0	0.703168	0.558	0.184	0	Fibro_FAPhigh	RBBP6
PHGDH	0	2.48998	0.431	0.057	0	Fibro_FAPhigh	PHGDH
TRPC1	0	1.04399	0.534	0.16	0	Fibro_FAPhigh	TRPC1
SH3PXD2A	0	1.45351	0.481	0.107	0	Fibro_FAPhigh	SH3PXD2A
C1orf43	0	0.492869	0.562	0.189	0	Fibro_FAPhigh	C1orf43
C2orf27A	0	3.13113	0.418	0.045	0	Fibro_FAPhigh	C2orf27A
NPHP3	0	1.52098	0.475	0.102	0	Fibro_FAPhigh	NPHP3
TPBG	0	1.85029	0.488	0.115	0	Fibro_FAPhigh	TPBG
DLC1	0	3.82967	0.412	0.039	0	Fibro_FAPhigh	DLC1
PHLDA1	0	2.46978	0.455	0.082	0	Fibro_FAPhigh	PHLDA1
ZNF521	0	3.16711	0.416	0.043	0	Fibro_FAPhigh	ZNF521
CPNE3	0	0.422774	0.574	0.201	0	Fibro_FAPhigh	CPNE3
RBBP4	0	1.05837	0.519	0.147	0	Fibro_FAPhigh	RBBP4
SF3B1	0	0.25553	0.595	0.223	0	Fibro_FAPhigh	SF3B1
ANO10	0	0.805738	0.542	0.17	0	Fibro_FAPhigh	ANO10
INSIG2	0	1.90894	0.463	0.092	0	Fibro_FAPhigh	INSIG2
YEATS2	0	0.980877	0.511	0.14	0	Fibro_FAPhigh	YEATS2
PURA	0	1.44464	0.492	0.121	0	Fibro_FAPhigh	PURA
SLC17A5	0	1.85042	0.467	0.096	0	Fibro_FAPhigh	SLC17A5
CSNK1E	0	1.71295	0.48	0.109	0	Fibro_FAPhigh	CSNK1E
C1orf122	0	0.759216	0.545	0.175	0	Fibro_FAPhigh	C1orf122
H1FX	0	1.05453	0.556	0.186	0	Fibro_FAPhigh	H1FX
CCDC59	0	0.480573	0.543	0.173	0	Fibro_FAPhigh	CCDC59
RAP1A	0	0.93523	0.502	0.132	0	Fibro_FAPhigh	RAP1A
RNF187	0	1.11339	0.499	0.129	0	Fibro_FAPhigh	RNF187
ERO1B	0	2.02699	0.46	0.09	0	Fibro_FAPhigh	ERO1B
TSPAN5	0	1.99004	0.45	0.08	0	Fibro_FAPhigh	TSPAN5
LAMP2	0	0.947083	0.512	0.142	0	Fibro_FAPhigh	LAMP2
SLC33A1	0	1.47787	0.477	0.108	0	Fibro_FAPhigh	SLC33A1
IGF2R	0	1.31871	0.5	0.131	0	Fibro_FAPhigh	IGF2R
PNPLA8	0	0.880053	0.527	0.158	0	Fibro_FAPhigh	PNPLA8
ATP6V1E1	0	0.878358	0.518	0.149	0	Fibro_FAPhigh	ATP6V1E1
AHI1	0	0.610448	0.556	0.188	0	Fibro_FAPhigh	AHI1
HIP1	0	0.791325	0.546	0.178	0	Fibro_FAPhigh	HIP1
CD9	0	1.00385	0.551	0.184	0	Fibro_FAPhigh	CD9
MYO1B	0	0.45504	0.592	0.225	0	Fibro_FAPhigh	MYO1B
SYNE1	0	1.54458	0.469	0.102	0	Fibro_FAPhigh	SYNE1
ZEB1	0	1.2585	0.626	0.259	0	Fibro_FAPhigh	ZEB1
FBN1	0	2.551	0.416	0.049	0	Fibro_FAPhigh	FBN1
TMEM159	0	2.66127	0.437	0.07	0	Fibro_FAPhigh	TMEM159
TPGS1	0	1.53819	0.477	0.11	0	Fibro_FAPhigh	TPGS1
COL5A3	0	3.65214	0.417	0.05	0	Fibro_FAPhigh	COL5A3
C9orf16	0	0.708078	0.55	0.184	0	Fibro_FAPhigh	C9orf16
LMO4	0	1.05089	0.507	0.141	0	Fibro_FAPhigh	LMO4
DIRC3	0	2.85617	0.427	0.061	0	Fibro_FAPhigh	DIRC3
SDC2	0	3.54794	0.398	0.032	0	Fibro_FAPhigh	SDC2
NARF	0	0.863653	0.521	0.155	0	Fibro_FAPhigh	NARF
TGFBR3L	0	3.6691	0.4	0.036	0	Fibro_FAPhigh	TGFBR3L
TMEM134	0	1.26302	0.491	0.127	0	Fibro_FAPhigh	TMEM134
CEP170	0	0.590282	0.54	0.177	0	Fibro_FAPhigh	CEP170
RFX8	0	3.70971	0.411	0.048	0	Fibro_FAPhigh	RFX8
ARL8B	0	0.890035	0.518	0.155	0	Fibro_FAPhigh	ARL8B
SMC5	0	0.281435	0.568	0.205	0	Fibro_FAPhigh	SMC5
PGAM1	0	0.349999	0.563	0.2	0	Fibro_FAPhigh	PGAM1
KLHL24	0	1.70518	0.464	0.102	0	Fibro_FAPhigh	KLHL24
STC2	0	1.79717	0.486	0.124	0	Fibro_FAPhigh	STC2
METRNL	0	2.68868	0.411	0.049	0	Fibro_FAPhigh	METRNL
OSER1	0	1.42989	0.478	0.116	0	Fibro_FAPhigh	OSER1
MAGED2	0	1.88316	0.446	0.084	0	Fibro_FAPhigh	MAGED2
AIDA	0	0.90518	0.507	0.146	0	Fibro_FAPhigh	AIDA
CCNG2	0	2.61383	0.414	0.053	0	Fibro_FAPhigh	CCNG2
TXNDC5	0	1.26098	0.484	0.123	0	Fibro_FAPhigh	TXNDC5
RAB32	0	0.949488	0.507	0.146	0	Fibro_FAPhigh	RAB32
CDKN1C	0	2.47745	0.433	0.072	0	Fibro_FAPhigh	CDKN1C
INHBA	0	3.65072	0.397	0.037	0	Fibro_FAPhigh	INHBA
PAMR1	0	3.57872	0.397	0.037	0	Fibro_FAPhigh	PAMR1
PMP22	0	0.738062	0.544	0.184	0	Fibro_FAPhigh	PMP22
SNHG32	0	0.905796	0.503	0.143	0	Fibro_FAPhigh	SNHG32
RECQL	0	0.74095	0.524	0.164	0	Fibro_FAPhigh	RECQL
AARS	0	0.989	0.502	0.142	0	Fibro_FAPhigh	AARS
SNHG16	0	0.25814	0.569	0.209	0	Fibro_FAPhigh	SNHG16
NORAD	0	0.396259	0.564	0.204	0	Fibro_FAPhigh	NORAD
COA8	0	0.352595	0.544	0.185	0	Fibro_FAPhigh	COA8
CARHSP1	0	0.255721	0.562	0.203	0	Fibro_FAPhigh	CARHSP1
BCAR1	0	1.56972	0.462	0.103	0	Fibro_FAPhigh	BCAR1
GORASP2	0	0.875409	0.509	0.15	0	Fibro_FAPhigh	GORASP2
TBC1D23	0	1.30047	0.47	0.111	0	Fibro_FAPhigh	TBC1D23
RPF2	0	0.850759	0.514	0.155	0	Fibro_FAPhigh	RPF2
CCDC82	0	1.18511	0.467	0.109	0	Fibro_FAPhigh	CCDC82
SHMT2	0	1.64107	0.461	0.103	0	Fibro_FAPhigh	SHMT2
GOLIM4	0	1.34214	0.49	0.132	0	Fibro_FAPhigh	GOLIM4
NR2F1-AS1	0	1.49883	0.452	0.094	0	Fibro_FAPhigh	NR2F1-AS1
CDC5L	0	0.941395	0.498	0.14	0	Fibro_FAPhigh	CDC5L
HBP1	0	1.24107	0.474	0.116	0	Fibro_FAPhigh	HBP1
FRMD6	0	2.06322	0.442	0.084	0	Fibro_FAPhigh	FRMD6
MIR181A1HG	0	2.43405	0.414	0.057	0	Fibro_FAPhigh	MIR181A1HG
NR2F2-AS1	0	1.12144	0.497	0.14	0	Fibro_FAPhigh	NR2F2-AS1
TARSL2	0	1.2852	0.483	0.126	0	Fibro_FAPhigh	TARSL2
PAG1	0	3.31902	0.404	0.048	0	Fibro_FAPhigh	PAG1
LEPROT	0	0.964887	0.504	0.148	0	Fibro_FAPhigh	LEPROT
SEC13	0	0.639564	0.527	0.171	0	Fibro_FAPhigh	SEC13
CCDC174	0	1.45331	0.462	0.107	0	Fibro_FAPhigh	CCDC174
IMPDH2	0	0.264816	0.557	0.202	0	Fibro_FAPhigh	IMPDH2
EPB41L2	0	1.35363	0.462	0.107	0	Fibro_FAPhigh	EPB41L2
GPNMB	0	3.13814	0.397	0.042	0	Fibro_FAPhigh	GPNMB
RAB34	0	0.532279	0.531	0.176	0	Fibro_FAPhigh	RAB34
RUFY3	0	1.06672	0.484	0.129	0	Fibro_FAPhigh	RUFY3
SRSF10	0	0.601589	0.533	0.179	0	Fibro_FAPhigh	SRSF10
RIC1	0	0.434783	0.54	0.186	0	Fibro_FAPhigh	RIC1
DYM	0	0.290666	0.556	0.202	0	Fibro_FAPhigh	DYM
ANKRD28	0	0.518528	0.569	0.215	0	Fibro_FAPhigh	ANKRD28
IL6ST	0	0.700148	0.525	0.171	0	Fibro_FAPhigh	IL6ST
BRD2	0	0.975892	0.501	0.147	0	Fibro_FAPhigh	BRD2
MIR210HG	0	1.10695	0.489	0.135	0	Fibro_FAPhigh	MIR210HG
CRELD2	0	1.58839	0.473	0.119	0	Fibro_FAPhigh	CRELD2
HAX1	0	0.72175	0.51	0.157	0	Fibro_FAPhigh	HAX1
EXOC1	0	1.15269	0.474	0.121	0	Fibro_FAPhigh	EXOC1
CGGBP1	0	0.62121	0.524	0.172	0	Fibro_FAPhigh	CGGBP1
UBE3A	0	0.544221	0.529	0.177	0	Fibro_FAPhigh	UBE3A
SLC2A1	0	1.45893	0.481	0.129	0	Fibro_FAPhigh	SLC2A1
AZI2	0	1.02894	0.483	0.131	0	Fibro_FAPhigh	AZI2
BBS9	0	0.813298	0.505	0.153	0	Fibro_FAPhigh	BBS9
RNF114	0	1.45553	0.452	0.1	0	Fibro_FAPhigh	RNF114
CRIP2	0	2.22511	0.418	0.067	0	Fibro_FAPhigh	CRIP2
MYO9B	0	0.906032	0.495	0.144	0	Fibro_FAPhigh	MYO9B
ARHGAP10	0	1.18339	0.493	0.143	0	Fibro_FAPhigh	ARHGAP10
CCM2	0	0.805791	0.504	0.154	0	Fibro_FAPhigh	CCM2
SLIT2	0	3.15733	0.394	0.045	0	Fibro_FAPhigh	SLIT2
PCOLCE	0	3.92403	0.385	0.036	0	Fibro_FAPhigh	PCOLCE
SPIRE1	0	0.747685	0.532	0.183	0	Fibro_FAPhigh	SPIRE1
STX5	0	1.2448	0.483	0.134	0	Fibro_FAPhigh	STX5
AC097534.2	0	3.19407	0.386	0.038	0	Fibro_FAPhigh	AC097534.2
LINC01578	0	0.254706	0.544	0.196	0	Fibro_FAPhigh	LINC01578
PLD3	0	0.34968	0.55	0.202	0	Fibro_FAPhigh	PLD3
TTLL7	0	2.19734	0.416	0.068	0	Fibro_FAPhigh	TTLL7
MCEE	0	1.47656	0.445	0.097	0	Fibro_FAPhigh	MCEE
ZC3H6	0	1.88378	0.424	0.076	0	Fibro_FAPhigh	ZC3H6
DGKH	0	0.52282	0.555	0.208	0	Fibro_FAPhigh	DGKH
ABCA1	0	2.63935	0.404	0.057	0	Fibro_FAPhigh	ABCA1
NARS	0	0.311463	0.543	0.196	0	Fibro_FAPhigh	NARS
DDAH2	0	1.60171	0.438	0.091	0	Fibro_FAPhigh	DDAH2
SERPINF1	0	4.80875	0.374	0.027	0	Fibro_FAPhigh	SERPINF1
DHX40	0	1.22181	0.471	0.124	0	Fibro_FAPhigh	DHX40
FAU	0	1.05419	0.977	0.631	0	Fibro_FAPhigh	FAU
CDH11	0	3.97529	0.375	0.029	0	Fibro_FAPhigh	CDH11
FHL1	0	3.41901	0.38	0.034	0	Fibro_FAPhigh	FHL1
RAB5A	0	0.537617	0.516	0.171	0	Fibro_FAPhigh	RAB5A
MFSD10	0	1.14485	0.474	0.129	0	Fibro_FAPhigh	MFSD10
PLAGL1	0	1.98785	0.425	0.08	0	Fibro_FAPhigh	PLAGL1
MICAL2	0	0.898437	0.509	0.164	0	Fibro_FAPhigh	MICAL2
PABPC4	0	0.376729	0.527	0.183	0	Fibro_FAPhigh	PABPC4
SMARCA5	0	0.534288	0.526	0.182	0	Fibro_FAPhigh	SMARCA5
STUB1	0	0.43574	0.523	0.179	0	Fibro_FAPhigh	STUB1
FAAP20	0	0.789967	0.5	0.156	0	Fibro_FAPhigh	FAAP20
AKR1A1	0	0.579356	0.513	0.169	0	Fibro_FAPhigh	AKR1A1
ZNF667-AS1	0	3.85817	0.373	0.029	0	Fibro_FAPhigh	ZNF667-AS1
ATP6V1D	0	0.575035	0.523	0.18	0	Fibro_FAPhigh	ATP6V1D
NFKBIL1	0	2.2545	0.412	0.069	0	Fibro_FAPhigh	NFKBIL1
RASSF8	0	1.26813	0.453	0.111	0	Fibro_FAPhigh	RASSF8
ALG5	0	1.10163	0.46	0.118	0	Fibro_FAPhigh	ALG5
SDF4	0	0.866431	0.489	0.147	0	Fibro_FAPhigh	SDF4
AP1S2	0	1.96083	0.423	0.081	0	Fibro_FAPhigh	AP1S2
CTSK	0	3.3758	0.38	0.039	0	Fibro_FAPhigh	CTSK
TMEM167A	0	0.294754	0.532	0.191	0	Fibro_FAPhigh	TMEM167A
TPST1	0	1.32918	0.468	0.127	0	Fibro_FAPhigh	TPST1
BCAT1	0	2.26243	0.389	0.048	0	Fibro_FAPhigh	BCAT1
PITPNB	0	0.355726	0.525	0.184	0	Fibro_FAPhigh	PITPNB
WLS	0	2.53863	0.392	0.052	0	Fibro_FAPhigh	WLS
CAPZA1	0	0.503588	0.519	0.179	0	Fibro_FAPhigh	CAPZA1
TLE5	0	0.626025	0.513	0.173	0	Fibro_FAPhigh	TLE5
DCTN2	0	0.835416	0.495	0.155	0	Fibro_FAPhigh	DCTN2
TUBA1A	0	1.13979	0.46	0.121	0	Fibro_FAPhigh	TUBA1A
SLC5A3	0	2.66462	0.4	0.061	0	Fibro_FAPhigh	SLC5A3
LINC01473	0	0.86267	0.497	0.158	0	Fibro_FAPhigh	LINC01473
CAND1	0	0.577294	0.493	0.154	0	Fibro_FAPhigh	CAND1
DERL2	0	0.856542	0.489	0.15	0	Fibro_FAPhigh	DERL2
WDFY3	0	0.260149	0.535	0.197	0	Fibro_FAPhigh	WDFY3
MCUR1	0	1.26651	0.462	0.124	0	Fibro_FAPhigh	MCUR1
RLF	0	0.819806	0.486	0.148	0	Fibro_FAPhigh	RLF
RNF130	0	0.442511	0.54	0.203	0	Fibro_FAPhigh	RNF130
TENT5A	0	2.75103	0.393	0.056	0	Fibro_FAPhigh	TENT5A
DAPK3	0	2.17811	0.404	0.067	0	Fibro_FAPhigh	DAPK3
RO60	0	0.821967	0.491	0.154	0	Fibro_FAPhigh	RO60
GSTM3	0	3.34256	0.376	0.04	0	Fibro_FAPhigh	GSTM3
FAM204A	0	0.406845	0.519	0.183	0	Fibro_FAPhigh	FAM204A
IRF2BP2	0	1.06179	0.487	0.151	0	Fibro_FAPhigh	IRF2BP2
IGFBP5	0	2.70939	0.501	0.165	0	Fibro_FAPhigh	IGFBP5
CREB3L1	0	3.26824	0.369	0.033	0	Fibro_FAPhigh	CREB3L1
ELP2	0	1.29494	0.433	0.097	0	Fibro_FAPhigh	ELP2
GLT8D1	0	2.24625	0.397	0.062	0	Fibro_FAPhigh	GLT8D1
ZMAT3	0	2.14865	0.406	0.071	0	Fibro_FAPhigh	ZMAT3
YARS	0	0.771186	0.484	0.149	0	Fibro_FAPhigh	YARS
MPHOSPH10	0	0.555669	0.502	0.167	0	Fibro_FAPhigh	MPHOSPH10
IGFBP7	0	3.77548	0.382	0.048	0	Fibro_FAPhigh	IGFBP7
RARS2	0	0.938121	0.451	0.117	0	Fibro_FAPhigh	RARS2
ANKRD10	0	1.28609	0.448	0.114	0	Fibro_FAPhigh	ANKRD10
CDH13	0	2.5897	0.389	0.055	0	Fibro_FAPhigh	CDH13
VAMP3	0	1.28043	0.437	0.104	0	Fibro_FAPhigh	VAMP3
GPBP1	0	0.2637	0.532	0.199	0	Fibro_FAPhigh	GPBP1
CERT1	0	0.29249	0.53	0.197	0	Fibro_FAPhigh	CERT1
ZNF503	0	2.77439	0.387	0.054	0	Fibro_FAPhigh	ZNF503
ARMCX6	0	2.48574	0.387	0.054	0	Fibro_FAPhigh	ARMCX6
SLAIN2	0	0.938271	0.457	0.125	0	Fibro_FAPhigh	SLAIN2
HES4	0	1.95001	0.429	0.097	0	Fibro_FAPhigh	HES4
SOD3	0	3.89821	0.362	0.03	0	Fibro_FAPhigh	SOD3
RRAGC	0	2.35368	0.397	0.066	0	Fibro_FAPhigh	RRAGC
TMEM204	0	4.19395	0.357	0.026	0	Fibro_FAPhigh	TMEM204
PHC2	0	1.13387	0.467	0.137	0	Fibro_FAPhigh	PHC2
RASA2	0	0.344099	0.523	0.193	0	Fibro_FAPhigh	RASA2
NUS1	0	1.17317	0.45	0.12	0	Fibro_FAPhigh	NUS1
GINM1	0	1.28208	0.445	0.115	0	Fibro_FAPhigh	GINM1
DERL1	0	0.74573	0.479	0.149	0	Fibro_FAPhigh	DERL1
FRMD4A	0	2.20805	0.415	0.085	0	Fibro_FAPhigh	FRMD4A
MGMT	0	0.706078	0.471	0.141	0	Fibro_FAPhigh	MGMT
RNF169	0	0.550925	0.488	0.158	0	Fibro_FAPhigh	RNF169
ADM	0	2.09642	0.435	0.106	0	Fibro_FAPhigh	ADM
AC025159.1	0	2.60489	0.388	0.059	0	Fibro_FAPhigh	AC025159.1
FNTA	0	0.564818	0.487	0.158	0	Fibro_FAPhigh	FNTA
NCK1	0	1.10729	0.456	0.128	0	Fibro_FAPhigh	NCK1
SHOC2	0	0.335515	0.512	0.184	0	Fibro_FAPhigh	SHOC2
FAM210A	0	1.16905	0.454	0.126	0	Fibro_FAPhigh	FAM210A
PDGFRA	0	4.11726	0.355	0.027	0	Fibro_FAPhigh	PDGFRA
GPX8	0	1.59795	0.417	0.089	0	Fibro_FAPhigh	GPX8
ZNF451	0	1.04698	0.442	0.115	0	Fibro_FAPhigh	ZNF451
XPOT	0	0.980147	0.452	0.125	0	Fibro_FAPhigh	XPOT
BLOC1S6	0	1.25851	0.435	0.108	0	Fibro_FAPhigh	BLOC1S6
CBX1	0	0.469985	0.5	0.173	0	Fibro_FAPhigh	CBX1
LCORL	0	0.743519	0.474	0.147	0	Fibro_FAPhigh	LCORL
ATP6AP2	0	0.664269	0.487	0.16	0	Fibro_FAPhigh	ATP6AP2
CAP1	0	0.308544	0.525	0.199	0	Fibro_FAPhigh	CAP1
CHIC2	0	1.44359	0.428	0.103	0	Fibro_FAPhigh	CHIC2
TENM4	0	3.59338	0.365	0.04	0	Fibro_FAPhigh	TENM4
BCAP29	0	0.541125	0.494	0.169	0	Fibro_FAPhigh	BCAP29
ZNF622	0	1.2211	0.432	0.108	0	Fibro_FAPhigh	ZNF622
CCDC112	0	1.35698	0.434	0.11	0	Fibro_FAPhigh	CCDC112
MRPS18B	0	0.293612	0.509	0.185	0	Fibro_FAPhigh	MRPS18B
RAD21	0	0.295949	0.509	0.185	0	Fibro_FAPhigh	RAD21
TMTC1	0	3.49051	0.361	0.037	0	Fibro_FAPhigh	TMTC1
UAP1	0	1.40198	0.415	0.091	0	Fibro_FAPhigh	UAP1
CCND2	0	4.12067	0.348	0.024	0	Fibro_FAPhigh	CCND2
TM9SF2	0	0.666365	0.478	0.154	0	Fibro_FAPhigh	TM9SF2
CYB5R3	0	0.804946	0.48	0.156	0	Fibro_FAPhigh	CYB5R3
HIVEP2	0	0.86641	0.448	0.125	0	Fibro_FAPhigh	HIVEP2
CHD4	0	0.590491	0.499	0.176	0	Fibro_FAPhigh	CHD4
RPS25	0	0.697455	0.978	0.655	0	Fibro_FAPhigh	RPS25
ERCC5	0	1.53903	0.414	0.091	0	Fibro_FAPhigh	ERCC5
BEX4	0	4.30991	0.348	0.025	0	Fibro_FAPhigh	BEX4
DESI2	0	0.856066	0.465	0.143	0	Fibro_FAPhigh	DESI2
BTF3L4	0	0.834862	0.458	0.136	0	Fibro_FAPhigh	BTF3L4
NCOA7	0	0.527804	0.501	0.179	0	Fibro_FAPhigh	NCOA7
KIZ	0	1.37344	0.427	0.105	0	Fibro_FAPhigh	KIZ
MBD2	0	0.50219	0.489	0.167	0	Fibro_FAPhigh	MBD2
CCDC50	0	1.10686	0.438	0.117	0	Fibro_FAPhigh	CCDC50
TRA2A	0	0.299135	0.516	0.195	0	Fibro_FAPhigh	TRA2A
TPT1-AS1	0	1.04752	0.449	0.128	0	Fibro_FAPhigh	TPT1-AS1
HOMER3	0	2.33984	0.374	0.053	0	Fibro_FAPhigh	HOMER3
PRPF6	0	0.425962	0.492	0.171	0	Fibro_FAPhigh	PRPF6
XRN1	0	0.256999	0.504	0.184	0	Fibro_FAPhigh	XRN1
DNAH11	0	2.97203	0.368	0.048	0	Fibro_FAPhigh	DNAH11
GNG11	0	0.485128	0.511	0.191	0	Fibro_FAPhigh	GNG11
RAB21	0	0.834243	0.45	0.13	0	Fibro_FAPhigh	RAB21
YIPF5	0	1.03602	0.449	0.13	0	Fibro_FAPhigh	YIPF5
ZC3H7A	0	0.809197	0.448	0.129	0	Fibro_FAPhigh	ZC3H7A
PLAG1	0	3.01836	0.354	0.036	0	Fibro_FAPhigh	PLAG1
WARS	0	1.24987	0.429	0.111	0	Fibro_FAPhigh	WARS
KIDINS220	0	0.550695	0.481	0.163	0	Fibro_FAPhigh	KIDINS220
MAN1A1	0	3.22624	0.352	0.034	0	Fibro_FAPhigh	MAN1A1
LPIN2	0	0.501955	0.483	0.165	0	Fibro_FAPhigh	LPIN2
PEA15	0	1.90967	0.38	0.063	0	Fibro_FAPhigh	PEA15
NAGK	0	1.32373	0.42	0.103	0	Fibro_FAPhigh	NAGK
SRD5A3	0	1.80029	0.399	0.082	0	Fibro_FAPhigh	SRD5A3
C1S	0	0.921093	0.448	0.131	0	Fibro_FAPhigh	C1S
APPL1	0	0.56245	0.469	0.152	0	Fibro_FAPhigh	APPL1
ZFYVE16	0	0.519046	0.477	0.16	0	Fibro_FAPhigh	ZFYVE16
RNF149	0	0.655434	0.465	0.149	0	Fibro_FAPhigh	RNF149
GOPC	0	0.716838	0.462	0.146	0	Fibro_FAPhigh	GOPC
SYPL1	0	0.826335	0.453	0.137	0	Fibro_FAPhigh	SYPL1
TRIB3	0	0.446219	0.514	0.198	0	Fibro_FAPhigh	TRIB3
DLGAP4	0	0.517501	0.472	0.156	0	Fibro_FAPhigh	DLGAP4
NREP	0	1.25315	0.406	0.091	0	Fibro_FAPhigh	NREP
DHPS	0	1.39694	0.418	0.103	0	Fibro_FAPhigh	DHPS
DEGS1	0	1.21292	0.414	0.099	0	Fibro_FAPhigh	DEGS1
CTDNEP1	0	0.483777	0.478	0.163	0	Fibro_FAPhigh	CTDNEP1
FAM89B	0	1.71242	0.403	0.089	0	Fibro_FAPhigh	FAM89B
HSPB11	0	0.896906	0.438	0.124	0	Fibro_FAPhigh	HSPB11
FHL2	0	0.905424	0.449	0.135	0	Fibro_FAPhigh	FHL2
FRG1	0	0.666543	0.443	0.129	0	Fibro_FAPhigh	FRG1
WDR41	0	0.818248	0.444	0.13	0	Fibro_FAPhigh	WDR41
ZFP91	0	0.374551	0.5	0.186	0	Fibro_FAPhigh	ZFP91
MAP4K5	0	0.252118	0.498	0.184	0	Fibro_FAPhigh	MAP4K5
ATXN3	0	0.969732	0.438	0.124	0	Fibro_FAPhigh	ATXN3
PLAUR	0	0.55944	0.501	0.187	0	Fibro_FAPhigh	PLAUR
PLCB1	0	2.02324	0.396	0.082	0	Fibro_FAPhigh	PLCB1
XIAP	0	0.268748	0.505	0.191	0	Fibro_FAPhigh	XIAP
PTS	0	0.601361	0.482	0.168	0	Fibro_FAPhigh	PTS
C1R	0	1.56606	0.415	0.101	0	Fibro_FAPhigh	C1R
NFE2L1	0	0.567462	0.486	0.173	0	Fibro_FAPhigh	NFE2L1
MGAT1	0	1.4402	0.408	0.095	0	Fibro_FAPhigh	MGAT1
PKD2	0	1.0921	0.43	0.118	0	Fibro_FAPhigh	PKD2
CDC37	0	0.459022	0.481	0.169	0	Fibro_FAPhigh	CDC37
RTL8C	0	0.42653	0.483	0.171	0	Fibro_FAPhigh	RTL8C
SORBS3	0	1.55674	0.404	0.093	0	Fibro_FAPhigh	SORBS3
ALG2	0	1.67562	0.401	0.09	0	Fibro_FAPhigh	ALG2
ANKRD37	0	2.23715	0.379	0.068	0	Fibro_FAPhigh	ANKRD37
STK17A	0	1.028	0.45	0.139	0	Fibro_FAPhigh	STK17A
MAX	0	0.673771	0.448	0.137	0	Fibro_FAPhigh	MAX
CASC4	0	0.408606	0.49	0.179	0	Fibro_FAPhigh	CASC4
JOSD1	0	0.903837	0.45	0.139	0	Fibro_FAPhigh	JOSD1
TUT7	0	0.651813	0.476	0.165	0	Fibro_FAPhigh	TUT7
FYN	0	2.79799	0.351	0.041	0	Fibro_FAPhigh	FYN
UBN2	0	0.944823	0.429	0.119	0	Fibro_FAPhigh	UBN2
MSC-AS1	0	1.26766	0.427	0.117	0	Fibro_FAPhigh	MSC-AS1
EMC2	0	0.818237	0.441	0.131	0	Fibro_FAPhigh	EMC2
NUDT2	0	1.36803	0.4	0.091	0	Fibro_FAPhigh	NUDT2
CCN1	0	3.30376	0.374	0.065	0	Fibro_FAPhigh	CCN1
CDK19	0	0.709499	0.443	0.134	0	Fibro_FAPhigh	CDK19
HMBOX1	0	0.371698	0.488	0.179	0	Fibro_FAPhigh	HMBOX1
CCDC90B	0	0.593003	0.448	0.139	0	Fibro_FAPhigh	CCDC90B
TMEM87A	0	0.417431	0.484	0.175	0	Fibro_FAPhigh	TMEM87A
ORAI3	0	1.34867	0.414	0.105	0	Fibro_FAPhigh	ORAI3
SAR1A	0	0.407037	0.482	0.174	0	Fibro_FAPhigh	SAR1A
ZC3H13	0	0.289108	0.496	0.188	0	Fibro_FAPhigh	ZC3H13
PKN1	0	1.20459	0.407	0.099	0	Fibro_FAPhigh	PKN1
TACC1	0	0.511966	0.465	0.158	0	Fibro_FAPhigh	TACC1
BCL7C	0	0.738727	0.455	0.148	0	Fibro_FAPhigh	BCL7C
YPEL5	0	0.79198	0.446	0.139	0	Fibro_FAPhigh	YPEL5
LINC00960	0	2.88341	0.351	0.044	0	Fibro_FAPhigh	LINC00960
SPTY2D1	0	0.911035	0.438	0.131	0	Fibro_FAPhigh	SPTY2D1
SOX5	0	3.21607	0.349	0.042	0	Fibro_FAPhigh	SOX5
TXN2	0	0.425414	0.475	0.168	0	Fibro_FAPhigh	TXN2
RPS6KC1	0	0.25348	0.483	0.177	0	Fibro_FAPhigh	RPS6KC1
PPP2R3A	0	1.40269	0.409	0.103	0	Fibro_FAPhigh	PPP2R3A
ZNF106	0	0.783496	0.434	0.128	0	Fibro_FAPhigh	ZNF106
PMAIP1	0	2.71442	0.366	0.06	0	Fibro_FAPhigh	PMAIP1
CDC34	0	1.17383	0.416	0.11	0	Fibro_FAPhigh	CDC34
ARHGAP22	0	1.60161	0.4	0.095	0	Fibro_FAPhigh	ARHGAP22
DNAJC4	0	1.55018	0.395	0.09	0	Fibro_FAPhigh	DNAJC4
PALLD	0	0.989911	0.447	0.143	0	Fibro_FAPhigh	PALLD
GPATCH2L	0	0.323464	0.479	0.175	0	Fibro_FAPhigh	GPATCH2L
AKAP17A	0	1.73973	0.388	0.084	0	Fibro_FAPhigh	AKAP17A
FOXN3	0	1.32118	0.394	0.091	0	Fibro_FAPhigh	FOXN3
NTAN1	0	1.42969	0.39	0.087	0	Fibro_FAPhigh	NTAN1
NFXL1	0	1.37443	0.381	0.078	0	Fibro_FAPhigh	NFXL1
SGCB	0	1.76997	0.378	0.075	0	Fibro_FAPhigh	SGCB
ADAMTS12	0	3.31674	0.35	0.047	0	Fibro_FAPhigh	ADAMTS12
FEM1C	0	1.65644	0.372	0.069	0	Fibro_FAPhigh	FEM1C
STT3A	0	1.6665	0.386	0.083	0	Fibro_FAPhigh	STT3A
MYO1D	0	1.23202	0.419	0.116	0	Fibro_FAPhigh	MYO1D
MED8	0	1.30264	0.399	0.097	0	Fibro_FAPhigh	MED8
PPP4R2	0	0.253453	0.486	0.184	0	Fibro_FAPhigh	PPP4R2
NPDC1	0	1.01035	0.428	0.126	0	Fibro_FAPhigh	NPDC1
CCDC102B	0	3.53797	0.34	0.039	0	Fibro_FAPhigh	CCDC102B
AK4	0	0.755961	0.436	0.135	0	Fibro_FAPhigh	AK4
ERP44	0	0.288713	0.481	0.18	0	Fibro_FAPhigh	ERP44
ELK3	0	0.877832	0.43	0.129	0	Fibro_FAPhigh	ELK3
MACO1	0	1.18912	0.405	0.105	0	Fibro_FAPhigh	MACO1
TOX4	0	0.726334	0.45	0.15	0	Fibro_FAPhigh	TOX4
BFAR	0	0.451809	0.462	0.162	0	Fibro_FAPhigh	BFAR
MORC3	0	1.12682	0.4	0.1	0	Fibro_FAPhigh	MORC3
NKAP	0	0.434887	0.465	0.165	0	Fibro_FAPhigh	NKAP
TMED7	0	1.20658	0.408	0.108	0	Fibro_FAPhigh	TMED7
ISCU	0	0.974279	0.414	0.114	0	Fibro_FAPhigh	ISCU
TSEN34	0	0.768616	0.437	0.137	0	Fibro_FAPhigh	TSEN34
FLOT1	0	0.486036	0.449	0.15	0	Fibro_FAPhigh	FLOT1
TRAM2	0	1.44043	0.386	0.087	0	Fibro_FAPhigh	TRAM2
FBXL7	0	2.50603	0.347	0.048	0	Fibro_FAPhigh	FBXL7
C5orf24	0	1.08325	0.416	0.117	0	Fibro_FAPhigh	C5orf24
CDC40	0	1.10588	0.414	0.115	0	Fibro_FAPhigh	CDC40
MTSS1	0	1.17356	0.411	0.112	0	Fibro_FAPhigh	MTSS1
AP3D1	0	1.07771	0.417	0.118	0	Fibro_FAPhigh	AP3D1
PLPP5	0	1.35441	0.401	0.103	0	Fibro_FAPhigh	PLPP5
SLC35F5	0	0.549872	0.437	0.139	0	Fibro_FAPhigh	SLC35F5
CFAP97	0	0.714524	0.436	0.138	0	Fibro_FAPhigh	CFAP97
STAT2	0	1.88821	0.367	0.069	0	Fibro_FAPhigh	STAT2
WBP4	0	1.04274	0.412	0.114	0	Fibro_FAPhigh	WBP4
DYNC1LI2	0	0.268744	0.479	0.181	0	Fibro_FAPhigh	DYNC1LI2
SLC25A24	0	0.498924	0.458	0.161	0	Fibro_FAPhigh	SLC25A24
ASB3	0	0.347835	0.464	0.167	0	Fibro_FAPhigh	ASB3
HNRNPA0	0	0.681527	0.439	0.142	0	Fibro_FAPhigh	HNRNPA0
SMDT1	0	0.56555	0.453	0.156	0	Fibro_FAPhigh	SMDT1
ZCCHC9	0	0.851786	0.409	0.112	0	Fibro_FAPhigh	ZCCHC9
IFNAR1	0	0.78567	0.418	0.121	0	Fibro_FAPhigh	IFNAR1
RPL14	0	0.814261	0.98	0.683	0	Fibro_FAPhigh	RPL14
DYRK3	0	2.49293	0.341	0.045	0	Fibro_FAPhigh	DYRK3
MMADHC	0	0.563241	0.453	0.157	0	Fibro_FAPhigh	MMADHC
FILIP1L	0	0.865409	0.443	0.147	0	Fibro_FAPhigh	FILIP1L
SREK1IP1	0	0.490753	0.441	0.145	0	Fibro_FAPhigh	SREK1IP1
DYNC2H1	0	1.18063	0.405	0.109	0	Fibro_FAPhigh	DYNC2H1
TIMM9	0	0.307451	0.464	0.168	0	Fibro_FAPhigh	TIMM9
MAF	0	2.86656	0.339	0.043	0	Fibro_FAPhigh	MAF
CLPP	0	0.518609	0.448	0.152	0	Fibro_FAPhigh	CLPP
GADD45A	0	1.6338	0.379	0.083	0	Fibro_FAPhigh	GADD45A
LBH	0	1.83472	0.379	0.083	0	Fibro_FAPhigh	LBH
MAGI2-AS3	0	3.58259	0.321	0.025	0	Fibro_FAPhigh	MAGI2-AS3
CARS	0	0.693878	0.427	0.131	0	Fibro_FAPhigh	CARS
NUP58	0	1.0995	0.408	0.112	0	Fibro_FAPhigh	NUP58
DIS3	0	0.866527	0.417	0.121	0	Fibro_FAPhigh	DIS3
UBE2Q2	0	0.295872	0.473	0.177	0	Fibro_FAPhigh	UBE2Q2
IDS	0	1.16628	0.407	0.111	0	Fibro_FAPhigh	IDS
TNIP1	0	0.383377	0.456	0.161	0	Fibro_FAPhigh	TNIP1
RAD23A	0	0.588741	0.461	0.166	0	Fibro_FAPhigh	RAD23A
PTPN1	0	0.399531	0.454	0.159	0	Fibro_FAPhigh	PTPN1
GMCL1	0	0.417787	0.45	0.156	0	Fibro_FAPhigh	GMCL1
SH3RF3	0	2.83455	0.338	0.044	0	Fibro_FAPhigh	SH3RF3
CACNA1C	0	3.12738	0.335	0.041	0	Fibro_FAPhigh	CACNA1C
COMT	0	1.00913	0.406	0.112	0	Fibro_FAPhigh	COMT
PXK	0	1.68062	0.357	0.063	0	Fibro_FAPhigh	PXK
PSMB8	0	2.33877	0.345	0.051	0	Fibro_FAPhigh	PSMB8
ZFAND2A	0	0.971905	0.41	0.116	0	Fibro_FAPhigh	ZFAND2A
BNC2	0	1.63601	0.376	0.082	0	Fibro_FAPhigh	BNC2
TMEM50B	0	1.51771	0.377	0.083	0	Fibro_FAPhigh	TMEM50B
PSMC6	0	0.376893	0.443	0.15	0	Fibro_FAPhigh	PSMC6
ZNF524	0	1.11939	0.399	0.106	0	Fibro_FAPhigh	ZNF524
DOCK7	0	0.600957	0.426	0.133	0	Fibro_FAPhigh	DOCK7
TMEM39A	0	1.38225	0.374	0.081	0	Fibro_FAPhigh	TMEM39A
HS2ST1	0	0.377888	0.458	0.166	0	Fibro_FAPhigh	HS2ST1
CERCAM	0	2.42222	0.343	0.051	0	Fibro_FAPhigh	CERCAM
POLR3D	0	0.893738	0.422	0.13	0	Fibro_FAPhigh	POLR3D
SLC38A5	0	4.39376	0.314	0.022	0	Fibro_FAPhigh	SLC38A5
NRBP1	0	0.42155	0.45	0.159	0	Fibro_FAPhigh	NRBP1
AUTS2	0	0.49651	0.447	0.156	0	Fibro_FAPhigh	AUTS2
SMIM29	0	1.86252	0.351	0.06	0	Fibro_FAPhigh	SMIM29
RRAGA	0	0.736456	0.427	0.137	0	Fibro_FAPhigh	RRAGA
ATF2	0	0.292504	0.445	0.156	0	Fibro_FAPhigh	ATF2
LRPAP1	0	0.452794	0.445	0.156	0	Fibro_FAPhigh	LRPAP1
TXNDC15	0	1.28235	0.384	0.095	0	Fibro_FAPhigh	TXNDC15
NR2F1	0	2.35437	0.361	0.072	0	Fibro_FAPhigh	NR2F1
SSBP4	0	1.8691	0.36	0.071	0	Fibro_FAPhigh	SSBP4
ZNF83	0	3.28839	0.314	0.025	0	Fibro_FAPhigh	ZNF83
TBC1D20	0	0.751355	0.422	0.133	0	Fibro_FAPhigh	TBC1D20
PIK3CA	0	0.941816	0.385	0.097	0	Fibro_FAPhigh	PIK3CA
OIP5-AS1	0	0.334009	0.455	0.167	0	Fibro_FAPhigh	OIP5-AS1
ABHD17A	0	1.38348	0.377	0.089	0	Fibro_FAPhigh	ABHD17A
AC010642.2	0	0.63779	0.431	0.143	0	Fibro_FAPhigh	AC010642.2
MCC	0	3.14433	0.322	0.035	0	Fibro_FAPhigh	MCC
KLF9	0	1.75225	0.358	0.071	0	Fibro_FAPhigh	KLF9
NLRP1	0	3.34118	0.315	0.028	0	Fibro_FAPhigh	NLRP1
DBNDD2	0	2.16633	0.346	0.059	0	Fibro_FAPhigh	DBNDD2
BOD1	0	0.918755	0.396	0.11	0	Fibro_FAPhigh	BOD1
SASH1	0	1.25975	0.387	0.101	0	Fibro_FAPhigh	SASH1
DDX6	0	0.475239	0.438	0.152	0	Fibro_FAPhigh	DDX6
SECISBP2L	0	1.26716	0.376	0.09	0	Fibro_FAPhigh	SECISBP2L
EBLN3P	0	0.902251	0.408	0.122	0	Fibro_FAPhigh	EBLN3P
AIP	0	0.848472	0.416	0.13	0	Fibro_FAPhigh	AIP
SNAPC1	0	0.9058	0.41	0.124	0	Fibro_FAPhigh	SNAPC1
RYBP	0	0.384176	0.443	0.158	0	Fibro_FAPhigh	RYBP
SMIM20	0	0.94647	0.391	0.106	0	Fibro_FAPhigh	SMIM20
SH3PXD2B	0	1.462	0.373	0.088	0	Fibro_FAPhigh	SH3PXD2B
PLXDC2	0	2.98832	0.321	0.036	0	Fibro_FAPhigh	PLXDC2
ZCCHC17	0	0.64244	0.418	0.133	0	Fibro_FAPhigh	ZCCHC17
EMILIN1	0	3.60986	0.309	0.025	0	Fibro_FAPhigh	EMILIN1
AC107021.1	0	1.70156	0.362	0.078	0	Fibro_FAPhigh	AC107021.1
TMEM30A	0	0.484395	0.424	0.14	0	Fibro_FAPhigh	TMEM30A
TCEAL3	0	1.98826	0.348	0.064	0	Fibro_FAPhigh	TCEAL3
ITGA1	0	1.79938	0.374	0.091	0	Fibro_FAPhigh	ITGA1
CPNE1	0	0.500027	0.436	0.153	0	Fibro_FAPhigh	CPNE1
MRPS2	0	0.527639	0.423	0.14	0	Fibro_FAPhigh	MRPS2
MAP1A	0	3.57356	0.312	0.029	0	Fibro_FAPhigh	MAP1A
PRKRA	0	1.04201	0.39	0.108	0	Fibro_FAPhigh	PRKRA
NECTIN3	0	0.932001	0.391	0.109	0	Fibro_FAPhigh	NECTIN3
RAB18	0	0.505413	0.432	0.15	0	Fibro_FAPhigh	RAB18
PELO	0	1.61169	0.362	0.08	0	Fibro_FAPhigh	PELO
PCAT6	0	2.49203	0.322	0.041	0	Fibro_FAPhigh	PCAT6
PDE5A	0	2.47979	0.328	0.047	0	Fibro_FAPhigh	PDE5A
TVP23C	0	0.521982	0.431	0.15	0	Fibro_FAPhigh	TVP23C
THBS2	0	3.54522	0.303	0.022	0	Fibro_FAPhigh	THBS2
GOLGA3	0	0.599292	0.42	0.139	0	Fibro_FAPhigh	GOLGA3
SPHK1	0	3.50745	0.31	0.029	0	Fibro_FAPhigh	SPHK1
BAALC	0	3.65659	0.31	0.03	0	Fibro_FAPhigh	BAALC
PPP3CB	0	0.784332	0.397	0.117	0	Fibro_FAPhigh	PPP3CB
TIMM44	0	0.889409	0.388	0.108	0	Fibro_FAPhigh	TIMM44
RBMS3	0	2.13071	0.347	0.067	0	Fibro_FAPhigh	RBMS3
VPS26A	0	0.633683	0.417	0.137	0	Fibro_FAPhigh	VPS26A
CYTH3	0	1.05285	0.395	0.116	0	Fibro_FAPhigh	CYTH3
ARHGEF2	0	1.24316	0.367	0.089	0	Fibro_FAPhigh	ARHGEF2
STK19	0	2.42037	0.335	0.057	0	Fibro_FAPhigh	STK19
PHF1	0	2.8151	0.319	0.041	0	Fibro_FAPhigh	PHF1
ETV1	0	2.69949	0.317	0.039	0	Fibro_FAPhigh	ETV1
TRAPPC4	0	0.755734	0.397	0.119	0	Fibro_FAPhigh	TRAPPC4
RFNG	0	2.1745	0.342	0.064	0	Fibro_FAPhigh	RFNG
QPRT	0	3.38625	0.307	0.029	0	Fibro_FAPhigh	QPRT
CHM	0	0.449844	0.416	0.138	0	Fibro_FAPhigh	CHM
AL590617.2	0	2.78939	0.32	0.043	0	Fibro_FAPhigh	AL590617.2
RPS6KA2	0	2.17687	0.322	0.045	0	Fibro_FAPhigh	RPS6KA2
CLIP2	0	0.959217	0.4	0.123	0	Fibro_FAPhigh	CLIP2
PTPA	0	1.07055	0.384	0.107	0	Fibro_FAPhigh	PTPA
ZBTB1	0	0.88363	0.391	0.114	0	Fibro_FAPhigh	ZBTB1
LACTB	0	0.856209	0.402	0.125	0	Fibro_FAPhigh	LACTB
LGALS1	0	2.16881	0.982	0.705	0	Fibro_FAPhigh	LGALS1
PLEKHM2	0	1.58915	0.354	0.077	0	Fibro_FAPhigh	PLEKHM2
ZNF160	0	1.69803	0.34	0.064	0	Fibro_FAPhigh	ZNF160
ATG3	0	0.642189	0.41	0.134	0	Fibro_FAPhigh	ATG3
APH1B	0	1.50699	0.355	0.079	0	Fibro_FAPhigh	APH1B
RANBP9	0	1.02415	0.386	0.111	0	Fibro_FAPhigh	RANBP9
PDGFC	0	1.23168	0.355	0.08	0	Fibro_FAPhigh	PDGFC
HTRA1	0	1.26305	0.41	0.135	0	Fibro_FAPhigh	HTRA1
HK2	0	1.96896	0.336	0.062	0	Fibro_FAPhigh	HK2
TBRG1	0	1.38971	0.367	0.093	0	Fibro_FAPhigh	TBRG1
AL162253.2	0	2.01782	0.324	0.051	0	Fibro_FAPhigh	AL162253.2
FUT11	0	1.39037	0.362	0.089	0	Fibro_FAPhigh	FUT11
RPL36	0	0.798708	0.975	0.702	0	Fibro_FAPhigh	RPL36
RAB9A	0	1.19207	0.361	0.088	0	Fibro_FAPhigh	RAB9A
IFRD1	0	0.821871	0.377	0.105	0	Fibro_FAPhigh	IFRD1
ZC2HC1A	0	0.905988	0.376	0.104	0	Fibro_FAPhigh	ZC2HC1A
SLC39A6	0	1.89065	0.342	0.07	0	Fibro_FAPhigh	SLC39A6
SMAD4	0	0.578292	0.399	0.127	0	Fibro_FAPhigh	SMAD4
AC090579.1	0	4.05408	0.293	0.021	0	Fibro_FAPhigh	AC090579.1
BCAS2	0	0.827982	0.375	0.104	0	Fibro_FAPhigh	BCAS2
DNPEP	0	1.68908	0.357	0.086	0	Fibro_FAPhigh	DNPEP
PFKFB4	0	1.65696	0.343	0.072	0	Fibro_FAPhigh	PFKFB4
TPP2	0	0.825368	0.376	0.105	0	Fibro_FAPhigh	TPP2
RSBN1	0	1.68717	0.345	0.074	0	Fibro_FAPhigh	RSBN1
AC104123.1	0	1.49258	0.348	0.077	0	Fibro_FAPhigh	AC104123.1
IL1R1	0	0.985373	0.398	0.128	0	Fibro_FAPhigh	IL1R1
PLEKHA3	0	0.813833	0.397	0.127	0	Fibro_FAPhigh	PLEKHA3
CCNG1	0	0.746152	0.395	0.125	0	Fibro_FAPhigh	CCNG1
CSNK2A2	0	0.507136	0.417	0.147	0	Fibro_FAPhigh	CSNK2A2
MTSS2	0	2.47993	0.314	0.044	0	Fibro_FAPhigh	MTSS2
ZNF721	0	0.471558	0.41	0.14	0	Fibro_FAPhigh	ZNF721
PDK1	0	0.589839	0.386	0.117	0	Fibro_FAPhigh	PDK1
KANSL1L	0	1.03989	0.366	0.097	0	Fibro_FAPhigh	KANSL1L
TEX264	0	1.01344	0.381	0.112	0	Fibro_FAPhigh	TEX264
FGFR1OP2	0	1.07447	0.366	0.097	0	Fibro_FAPhigh	FGFR1OP2
SLFN11	0	2.22213	0.317	0.048	0	Fibro_FAPhigh	SLFN11
SAFB	0	0.65696	0.401	0.132	0	Fibro_FAPhigh	SAFB
PTOV1	0	0.395875	0.415	0.146	0	Fibro_FAPhigh	PTOV1
MMP24	0	1.20672	0.364	0.095	0	Fibro_FAPhigh	MMP24
FBLN1	0	2.17797	0.326	0.057	0	Fibro_FAPhigh	FBLN1
COPG1	0	1.46467	0.354	0.085	0	Fibro_FAPhigh	COPG1
LAMA2	0	3.42367	0.296	0.027	0	Fibro_FAPhigh	LAMA2
TXLNA	0	1.31845	0.361	0.093	0	Fibro_FAPhigh	TXLNA
TXNDC12	0	0.707834	0.399	0.131	0	Fibro_FAPhigh	TXNDC12
TM2D1	0	0.760996	0.39	0.122	0	Fibro_FAPhigh	TM2D1
FYTTD1	0	1.25481	0.356	0.088	0	Fibro_FAPhigh	FYTTD1
PRELID2	0	1.12596	0.386	0.118	0	Fibro_FAPhigh	PRELID2
LZTS2	0	2.48278	0.311	0.043	0	Fibro_FAPhigh	LZTS2
KLHDC2	0	0.585727	0.398	0.13	0	Fibro_FAPhigh	KLHDC2
TCF4	0	1.99388	0.318	0.05	0	Fibro_FAPhigh	TCF4
SAFB2	0	0.882768	0.38	0.112	0	Fibro_FAPhigh	SAFB2
RFLNB	0	2.92395	0.345	0.077	0	Fibro_FAPhigh	RFLNB
ARMCX1	0	4.52566	0.285	0.017	0	Fibro_FAPhigh	ARMCX1
NAALADL2	0	1.69788	0.337	0.07	0	Fibro_FAPhigh	NAALADL2
ADD1	0	0.548194	0.401	0.134	0	Fibro_FAPhigh	ADD1
THAP5	0	1.41804	0.342	0.075	0	Fibro_FAPhigh	THAP5
MIR22HG	0	0.988214	0.387	0.12	0	Fibro_FAPhigh	MIR22HG
HSBP1L1	0	0.940476	0.379	0.112	0	Fibro_FAPhigh	HSBP1L1
DYNLT3	0	0.836848	0.376	0.109	0	Fibro_FAPhigh	DYNLT3
TBC1D8B	0	1.94941	0.322	0.055	0	Fibro_FAPhigh	TBC1D8B
DACH1	0	4.62351	0.286	0.019	0	Fibro_FAPhigh	DACH1
TRAK2	0	0.776203	0.371	0.105	0	Fibro_FAPhigh	TRAK2
REST	0	0.934899	0.379	0.113	0	Fibro_FAPhigh	REST
JMY	0	1.64484	0.335	0.069	0	Fibro_FAPhigh	JMY
DNAJC25	0	1.12754	0.357	0.091	0	Fibro_FAPhigh	DNAJC25
SIK2	0	0.829678	0.386	0.12	0	Fibro_FAPhigh	SIK2
DUSP14	0	2.17115	0.324	0.058	0	Fibro_FAPhigh	DUSP14
SEC22B	0	1.435	0.348	0.082	0	Fibro_FAPhigh	SEC22B
GNB4	0	1.34141	0.336	0.071	0	Fibro_FAPhigh	GNB4
CHCHD7	0	0.885418	0.369	0.104	0	Fibro_FAPhigh	CHCHD7
HGS	0	0.88253	0.374	0.109	0	Fibro_FAPhigh	HGS
DNAJB14	0	0.702294	0.394	0.13	0	Fibro_FAPhigh	DNAJB14
ZNF22	0	2.83102	0.3	0.036	0	Fibro_FAPhigh	ZNF22
CCNB1IP1	0	1.35723	0.356	0.092	0	Fibro_FAPhigh	CCNB1IP1
CRBN	0	0.900231	0.374	0.111	0	Fibro_FAPhigh	CRBN
SPRY1	0	2.82903	0.302	0.039	0	Fibro_FAPhigh	SPRY1
AGPAT5	0	0.848307	0.391	0.128	0	Fibro_FAPhigh	AGPAT5
LARP6	0	0.832814	0.387	0.124	0	Fibro_FAPhigh	LARP6
USP1	0	1.15313	0.363	0.101	0	Fibro_FAPhigh	USP1
PGM1	0	0.776465	0.378	0.116	0	Fibro_FAPhigh	PGM1
DNAJB4	0	2.33071	0.313	0.051	0	Fibro_FAPhigh	DNAJB4
TRIQK	0	0.917563	0.362	0.1	0	Fibro_FAPhigh	TRIQK
FBXW5	0	0.870343	0.379	0.117	0	Fibro_FAPhigh	FBXW5
DTWD1	0	1.16729	0.353	0.091	0	Fibro_FAPhigh	DTWD1
SNAPC2	0	2.28609	0.316	0.054	0	Fibro_FAPhigh	SNAPC2
DENND2A	0	3.57485	0.291	0.029	0	Fibro_FAPhigh	DENND2A
CCDC93	0	0.657574	0.362	0.101	0	Fibro_FAPhigh	CCDC93
JAM2	0	4.33465	0.278	0.017	0	Fibro_FAPhigh	JAM2
TET1	0	1.24296	0.346	0.085	0	Fibro_FAPhigh	TET1
TPP1	0	1.40895	0.346	0.085	0	Fibro_FAPhigh	TPP1
THY1	0	4.51494	0.286	0.025	0	Fibro_FAPhigh	THY1
PRPF38B	0	0.759621	0.38	0.12	0	Fibro_FAPhigh	PRPF38B
CLK1	0	1.08131	0.359	0.099	0	Fibro_FAPhigh	CLK1
RHOG	0	0.92695	0.375	0.115	0	Fibro_FAPhigh	RHOG
CASP4	0	1.82039	0.324	0.064	0	Fibro_FAPhigh	CASP4
CERS5	0	1.47798	0.343	0.083	0	Fibro_FAPhigh	CERS5
ATF5	0	2.27468	0.358	0.098	0	Fibro_FAPhigh	ATF5
KIF26B	0	3.21463	0.299	0.04	0	Fibro_FAPhigh	KIF26B
IFNGR1	0	0.601938	0.384	0.125	0	Fibro_FAPhigh	IFNGR1
PLOD3	0	1.3414	0.343	0.084	0	Fibro_FAPhigh	PLOD3
CCDC130	0	1.60112	0.328	0.069	0	Fibro_FAPhigh	CCDC130
FSTL1	0	3.13383	0.283	0.024	0	Fibro_FAPhigh	FSTL1
TRNAU1AP	0	0.94102	0.36	0.102	0	Fibro_FAPhigh	TRNAU1AP
DCP2	0	0.812384	0.345	0.087	0	Fibro_FAPhigh	DCP2
DAAM1	0	1.07956	0.356	0.098	0	Fibro_FAPhigh	DAAM1
TRADD	0	1.32873	0.352	0.094	0	Fibro_FAPhigh	TRADD
CAMTA2	0	1.52724	0.332	0.074	0	Fibro_FAPhigh	CAMTA2
PTGIS	0	4.53504	0.279	0.021	0	Fibro_FAPhigh	PTGIS
DIP2A	0	0.510596	0.378	0.12	0	Fibro_FAPhigh	DIP2A
GPR173	0	3.37288	0.284	0.026	0	Fibro_FAPhigh	GPR173
AC027031.2	0	2.97247	0.284	0.027	0	Fibro_FAPhigh	AC027031.2
RETREG2	0	1.77366	0.329	0.073	0	Fibro_FAPhigh	RETREG2
UBXN7	0	1.10156	0.35	0.094	0	Fibro_FAPhigh	UBXN7
NUDT21	0	0.506363	0.384	0.128	0	Fibro_FAPhigh	NUDT21
PHYKPL	0	0.763954	0.377	0.122	0	Fibro_FAPhigh	PHYKPL
BET1L	0	1.19049	0.352	0.097	0	Fibro_FAPhigh	BET1L
USP12	0	0.783666	0.35	0.095	0	Fibro_FAPhigh	USP12
TP53BP2	0	1.19535	0.34	0.086	0	Fibro_FAPhigh	TP53BP2
CMTM3	0	1.57213	0.316	0.062	0	Fibro_FAPhigh	CMTM3
SNAP29	0	0.94141	0.353	0.099	0	Fibro_FAPhigh	SNAP29
LINC02802	0	1.34852	0.339	0.086	0	Fibro_FAPhigh	LINC02802
MITD1	0	0.942247	0.356	0.103	0	Fibro_FAPhigh	MITD1
GAB1	0	1.06837	0.342	0.089	0	Fibro_FAPhigh	GAB1
MAP3K4	0	1.12611	0.348	0.095	0	Fibro_FAPhigh	MAP3K4
SDK1	0	1.88512	0.324	0.071	0	Fibro_FAPhigh	SDK1
SLC50A1	0	1.75004	0.329	0.077	0	Fibro_FAPhigh	SLC50A1
BROX	0	0.92336	0.357	0.105	0	Fibro_FAPhigh	BROX
RBM5	0	0.936021	0.347	0.095	0	Fibro_FAPhigh	RBM5
TMEM161B-AS1	0	1.02501	0.345	0.093	0	Fibro_FAPhigh	TMEM161B-AS1
MEF2C	0	2.85974	0.279	0.027	0	Fibro_FAPhigh	MEF2C
HBS1L	0	0.691071	0.355	0.103	0	Fibro_FAPhigh	HBS1L
LINC02649	0	1.66326	0.317	0.065	0	Fibro_FAPhigh	LINC02649
AGAP2-AS1	0	1.85311	0.315	0.063	0	Fibro_FAPhigh	AGAP2-AS1
CNN2	0	1.18873	0.36	0.108	0	Fibro_FAPhigh	CNN2
HSCB	0	1.21283	0.337	0.085	0	Fibro_FAPhigh	HSCB
LPCAT2	0	2.47299	0.291	0.04	0	Fibro_FAPhigh	LPCAT2
CYGB	0	4.2019	0.268	0.017	0	Fibro_FAPhigh	CYGB
TMEM243	0	1.52919	0.312	0.062	0	Fibro_FAPhigh	TMEM243
BCL10	0	1.32372	0.338	0.089	0	Fibro_FAPhigh	BCL10
ARHGAP6	0	2.83726	0.279	0.03	0	Fibro_FAPhigh	ARHGAP6
MAN1B1	0	1.47641	0.328	0.079	0	Fibro_FAPhigh	MAN1B1
SDF2	0	0.771712	0.365	0.116	0	Fibro_FAPhigh	SDF2
CD47	0	1.08335	0.335	0.087	0	Fibro_FAPhigh	CD47
TGFB3	0	4.05795	0.273	0.025	0	Fibro_FAPhigh	TGFB3
CCNDBP1	0	1.19422	0.332	0.084	0	Fibro_FAPhigh	CCNDBP1
PFKL	0	0.71769	0.36	0.112	0	Fibro_FAPhigh	PFKL
STX12	0	1.02534	0.347	0.099	0	Fibro_FAPhigh	STX12
TSHZ3	0	2.6504	0.283	0.035	0	Fibro_FAPhigh	TSHZ3
LAMP1	0	1.23959	0.329	0.082	0	Fibro_FAPhigh	LAMP1
NEXN	0	2.7599	0.284	0.037	0	Fibro_FAPhigh	NEXN
CYBRD1	0	0.864957	0.345	0.098	0	Fibro_FAPhigh	CYBRD1
HIST1H2BD	0	1.23036	0.336	0.09	0	Fibro_FAPhigh	HIST1H2BD
C1orf52	0	1.76454	0.308	0.062	0	Fibro_FAPhigh	C1orf52
RPL35A	0	0.719389	0.979	0.733	0	Fibro_FAPhigh	RPL35A
LONP1	0	0.779185	0.36	0.114	0	Fibro_FAPhigh	LONP1
OAT	0	1.03088	0.339	0.094	0	Fibro_FAPhigh	OAT
LHFPL6	0	3.63993	0.271	0.026	0	Fibro_FAPhigh	LHFPL6
ITPRIPL2	0	1.44982	0.338	0.093	0	Fibro_FAPhigh	ITPRIPL2
TMED1	0	1.13215	0.333	0.088	0	Fibro_FAPhigh	TMED1
JDP2	0	1.09487	0.334	0.09	0	Fibro_FAPhigh	JDP2
HIC1	0	3.98968	0.263	0.019	0	Fibro_FAPhigh	HIC1
ANTXR1	0	1.37069	0.326	0.082	0	Fibro_FAPhigh	ANTXR1
VIM	0	2.38036	0.993	0.749	0	Fibro_FAPhigh	VIM
SLC25A29	0	2.43237	0.284	0.04	0	Fibro_FAPhigh	SLC25A29
CRYAB	0	3.14887	0.272	0.029	0	Fibro_FAPhigh	CRYAB
FLYWCH2	0	1.24976	0.338	0.095	0	Fibro_FAPhigh	FLYWCH2
PCBP3	0	1.31341	0.342	0.099	0	Fibro_FAPhigh	PCBP3
SH3GL1	0	0.715463	0.347	0.104	0	Fibro_FAPhigh	SH3GL1
RPL34	0	1.1904	0.981	0.739	0	Fibro_FAPhigh	RPL34
NKAPD1	0	1.41237	0.316	0.074	0	Fibro_FAPhigh	NKAPD1
PPARA	0	1.2941	0.313	0.071	0	Fibro_FAPhigh	PPARA
SVBP	0	1.13822	0.329	0.088	0	Fibro_FAPhigh	SVBP
KITLG	0	1.94453	0.294	0.053	0	Fibro_FAPhigh	KITLG
SNAP23	0	1.16033	0.319	0.078	0	Fibro_FAPhigh	SNAP23
ZNF791	0	1.56175	0.307	0.066	0	Fibro_FAPhigh	ZNF791
ATP6V1C1	0	0.970701	0.335	0.095	0	Fibro_FAPhigh	ATP6V1C1
UBA5	0	1.10418	0.325	0.085	0	Fibro_FAPhigh	UBA5
ZFPM2	0	1.55517	0.291	0.051	0	Fibro_FAPhigh	ZFPM2
MICU3	0	1.09337	0.312	0.073	0	Fibro_FAPhigh	MICU3
VSTM4	0	3.75027	0.259	0.021	0	Fibro_FAPhigh	VSTM4
DNAJC15	0	0.942671	0.329	0.091	0	Fibro_FAPhigh	DNAJC15
HS3ST3A1	0	3.9036	0.261	0.023	0	Fibro_FAPhigh	HS3ST3A1
ZNF766	0	0.978641	0.334	0.096	0	Fibro_FAPhigh	ZNF766
RCAN1	0	2.48359	0.284	0.046	0	Fibro_FAPhigh	RCAN1
SPATC1L	0	4.3197	0.255	0.017	0	Fibro_FAPhigh	SPATC1L
RTCA	0	1.31538	0.32	0.083	0	Fibro_FAPhigh	RTCA
ECM1	0	2.73433	0.265	0.029	0	Fibro_FAPhigh	ECM1
ZMYM6	0	1.07375	0.305	0.069	0	Fibro_FAPhigh	ZMYM6
ETFDH	0	1.82271	0.295	0.059	0	Fibro_FAPhigh	ETFDH
MIR4458HG	0	1.36494	0.301	0.065	0	Fibro_FAPhigh	MIR4458HG
RACK1	0	0.732049	0.981	0.745	0	Fibro_FAPhigh	RACK1
TRAF3IP2-AS1	0	0.875756	0.32	0.084	0	Fibro_FAPhigh	TRAF3IP2-AS1
SPSB3	0	1.46716	0.31	0.074	0	Fibro_FAPhigh	SPSB3
NOTCH3	0	1.87887	0.3	0.064	0	Fibro_FAPhigh	NOTCH3
HIF3A	0	3.29537	0.259	0.024	0	Fibro_FAPhigh	HIF3A
SPAG4	0	1.22126	0.324	0.089	0	Fibro_FAPhigh	SPAG4
ECE1	0	1.32353	0.317	0.082	0	Fibro_FAPhigh	ECE1
AC083870.1	0	2.26181	0.289	0.054	0	Fibro_FAPhigh	AC083870.1
PRAF2	0	1.73263	0.307	0.072	0	Fibro_FAPhigh	PRAF2
AL357153.2	0	2.00263	0.281	0.047	0	Fibro_FAPhigh	AL357153.2
AL390957.1	0	2.12397	0.272	0.038	0	Fibro_FAPhigh	AL390957.1
NID2	0	3.44927	0.258	0.024	0	Fibro_FAPhigh	NID2
AL050309.1	0	2.82526	0.274	0.04	0	Fibro_FAPhigh	AL050309.1
TICAM2	0	1.49213	0.29	0.056	0	Fibro_FAPhigh	TICAM2
GNL1	0	1.75735	0.292	0.058	0	Fibro_FAPhigh	GNL1
GLI3	0	3.13202	0.26	0.027	0	Fibro_FAPhigh	GLI3
CTSA	0	1.35298	0.325	0.092	0	Fibro_FAPhigh	CTSA
GID8	0	1.22814	0.315	0.082	0	Fibro_FAPhigh	GID8
ZNF395	0	2.23808	0.271	0.039	0	Fibro_FAPhigh	ZNF395
COG6	0	0.939819	0.32	0.088	0	Fibro_FAPhigh	COG6
GMFG	0	2.36432	0.266	0.034	0	Fibro_FAPhigh	GMFG
TMEM35B	0	1.64074	0.305	0.073	0	Fibro_FAPhigh	TMEM35B
UFSP2	0	1.04449	0.311	0.079	0	Fibro_FAPhigh	UFSP2
MAFF	0	1.60506	0.3	0.068	0	Fibro_FAPhigh	MAFF
PLAC9	0	3.64931	0.256	0.025	0	Fibro_FAPhigh	PLAC9
MDFIC	0	1.38355	0.315	0.084	0	Fibro_FAPhigh	MDFIC
AL357507.1	0	3.49261	0.259	0.029	0	Fibro_FAPhigh	AL357507.1
C1orf50	0	1.37454	0.303	0.073	0	Fibro_FAPhigh	C1orf50
KCNE4	0	3.75863	0.251	0.022	0	Fibro_FAPhigh	KCNE4
LGALS8	0	1.15067	0.308	0.079	0	Fibro_FAPhigh	LGALS8
TCP11L2	0	1.33014	0.291	0.062	0	Fibro_FAPhigh	TCP11L2
HMGCL	0	1.08209	0.316	0.088	0	Fibro_FAPhigh	HMGCL
PRXL2C	0	1.1608	0.318	0.09	0	Fibro_FAPhigh	PRXL2C
SRPX	0	2.82801	0.258	0.03	0	Fibro_FAPhigh	SRPX
SLC35B3	0	1.62028	0.282	0.054	0	Fibro_FAPhigh	SLC35B3
CD276	0	1.83038	0.28	0.053	0	Fibro_FAPhigh	CD276
AC012409.2	0	2.1507	0.273	0.046	0	Fibro_FAPhigh	AC012409.2
UBXN6	0	1.76583	0.28	0.053	0	Fibro_FAPhigh	UBXN6
C8orf88	0	2.28733	0.257	0.03	0	Fibro_FAPhigh	C8orf88
AKIRIN2	0	1.10468	0.308	0.081	0	Fibro_FAPhigh	AKIRIN2
FKBP7	0	2.34708	0.263	0.037	0	Fibro_FAPhigh	FKBP7
TRAPPC2B	0	2.3417	0.261	0.035	0	Fibro_FAPhigh	TRAPPC2B
PHF11	0	1.72736	0.276	0.051	0	Fibro_FAPhigh	PHF11
DTNA	0	3.39935	0.25	0.025	0	Fibro_FAPhigh	DTNA
DIPK2A	0	1.50775	0.283	0.058	0	Fibro_FAPhigh	DIPK2A
SETBP1	0	2.42169	0.267	0.043	0	Fibro_FAPhigh	SETBP1
NNT-AS1	0	2.51215	0.263	0.039	0	Fibro_FAPhigh	NNT-AS1
ADPRHL2	0	1.83844	0.288	0.064	0	Fibro_FAPhigh	ADPRHL2
SEPTIN1	0	1.26331	0.298	0.074	0	Fibro_FAPhigh	SEPTIN1
CCDC149	0	1.77458	0.274	0.051	0	Fibro_FAPhigh	CCDC149
SH3YL1	0	1.05242	0.301	0.078	0	Fibro_FAPhigh	SH3YL1
ZNF358	0	1.63477	0.279	0.057	0	Fibro_FAPhigh	ZNF358
HECA	0	1.99908	0.261	0.039	0	Fibro_FAPhigh	HECA
RELL1	0	1.10375	0.293	0.071	0	Fibro_FAPhigh	RELL1
CTBS	0	1.65866	0.28	0.059	0	Fibro_FAPhigh	CTBS
STARD4-AS1	0	2.32947	0.253	0.032	0	Fibro_FAPhigh	STARD4-AS1
CCBE1	0	3.05348	0.25	0.029	0	Fibro_FAPhigh	CCBE1
ELOA	0	1.22979	0.291	0.07	0	Fibro_FAPhigh	ELOA
SLC35E1	0	1.20717	0.304	0.083	0	Fibro_FAPhigh	SLC35E1
GAMT	0	1.78451	0.278	0.058	0	Fibro_FAPhigh	GAMT
LAMB2	0	1.32794	0.293	0.074	0	Fibro_FAPhigh	LAMB2
ABHD5	0	1.3299	0.28	0.062	0	Fibro_FAPhigh	ABHD5
IPO9-AS1	0	2.3325	0.26	0.042	0	Fibro_FAPhigh	IPO9-AS1
DOCK11	0	1.24006	0.268	0.051	0	Fibro_FAPhigh	DOCK11
P4HA3	0	1.02314	0.286	0.069	0	Fibro_FAPhigh	P4HA3
SUGCT	0	2.56586	0.25	0.034	0	Fibro_FAPhigh	SUGCT
SESN2	0	1.92626	0.261	0.046	0	Fibro_FAPhigh	SESN2
CTDSP2	0	1.59734	0.274	0.059	0	Fibro_FAPhigh	CTDSP2
RAP2A	0	1.86767	0.259	0.044	0	Fibro_FAPhigh	RAP2A
RPL5	0	0.76764	0.981	0.766	0	Fibro_FAPhigh	RPL5
CXXC5	0	1.50748	0.286	0.071	0	Fibro_FAPhigh	CXXC5
YIPF2	0	1.56297	0.267	0.053	0	Fibro_FAPhigh	YIPF2
KYAT3	0	1.28466	0.277	0.064	0	Fibro_FAPhigh	KYAT3
SNED1	0	2.31326	0.276	0.063	0	Fibro_FAPhigh	SNED1
GMPPA	0	1.50758	0.277	0.065	0	Fibro_FAPhigh	GMPPA
PLEKHH2	0	1.47175	0.273	0.062	0	Fibro_FAPhigh	PLEKHH2
STK17B	0	2.04307	0.257	0.046	0	Fibro_FAPhigh	STK17B
ICAM3	0	1.82967	0.259	0.049	0	Fibro_FAPhigh	ICAM3
CLEC2D	0	1.78862	0.254	0.046	0	Fibro_FAPhigh	CLEC2D
Z93930.2	0	1.73411	0.268	0.06	0	Fibro_FAPhigh	Z93930.2
P3H1	0	1.93708	0.252	0.045	0	Fibro_FAPhigh	P3H1
KIRREL1	0	1.60502	0.257	0.051	0	Fibro_FAPhigh	KIRREL1
UST	0	1.36905	0.266	0.06	0	Fibro_FAPhigh	UST
IRF1	0	1.54679	0.269	0.064	0	Fibro_FAPhigh	IRF1
DRAM1	0	1.61149	0.259	0.054	0	Fibro_FAPhigh	DRAM1
AL162231.2	0	1.75726	0.25	0.048	0	Fibro_FAPhigh	AL162231.2
ATP7A	0	1.77068	0.255	0.054	0	Fibro_FAPhigh	ATP7A
LRRC42	0	1.70856	0.252	0.054	0	Fibro_FAPhigh	LRRC42
RPS28	0	0.809227	0.989	0.791	0	Fibro_FAPhigh	RPS28
PTMA	0	1.1232	0.987	0.799	0	Fibro_FAPhigh	PTMA
RPL29	0	0.616719	0.986	0.802	0	Fibro_FAPhigh	RPL29
RPL11	0	0.632829	0.989	0.821	0	Fibro_FAPhigh	RPL11
RPL17	0	0.756795	0.987	0.831	0	Fibro_FAPhigh	RPL17
EIF1	0	0.767849	0.989	0.859	0	Fibro_FAPhigh	EIF1
TPT1	0	1.23315	0.99	0.867	0	Fibro_FAPhigh	TPT1
RPS8	0	1.01812	0.989	0.87	0	Fibro_FAPhigh	RPS8
RPS18	0	0.849392	0.996	0.922	0	Fibro_FAPhigh	RPS18
EEF1A1	0	0.625372	0.995	0.932	0	Fibro_FAPhigh	EEF1A1
GAPDH	0	0.679554	0.997	0.973	0	Fibro_FAPhigh	GAPDH
MALAT1	0	1.689	0.999	0.999	0	Fibro_FAPhigh	MALAT1
TP53BP1	4.62449e-308	0.958702	0.322	0.091	1.37144e-303	Fibro_FAPhigh	TP53BP1
CARD19	6.53574e-308	0.37193	0.433	0.156	1.93824e-303	Fibro_FAPhigh	CARD19
AGO3	4.80071e-307	0.325341	0.486	0.185	1.4237e-302	Fibro_FAPhigh	AGO3
MAN1A2	5.34794e-307	0.294152	0.491	0.19	1.58599e-302	Fibro_FAPhigh	MAN1A2
PGRMC1	6.48682e-307	0.549106	0.399	0.137	1.92373e-302	Fibro_FAPhigh	PGRMC1
GTF2A1	1.21293e-306	1.29776	0.258	0.059	3.59707e-302	Fibro_FAPhigh	GTF2A1
DNAJB11	1.35717e-306	0.770115	0.384	0.13	4.02483e-302	Fibro_FAPhigh	DNAJB11
RIN2	1.54436e-306	0.487749	0.538	0.218	4.57995e-302	Fibro_FAPhigh	RIN2
IFNGR2	1.62494e-306	0.947918	0.333	0.098	4.81893e-302	Fibro_FAPhigh	IFNGR2
TIPRL	2.52913e-306	0.408324	0.436	0.159	7.5004e-302	Fibro_FAPhigh	TIPRL
NDUFB5	2.68916e-306	0.465334	0.436	0.157	7.97497e-302	Fibro_FAPhigh	NDUFB5
KDM5A	3.07362e-306	0.272921	0.491	0.189	9.11513e-302	Fibro_FAPhigh	KDM5A
DDB2	9.13336e-306	0.821508	0.336	0.099	2.70859e-301	Fibro_FAPhigh	DDB2
COL27A1	9.22397e-306	0.996414	0.344	0.105	2.73546e-301	Fibro_FAPhigh	COL27A1
UBC	2.18247e-305	0.726103	0.944	0.514	6.47234e-301	Fibro_FAPhigh	UBC
SF1	2.38754e-305	0.319778	0.472	0.179	7.08048e-301	Fibro_FAPhigh	SF1
GNS	3.11648e-305	0.888829	0.319	0.091	9.24225e-301	Fibro_FAPhigh	GNS
ANK2	3.995e-305	0.862885	0.35	0.104	1.18476e-300	Fibro_FAPhigh	ANK2
CDK4	1.46394e-304	0.459047	0.407	0.142	4.34146e-300	Fibro_FAPhigh	CDK4
TWF2	2.67706e-304	1.2561	0.283	0.073	7.93909e-300	Fibro_FAPhigh	TWF2
TM2D3	3.81917e-304	0.895825	0.298	0.08	1.13261e-299	Fibro_FAPhigh	TM2D3
CUL4A	4.10517e-304	0.274101	0.44	0.159	1.21743e-299	Fibro_FAPhigh	CUL4A
FAM20C	4.41198e-304	1.2663	0.284	0.072	1.30842e-299	Fibro_FAPhigh	FAM20C
NUCB1	4.92037e-304	0.270118	0.461	0.172	1.45919e-299	Fibro_FAPhigh	NUCB1
USP48	6.62368e-303	0.42413	0.409	0.142	1.96432e-298	Fibro_FAPhigh	USP48
RELA	4.05486e-302	0.971525	0.311	0.088	1.20251e-297	Fibro_FAPhigh	RELA
KDM3A	8.49242e-301	0.386564	0.41	0.141	2.51851e-296	Fibro_FAPhigh	KDM3A
COQ10B	1.13017e-300	0.660552	0.387	0.132	3.35163e-296	Fibro_FAPhigh	COQ10B
RYK	6.33328e-300	0.557764	0.37	0.12	1.8782e-295	Fibro_FAPhigh	RYK
MEA1	1.08048e-299	0.61874	0.362	0.117	3.20426e-295	Fibro_FAPhigh	MEA1
USE1	1.17283e-299	1.01686	0.312	0.09	3.47815e-295	Fibro_FAPhigh	USE1
SNHG1	1.52946e-299	0.799472	0.346	0.108	4.53578e-295	Fibro_FAPhigh	SNHG1
DYRK4	2.04044e-299	1.0142	0.327	0.099	6.05113e-295	Fibro_FAPhigh	DYRK4
IDH3G	3.92046e-299	0.282346	0.437	0.159	1.16265e-294	Fibro_FAPhigh	IDH3G
ZBTB8OS	7.97433e-299	0.306976	0.411	0.146	2.36487e-294	Fibro_FAPhigh	ZBTB8OS
COG3	3.7865e-298	0.77718	0.295	0.078	1.12293e-293	Fibro_FAPhigh	COG3
C2orf49	5.60672e-298	0.754022	0.334	0.102	1.66273e-293	Fibro_FAPhigh	C2orf49
PYCARD	2.07645e-297	0.954859	0.316	0.091	6.15792e-293	Fibro_FAPhigh	PYCARD
EP300	2.29516e-297	0.337143	0.425	0.152	6.80654e-293	Fibro_FAPhigh	EP300
MFSD4B	4.2185e-297	0.937048	0.334	0.098	1.25104e-292	Fibro_FAPhigh	MFSD4B
MED4	4.91398e-297	0.28944	0.409	0.146	1.45729e-292	Fibro_FAPhigh	MED4
NEU1	5.84998e-296	1.21997	0.293	0.08	1.73487e-291	Fibro_FAPhigh	NEU1
AAMDC	1.36859e-295	0.417824	0.426	0.157	4.05868e-291	Fibro_FAPhigh	AAMDC
TRPT1	1.7944e-295	0.933208	0.327	0.1	5.32148e-291	Fibro_FAPhigh	TRPT1
AKAP11	3.81072e-295	1.01643	0.282	0.073	1.13011e-290	Fibro_FAPhigh	AKAP11
AUH	5.54941e-295	0.43518	0.411	0.145	1.64573e-290	Fibro_FAPhigh	AUH
GATAD1	2.30539e-294	0.482827	0.417	0.152	6.83687e-290	Fibro_FAPhigh	GATAD1
TRIM38	5.15914e-294	1.35474	0.276	0.071	1.53e-289	Fibro_FAPhigh	TRIM38
NACA	7.49395e-294	0.545575	0.982	0.749	2.22241e-289	Fibro_FAPhigh	NACA
AL139317.5	8.95443e-294	1.00518	0.309	0.085	2.65553e-289	Fibro_FAPhigh	AL139317.5
C12orf10	1.11632e-293	0.392276	0.414	0.149	3.31055e-289	Fibro_FAPhigh	C12orf10
LIMA1	7.89293e-293	1.03178	0.336	0.104	2.34073e-288	Fibro_FAPhigh	LIMA1
RPL9	2.56001e-292	0.56035	0.978	0.703	7.59197e-288	Fibro_FAPhigh	RPL9
ZNHIT3	4.24423e-292	0.33798	0.425	0.156	1.25867e-287	Fibro_FAPhigh	ZNHIT3
NDRG1	1.04084e-291	0.34117	0.814	0.374	3.08672e-287	Fibro_FAPhigh	NDRG1
MXD4	1.48786e-291	0.906604	0.341	0.108	4.41239e-287	Fibro_FAPhigh	MXD4
STX7	2.94642e-291	0.655986	0.336	0.103	8.73792e-287	Fibro_FAPhigh	STX7
SREK1	3.35601e-291	0.319156	0.399	0.138	9.95259e-287	Fibro_FAPhigh	SREK1
SLC15A4	3.70867e-291	1.3714	0.275	0.071	1.09984e-286	Fibro_FAPhigh	SLC15A4
SEC22A	4.56123e-291	0.589118	0.404	0.144	1.35268e-286	Fibro_FAPhigh	SEC22A
SLC25A46	6.15459e-291	1.2727	0.284	0.076	1.82521e-286	Fibro_FAPhigh	SLC25A46
LY6E	8.07303e-291	0.265397	0.515	0.201	2.39414e-286	Fibro_FAPhigh	LY6E
SEC24A	1.11982e-290	0.445647	0.373	0.123	3.32093e-286	Fibro_FAPhigh	SEC24A
LEPR	2.02234e-290	1.1842	0.257	0.06	5.99746e-286	Fibro_FAPhigh	LEPR
CWF19L2	4.45303e-290	0.578616	0.336	0.103	1.32059e-285	Fibro_FAPhigh	CWF19L2
CRYBG3	1.70696e-289	0.383269	0.409	0.145	5.06217e-285	Fibro_FAPhigh	CRYBG3
SLC12A6	2.44552e-289	0.910504	0.32	0.094	7.25242e-285	Fibro_FAPhigh	SLC12A6
TM9SF1	3.54201e-289	0.915806	0.317	0.095	1.05042e-284	Fibro_FAPhigh	TM9SF1
SEPTIN10	8.56435e-289	0.258013	0.482	0.19	2.53984e-284	Fibro_FAPhigh	SEPTIN10
FADS3	9.45697e-289	1.246	0.251	0.059	2.80456e-284	Fibro_FAPhigh	FADS3
EDEM3	1.44752e-288	0.587497	0.345	0.108	4.29276e-284	Fibro_FAPhigh	EDEM3
FAM219A	1.50931e-288	0.862689	0.337	0.105	4.47601e-284	Fibro_FAPhigh	FAM219A
FSCN1	1.53001e-288	0.89822	0.327	0.1	4.53739e-284	Fibro_FAPhigh	FSCN1
ZMYM5	1.62858e-287	0.794761	0.308	0.088	4.82971e-283	Fibro_FAPhigh	ZMYM5
MAP3K5	1.34434e-286	0.697713	0.407	0.144	3.98677e-282	Fibro_FAPhigh	MAP3K5
SQSTM1	2.21584e-286	0.413161	0.89	0.389	6.5713e-282	Fibro_FAPhigh	SQSTM1
MIGA1	2.55786e-286	0.661752	0.336	0.105	7.58559e-282	Fibro_FAPhigh	MIGA1
CNOT3	3.96204e-286	1.24379	0.287	0.079	1.17498e-281	Fibro_FAPhigh	CNOT3
CTSL	6.39198e-286	0.283207	0.597	0.249	1.89561e-281	Fibro_FAPhigh	CTSL
SH3BP5	8.3311e-286	1.35576	0.331	0.103	2.47067e-281	Fibro_FAPhigh	SH3BP5
RPS27L	8.69277e-286	0.47027	0.916	0.444	2.57793e-281	Fibro_FAPhigh	RPS27L
C14orf119	9.60357e-286	0.333792	0.412	0.151	2.84803e-281	Fibro_FAPhigh	C14orf119
RSPRY1	1.41125e-285	0.660037	0.348	0.112	4.18519e-281	Fibro_FAPhigh	RSPRY1
RAB31	1.86517e-285	0.557202	0.424	0.158	5.53136e-281	Fibro_FAPhigh	RAB31
MSL1	2.95462e-285	0.80923	0.32	0.097	8.76223e-281	Fibro_FAPhigh	MSL1
CTSZ	4.47081e-285	0.587404	0.426	0.159	1.32586e-280	Fibro_FAPhigh	CTSZ
MYO10	2.3938e-284	0.574235	0.444	0.168	7.09904e-280	Fibro_FAPhigh	MYO10
ZNF37A	4.29175e-284	0.798244	0.357	0.118	1.27276e-279	Fibro_FAPhigh	ZNF37A
TAF7	4.33286e-284	0.353864	0.435	0.165	1.28495e-279	Fibro_FAPhigh	TAF7
TYMP	5.54987e-284	0.893404	0.306	0.09	1.64587e-279	Fibro_FAPhigh	TYMP
SLC2A13	1.62987e-283	0.413649	0.412	0.147	4.83353e-279	Fibro_FAPhigh	SLC2A13
WASHC3	4.33413e-283	0.410183	0.369	0.126	1.28533e-278	Fibro_FAPhigh	WASHC3
TTC9C	2.6292e-282	1.12341	0.273	0.072	7.79714e-278	Fibro_FAPhigh	TTC9C
RBMX2	4.06179e-282	0.41044	0.376	0.131	1.20457e-277	Fibro_FAPhigh	RBMX2
CTDSPL2	4.38408e-282	0.45256	0.347	0.11	1.30014e-277	Fibro_FAPhigh	CTDSPL2
GET3	4.43043e-282	0.846423	0.326	0.102	1.31389e-277	Fibro_FAPhigh	GET3
EYS	7.58159e-282	1.33562	0.268	0.067	2.2484e-277	Fibro_FAPhigh	EYS
PITHD1	1.10127e-281	1.1851	0.271	0.071	3.26593e-277	Fibro_FAPhigh	PITHD1
GANAB	6.8904e-281	0.400238	0.406	0.149	2.04342e-276	Fibro_FAPhigh	GANAB
PARVA	1.00069e-280	0.604008	0.381	0.133	2.96765e-276	Fibro_FAPhigh	PARVA
AGPAT4	1.37861e-280	1.00683	0.293	0.082	4.0884e-276	Fibro_FAPhigh	AGPAT4
C16orf58	4.7641e-280	1.29196	0.256	0.064	1.41284e-275	Fibro_FAPhigh	C16orf58
TBCK	9.93204e-280	0.324403	0.427	0.158	2.94544e-275	Fibro_FAPhigh	TBCK
ATN1	1.4558e-279	0.823823	0.299	0.087	4.31731e-275	Fibro_FAPhigh	ATN1
CREB3	1.83456e-279	0.885854	0.305	0.09	5.44057e-275	Fibro_FAPhigh	CREB3
ATG101	5.05364e-279	0.715487	0.332	0.106	1.49871e-274	Fibro_FAPhigh	ATG101
RPS3A	9.56725e-279	0.498998	0.986	0.837	2.83726e-274	Fibro_FAPhigh	RPS3A
DCUN1D4	2.48679e-278	0.266349	0.385	0.133	7.37483e-274	Fibro_FAPhigh	DCUN1D4
ATP11B	3.4805e-278	0.406564	0.368	0.123	1.03218e-273	Fibro_FAPhigh	ATP11B
STAM2	3.99536e-278	0.692825	0.318	0.096	1.18486e-273	Fibro_FAPhigh	STAM2
OTUD6B-AS1	4.33868e-278	0.573022	0.367	0.128	1.28668e-273	Fibro_FAPhigh	OTUD6B-AS1
SLF2	6.235e-278	0.647799	0.323	0.099	1.84905e-273	Fibro_FAPhigh	SLF2
LURAP1L	6.71277e-278	0.822935	0.33	0.103	1.99074e-273	Fibro_FAPhigh	LURAP1L
RNF11	8.65688e-278	0.804129	0.268	0.069	2.56728e-273	Fibro_FAPhigh	RNF11
HNRNPUL2	1.07506e-277	0.734814	0.352	0.118	3.1882e-273	Fibro_FAPhigh	HNRNPUL2
KDM4B	3.25213e-277	0.512521	0.366	0.123	9.64453e-273	Fibro_FAPhigh	KDM4B
ANKLE2	3.40227e-277	0.332409	0.401	0.146	1.00898e-272	Fibro_FAPhigh	ANKLE2
NFKBIZ	1.00429e-276	1.60843	0.26	0.066	2.97832e-272	Fibro_FAPhigh	NFKBIZ
SLBP	7.0378e-276	0.789743	0.327	0.104	2.08713e-271	Fibro_FAPhigh	SLBP
NT5DC2	8.76537e-276	1.1604	0.278	0.077	2.59946e-271	Fibro_FAPhigh	NT5DC2
SH3BP4	1.49639e-275	0.826982	0.284	0.078	4.4377e-271	Fibro_FAPhigh	SH3BP4
ACTR10	1.49923e-275	0.694508	0.338	0.11	4.44612e-271	Fibro_FAPhigh	ACTR10
GSN	1.84653e-275	1.0873	0.331	0.106	5.47606e-271	Fibro_FAPhigh	GSN
PCID2	3.76355e-275	0.987337	0.297	0.086	1.11612e-270	Fibro_FAPhigh	PCID2
SPTLC1	5.76433e-275	0.56341	0.37	0.128	1.70947e-270	Fibro_FAPhigh	SPTLC1
TMED4	7.07921e-275	0.562597	0.414	0.157	2.09941e-270	Fibro_FAPhigh	TMED4
HK1	2.92324e-274	0.713773	0.312	0.094	8.66916e-270	Fibro_FAPhigh	HK1
RPL18A	7.34293e-274	0.571303	0.987	0.83	2.17762e-269	Fibro_FAPhigh	RPL18A
UGCG	8.42856e-274	0.766342	0.372	0.131	2.49957e-269	Fibro_FAPhigh	UGCG
MTRNR2L8	9.38428e-274	0.917347	0.417	0.157	2.783e-269	Fibro_FAPhigh	MTRNR2L8
PLXNB2	1.69595e-273	0.940286	0.271	0.072	5.0295e-269	Fibro_FAPhigh	PLXNB2
STX10	3.56666e-273	0.961795	0.292	0.085	1.05773e-268	Fibro_FAPhigh	STX10
NMD3	7.21834e-273	0.522117	0.351	0.118	2.14067e-268	Fibro_FAPhigh	NMD3
IST1	1.02156e-272	0.412695	0.395	0.145	3.02955e-268	Fibro_FAPhigh	IST1
NTMT1	5.09454e-272	0.276526	0.405	0.149	1.51084e-267	Fibro_FAPhigh	NTMT1
CTNNB1	1.29485e-271	0.28027	0.456	0.179	3.84e-267	Fibro_FAPhigh	CTNNB1
PNRC2	4.93822e-271	0.829268	0.334	0.11	1.46448e-266	Fibro_FAPhigh	PNRC2
ATP2C1	7.41003e-271	0.305136	0.36	0.12	2.19752e-266	Fibro_FAPhigh	ATP2C1
ALKBH5	1.02374e-270	0.522524	0.346	0.116	3.036e-266	Fibro_FAPhigh	ALKBH5
ZFYVE21	1.46723e-270	1.09276	0.281	0.08	4.35122e-266	Fibro_FAPhigh	ZFYVE21
TIAL1	1.47207e-270	0.340535	0.394	0.144	4.36556e-266	Fibro_FAPhigh	TIAL1
SPRED1	1.84395e-270	0.381164	0.418	0.155	5.46842e-266	Fibro_FAPhigh	SPRED1
GABARAPL1	2.27789e-270	1.04641	0.259	0.066	6.7553e-266	Fibro_FAPhigh	GABARAPL1
MFAP1	2.70013e-270	0.539966	0.337	0.111	8.00752e-266	Fibro_FAPhigh	MFAP1
LTBP4	3.05676e-270	1.38247	0.257	0.065	9.06513e-266	Fibro_FAPhigh	LTBP4
MICU2	3.15002e-270	0.426281	0.398	0.146	9.34169e-266	Fibro_FAPhigh	MICU2
ATP13A3	8.71205e-270	0.426151	0.388	0.138	2.58364e-265	Fibro_FAPhigh	ATP13A3
MEAF6	1.30064e-269	1.00318	0.298	0.09	3.85717e-265	Fibro_FAPhigh	MEAF6
SH3BGRL	2.18616e-269	0.414021	0.417	0.16	6.48326e-265	Fibro_FAPhigh	SH3BGRL
WTAP	1.57044e-268	0.506566	0.397	0.147	4.6573e-264	Fibro_FAPhigh	WTAP
CCDC92	1.58035e-267	0.877874	0.292	0.085	4.6867e-263	Fibro_FAPhigh	CCDC92
KLHL7	1.6797e-267	0.965399	0.298	0.088	4.98132e-263	Fibro_FAPhigh	KLHL7
SYVN1	5.2316e-267	1.25023	0.252	0.065	1.55148e-262	Fibro_FAPhigh	SYVN1
NEK1	9.44612e-267	0.617028	0.354	0.12	2.80134e-262	Fibro_FAPhigh	NEK1
ARL16	1.09764e-265	0.673164	0.343	0.117	3.25516e-261	Fibro_FAPhigh	ARL16
NUP54	1.36239e-265	0.680522	0.315	0.098	4.04032e-261	Fibro_FAPhigh	NUP54
SIKE1	2.17954e-265	0.879091	0.282	0.081	6.46365e-261	Fibro_FAPhigh	SIKE1
SLC22A15	3.93316e-265	1.15253	0.284	0.08	1.16642e-260	Fibro_FAPhigh	SLC22A15
MXD1	1.25033e-264	1.05458	0.274	0.076	3.70798e-260	Fibro_FAPhigh	MXD1
HIST1H1C	2.60942e-264	0.307599	0.526	0.221	7.7385e-260	Fibro_FAPhigh	HIST1H1C
KDM1A	7.47711e-264	0.462829	0.366	0.13	2.21741e-259	Fibro_FAPhigh	KDM1A
SPTLC2	4.3071e-263	0.304344	0.378	0.135	1.27731e-258	Fibro_FAPhigh	SPTLC2
TADA3	4.77967e-263	1.00327	0.317	0.103	1.41746e-258	Fibro_FAPhigh	TADA3
VAMP2	9.70989e-263	0.876789	0.336	0.114	2.87956e-258	Fibro_FAPhigh	VAMP2
UACA	4.17759e-262	0.414573	0.688	0.308	1.2389e-257	Fibro_FAPhigh	UACA
AFAP1	6.95187e-261	0.361558	0.374	0.132	2.06165e-256	Fibro_FAPhigh	AFAP1
N4BP1	1.96238e-260	0.442619	0.351	0.12	5.81963e-256	Fibro_FAPhigh	N4BP1
RNF168	2.62953e-260	0.511694	0.353	0.122	7.79812e-256	Fibro_FAPhigh	RNF168
AKAP8L	3.789e-260	0.769737	0.318	0.103	1.12367e-255	Fibro_FAPhigh	AKAP8L
CKB	7.06007e-259	0.629798	0.369	0.132	2.09373e-254	Fibro_FAPhigh	CKB
RPL10	4.1444e-258	0.449628	0.999	0.984	1.22906e-253	Fibro_FAPhigh	RPL10
TNKS2	7.06472e-258	0.319877	0.376	0.136	2.09511e-253	Fibro_FAPhigh	TNKS2
TLN2	1.52787e-257	0.816419	0.289	0.084	4.53105e-253	Fibro_FAPhigh	TLN2
PIH1D1	1.86801e-257	0.34513	0.397	0.151	5.53979e-253	Fibro_FAPhigh	PIH1D1
ORC3	2.38638e-257	0.556617	0.31	0.096	7.07704e-253	Fibro_FAPhigh	ORC3
UTP23	5.53574e-257	0.722386	0.322	0.107	1.64168e-252	Fibro_FAPhigh	UTP23
GAPVD1	5.85131e-257	0.283686	0.368	0.131	1.73526e-252	Fibro_FAPhigh	GAPVD1
RNF10	3.96739e-256	0.302217	0.388	0.145	1.17657e-251	Fibro_FAPhigh	RNF10
SCAMP1	4.98944e-256	0.334795	0.364	0.129	1.47967e-251	Fibro_FAPhigh	SCAMP1
TRIM56	1.62792e-255	0.72796	0.357	0.128	4.82775e-251	Fibro_FAPhigh	TRIM56
LTN1	3.0191e-255	0.579206	0.316	0.101	8.95343e-251	Fibro_FAPhigh	LTN1
RPL21	3.73959e-255	0.474093	0.981	0.785	1.10901e-250	Fibro_FAPhigh	RPL21
TRIM27	4.44706e-255	0.583217	0.319	0.104	1.31882e-250	Fibro_FAPhigh	TRIM27
ALOX12-AS1	8.7978e-255	0.911174	0.31	0.097	2.60908e-250	Fibro_FAPhigh	ALOX12-AS1
HNRNPC	1.3932e-254	0.30278	0.926	0.434	4.13168e-250	Fibro_FAPhigh	HNRNPC
MRPS31	2.14662e-254	0.533704	0.339	0.117	6.36601e-250	Fibro_FAPhigh	MRPS31
DNAJA2	3.60156e-254	0.271234	0.42	0.165	1.06808e-249	Fibro_FAPhigh	DNAJA2
ZNF580	3.70811e-254	0.713269	0.351	0.125	1.09968e-249	Fibro_FAPhigh	ZNF580
DMTF1	1.2638e-253	0.39529	0.318	0.1	3.74792e-249	Fibro_FAPhigh	DMTF1
AP2A1	1.93382e-253	0.491678	0.357	0.129	5.73493e-249	Fibro_FAPhigh	AP2A1
STARD9	3.18128e-253	1.05988	0.253	0.066	9.4344e-249	Fibro_FAPhigh	STARD9
MAF1	5.12959e-253	0.26634	0.385	0.144	1.52123e-248	Fibro_FAPhigh	MAF1
CTTNBP2NL	7.67082e-253	0.771808	0.281	0.082	2.27486e-248	Fibro_FAPhigh	CTTNBP2NL
IVNS1ABP	1.49309e-252	0.877377	0.25	0.065	4.42791e-248	Fibro_FAPhigh	IVNS1ABP
GPC6	2.37873e-252	0.753798	0.598	0.274	7.05436e-248	Fibro_FAPhigh	GPC6
STX4	9.061e-252	0.704487	0.31	0.101	2.68713e-247	Fibro_FAPhigh	STX4
MSH6	1.32981e-251	0.26623	0.394	0.148	3.94369e-247	Fibro_FAPhigh	MSH6
HRH1	1.89507e-251	1.17273	0.263	0.073	5.62002e-247	Fibro_FAPhigh	HRH1
SENP5	4.74092e-251	0.282727	0.417	0.163	1.40597e-246	Fibro_FAPhigh	SENP5
SLU7	6.95466e-251	0.562089	0.345	0.122	2.06247e-246	Fibro_FAPhigh	SLU7
DALRD3	7.53267e-251	0.868789	0.296	0.093	2.23389e-246	Fibro_FAPhigh	DALRD3
SLC31A1	1.01397e-250	0.66756	0.313	0.102	3.00703e-246	Fibro_FAPhigh	SLC31A1
RPL28	1.18048e-250	0.435256	0.994	0.943	3.50083e-246	Fibro_FAPhigh	RPL28
AKR7A2	3.81166e-250	0.713692	0.329	0.113	1.13039e-245	Fibro_FAPhigh	AKR7A2
UBL3	3.93048e-250	0.61024	0.308	0.098	1.16562e-245	Fibro_FAPhigh	UBL3
FAM228B	9.37156e-250	0.996521	0.267	0.076	2.77923e-245	Fibro_FAPhigh	FAM228B
AL158152.1	1.16753e-249	0.720555	0.3	0.093	3.46243e-245	Fibro_FAPhigh	AL158152.1
PYCR1	1.68462e-249	1.01889	0.281	0.085	4.99592e-245	Fibro_FAPhigh	PYCR1
ARFIP2	2.37856e-249	0.767528	0.297	0.094	7.05386e-245	Fibro_FAPhigh	ARFIP2
RNASE4	9.42143e-249	0.456696	0.382	0.143	2.79402e-244	Fibro_FAPhigh	RNASE4
TM9SF4	1.5116e-248	0.325521	0.366	0.133	4.4828e-244	Fibro_FAPhigh	TM9SF4
IRF2	3.09649e-248	0.782778	0.303	0.097	9.18295e-244	Fibro_FAPhigh	IRF2
VTA1	5.47789e-248	0.433229	0.334	0.114	1.62452e-243	Fibro_FAPhigh	VTA1
MAN2A1	7.17484e-248	0.2703	0.365	0.131	2.12777e-243	Fibro_FAPhigh	MAN2A1
ARHGEF7	1.24053e-247	0.457292	0.322	0.107	3.67892e-243	Fibro_FAPhigh	ARHGEF7
TPD52L2	1.87081e-247	0.592851	0.33	0.113	5.54809e-243	Fibro_FAPhigh	TPD52L2
NME3	5.33667e-247	0.259153	0.407	0.157	1.58264e-242	Fibro_FAPhigh	NME3
HMGXB4	5.48462e-247	0.558427	0.329	0.114	1.62652e-242	Fibro_FAPhigh	HMGXB4
LTBP3	7.36816e-247	1.20906	0.258	0.072	2.1851e-242	Fibro_FAPhigh	LTBP3
BLZF1	6.70209e-246	0.604059	0.317	0.104	1.98757e-241	Fibro_FAPhigh	BLZF1
CWC22	8.00536e-246	0.571485	0.33	0.113	2.37407e-241	Fibro_FAPhigh	CWC22
PTPN13	9.86012e-246	0.544092	0.318	0.103	2.92412e-241	Fibro_FAPhigh	PTPN13
EIF2AK4	1.02353e-245	0.267238	0.386	0.148	3.03537e-241	Fibro_FAPhigh	EIF2AK4
GBE1	1.31368e-245	0.622444	0.81	0.414	3.89584e-241	Fibro_FAPhigh	GBE1
GNA13	1.62163e-245	0.42844	0.328	0.11	4.80911e-241	Fibro_FAPhigh	GNA13
AC245297.3	1.87613e-245	0.955101	0.251	0.068	5.56386e-241	Fibro_FAPhigh	AC245297.3
TRIM13	3.72453e-245	0.64227	0.295	0.092	1.10455e-240	Fibro_FAPhigh	TRIM13
TET2	1.0434e-244	0.429568	0.315	0.102	3.0943e-240	Fibro_FAPhigh	TET2
RTN4	3.20006e-244	0.374127	0.928	0.433	9.49009e-240	Fibro_FAPhigh	RTN4
TCEA2	4.8397e-244	1.08032	0.27	0.081	1.43526e-239	Fibro_FAPhigh	TCEA2
TSC22D3	6.00919e-244	0.521781	0.381	0.146	1.78208e-239	Fibro_FAPhigh	TSC22D3
ISCA1	9.38628e-244	0.291004	0.377	0.143	2.7836e-239	Fibro_FAPhigh	ISCA1
OCEL1	1.40576e-243	1.10435	0.267	0.078	4.16892e-239	Fibro_FAPhigh	OCEL1
CHSY1	2.56057e-243	0.698803	0.295	0.091	7.59364e-239	Fibro_FAPhigh	CHSY1
TMEM120A	4.15201e-243	0.886515	0.301	0.099	1.23132e-238	Fibro_FAPhigh	TMEM120A
CARS2	4.98113e-243	0.337637	0.378	0.144	1.4772e-238	Fibro_FAPhigh	CARS2
KIAA1143	1.24333e-242	0.740909	0.295	0.094	3.68722e-238	Fibro_FAPhigh	KIAA1143
STXBP3	3.1406e-242	0.624148	0.3	0.096	9.31376e-238	Fibro_FAPhigh	STXBP3
EXOSC8	3.54003e-242	0.385915	0.322	0.109	1.04983e-237	Fibro_FAPhigh	EXOSC8
GPBP1L1	3.87811e-242	0.276517	0.379	0.143	1.15009e-237	Fibro_FAPhigh	GPBP1L1
SRPRB	2.04731e-241	0.877714	0.311	0.105	6.07151e-237	Fibro_FAPhigh	SRPRB
KCTD7	5.69075e-241	0.988785	0.274	0.081	1.68765e-236	Fibro_FAPhigh	KCTD7
GLCCI1	6.82086e-241	1.2618	0.259	0.073	2.0228e-236	Fibro_FAPhigh	GLCCI1
RPL24	8.7237e-241	0.460784	0.983	0.774	2.5871e-236	Fibro_FAPhigh	RPL24
TOM1	9.34591e-241	0.967128	0.253	0.07	2.77162e-236	Fibro_FAPhigh	TOM1
SUDS3	1.16354e-240	0.554069	0.333	0.118	3.4506e-236	Fibro_FAPhigh	SUDS3
AC074032.1	3.58358e-240	0.824898	0.279	0.084	1.06275e-235	Fibro_FAPhigh	AC074032.1
GPSM2	4.11563e-240	0.723703	0.27	0.077	1.22053e-235	Fibro_FAPhigh	GPSM2
HEXA	7.77171e-240	0.286132	0.39	0.152	2.30478e-235	Fibro_FAPhigh	HEXA
HMGA2	8.50677e-240	0.909783	0.471	0.201	2.52277e-235	Fibro_FAPhigh	HMGA2
NMB	9.03901e-240	2.0964	0.267	0.08	2.68061e-235	Fibro_FAPhigh	NMB
MEIS3	9.65272e-240	0.734531	0.323	0.112	2.86261e-235	Fibro_FAPhigh	MEIS3
ARL14EP	1.46064e-239	0.50251	0.307	0.102	4.33167e-235	Fibro_FAPhigh	ARL14EP
ACAD11	1.4642e-238	0.736644	0.285	0.088	4.34224e-234	Fibro_FAPhigh	ACAD11
SLC4A7	1.56435e-238	0.341887	0.412	0.163	4.63925e-234	Fibro_FAPhigh	SLC4A7
USP33	2.10529e-237	0.34237	0.349	0.126	6.24344e-233	Fibro_FAPhigh	USP33
SOD2	4.97852e-237	0.694236	0.411	0.165	1.47643e-232	Fibro_FAPhigh	SOD2
SMNDC1	2.14345e-236	0.507997	0.335	0.119	6.35661e-232	Fibro_FAPhigh	SMNDC1
PHAX	4.06187e-236	0.492296	0.351	0.131	1.20459e-231	Fibro_FAPhigh	PHAX
DENND5A	6.95797e-236	0.28598	0.398	0.155	2.06345e-231	Fibro_FAPhigh	DENND5A
DHDDS	7.52605e-236	0.797997	0.272	0.082	2.23193e-231	Fibro_FAPhigh	DHDDS
BBC3	1.59482e-235	1.1211	0.254	0.072	4.7296e-231	Fibro_FAPhigh	BBC3
ZXDC	1.6604e-235	0.691856	0.3	0.098	4.92409e-231	Fibro_FAPhigh	ZXDC
DRG1	4.39407e-235	0.50257	0.308	0.103	1.30311e-230	Fibro_FAPhigh	DRG1
SLC39A1	1.07645e-234	0.637379	0.315	0.109	3.19233e-230	Fibro_FAPhigh	SLC39A1
COPS8	1.09795e-234	0.497694	0.329	0.117	3.25607e-230	Fibro_FAPhigh	COPS8
ATXN7L3B	3.50214e-234	0.340365	0.371	0.143	1.03859e-229	Fibro_FAPhigh	ATXN7L3B
RPS27	5.54337e-234	0.425938	0.991	0.876	1.64394e-229	Fibro_FAPhigh	RPS27
RUFY2	8.62989e-234	0.29217	0.346	0.125	2.55928e-229	Fibro_FAPhigh	RUFY2
PID1	3.28296e-233	1.07769	0.261	0.075	9.73596e-229	Fibro_FAPhigh	PID1
MTERF1	9.30275e-233	1.10958	0.253	0.072	2.75882e-228	Fibro_FAPhigh	MTERF1
TBC1D32	1.00528e-232	0.74723	0.279	0.085	2.98126e-228	Fibro_FAPhigh	TBC1D32
RAB8A	3.09435e-232	0.496834	0.331	0.119	9.1766e-228	Fibro_FAPhigh	RAB8A
STAM	5.14482e-232	0.585368	0.306	0.103	1.52575e-227	Fibro_FAPhigh	STAM
IP6K2	1.68513e-231	0.444145	0.34	0.125	4.99742e-227	Fibro_FAPhigh	IP6K2
TMEM214	2.74659e-231	0.782418	0.289	0.094	8.14528e-227	Fibro_FAPhigh	TMEM214
CDC26	2.87946e-231	0.409923	0.325	0.116	8.53934e-227	Fibro_FAPhigh	CDC26
WIPI2	2.98132e-231	0.7069	0.314	0.11	8.8414e-227	Fibro_FAPhigh	WIPI2
MED19	3.06381e-231	0.440243	0.35	0.131	9.08604e-227	Fibro_FAPhigh	MED19
HDAC2	3.74783e-231	0.291651	0.351	0.131	1.11146e-226	Fibro_FAPhigh	HDAC2
EFHC1	5.86997e-231	0.866883	0.252	0.071	1.7408e-226	Fibro_FAPhigh	EFHC1
JUN	3.13962e-230	0.534096	0.453	0.19	9.31086e-226	Fibro_FAPhigh	JUN
RNF214	4.5941e-230	0.680861	0.289	0.094	1.36243e-225	Fibro_FAPhigh	RNF214
UBE4A	1.11111e-229	0.581622	0.303	0.101	3.29512e-225	Fibro_FAPhigh	UBE4A
CCDC18	1.33133e-229	0.650714	0.3	0.098	3.94821e-225	Fibro_FAPhigh	CCDC18
PPP4C	1.94829e-229	0.444197	0.35	0.132	5.77784e-225	Fibro_FAPhigh	PPP4C
RAB11B	3.52639e-229	0.780897	0.29	0.096	1.04579e-224	Fibro_FAPhigh	RAB11B
SLC9A1	4.54507e-229	1.02803	0.257	0.075	1.34789e-224	Fibro_FAPhigh	SLC9A1
TRIOBP	5.11596e-229	0.705159	0.314	0.11	1.51719e-224	Fibro_FAPhigh	TRIOBP
UBE2Q1	1.22858e-228	0.576878	0.324	0.116	3.64348e-224	Fibro_FAPhigh	UBE2Q1
UBA6	1.27635e-228	0.256444	0.352	0.13	3.78515e-224	Fibro_FAPhigh	UBA6
TP53I13	1.42976e-228	0.89418	0.27	0.084	4.2401e-224	Fibro_FAPhigh	TP53I13
BCKDK	1.76895e-228	0.819341	0.264	0.08	5.24599e-224	Fibro_FAPhigh	BCKDK
TAF11	1.83173e-228	0.790553	0.286	0.094	5.43218e-224	Fibro_FAPhigh	TAF11
TAF12	1.87865e-228	0.587938	0.309	0.107	5.57133e-224	Fibro_FAPhigh	TAF12
VPS37A	8.0334e-228	0.345291	0.32	0.112	2.38239e-223	Fibro_FAPhigh	VPS37A
CITED2	2.16044e-227	1.07772	0.278	0.089	6.407e-223	Fibro_FAPhigh	CITED2
CREB1	2.60368e-227	0.334135	0.354	0.133	7.72146e-223	Fibro_FAPhigh	CREB1
FIP1L1	1.38317e-226	0.314449	0.323	0.115	4.10192e-222	Fibro_FAPhigh	FIP1L1
VPS26C	3.13631e-225	0.613289	0.274	0.086	9.30104e-221	Fibro_FAPhigh	VPS26C
RMND1	9.86786e-225	0.74414	0.266	0.081	2.92641e-220	Fibro_FAPhigh	RMND1
RPL41	1.36854e-224	0.381248	0.996	0.965	4.05855e-220	Fibro_FAPhigh	RPL41
MAFG	1.89233e-224	0.8392	0.289	0.097	5.61189e-220	Fibro_FAPhigh	MAFG
ALDOA	1.86813e-223	0.383251	0.335	0.124	5.54014e-219	Fibro_FAPhigh	ALDOA
BRD1	4.58651e-223	0.764418	0.264	0.081	1.36018e-218	Fibro_FAPhigh	BRD1
SMAGP	5.10518e-223	0.99982	0.257	0.078	1.51399e-218	Fibro_FAPhigh	SMAGP
SLC9A3R2	5.18258e-223	0.599737	0.316	0.112	1.53695e-218	Fibro_FAPhigh	SLC9A3R2
TUG1	1.73226e-222	0.57313	0.295	0.1	5.1372e-218	Fibro_FAPhigh	TUG1
SUN1	6.0747e-222	0.537237	0.301	0.102	1.80151e-217	Fibro_FAPhigh	SUN1
MAPKAPK2	6.05911e-221	0.42389	0.319	0.113	1.79689e-216	Fibro_FAPhigh	MAPKAPK2
SS18L2	8.18545e-221	0.674882	0.286	0.095	2.42748e-216	Fibro_FAPhigh	SS18L2
CLOCK	1.02502e-220	0.421149	0.321	0.113	3.0398e-216	Fibro_FAPhigh	CLOCK
PRPSAP1	1.05183e-220	0.567304	0.299	0.103	3.11931e-216	Fibro_FAPhigh	PRPSAP1
USPL1	1.3469e-220	0.811816	0.278	0.089	3.99437e-216	Fibro_FAPhigh	USPL1
C1orf35	2.47848e-220	0.493798	0.331	0.124	7.35019e-216	Fibro_FAPhigh	C1orf35
CDK2AP1	2.5927e-220	0.611842	0.349	0.135	7.6889e-216	Fibro_FAPhigh	CDK2AP1
MTRF1L	1.90988e-219	0.69362	0.279	0.091	5.66394e-215	Fibro_FAPhigh	MTRF1L
UBFD1	1.18152e-218	0.961883	0.26	0.081	3.5039e-214	Fibro_FAPhigh	UBFD1
TMEM9	1.49768e-218	0.577281	0.292	0.1	4.44153e-214	Fibro_FAPhigh	TMEM9
LETMD1	1.57034e-218	0.391124	0.325	0.12	4.65701e-214	Fibro_FAPhigh	LETMD1
CZIB	3.08863e-218	0.52129	0.309	0.111	9.15965e-214	Fibro_FAPhigh	CZIB
FAM120B	6.20679e-218	0.254111	0.371	0.145	1.84069e-213	Fibro_FAPhigh	FAM120B
INSR	1.64652e-217	0.310288	0.354	0.136	4.88291e-213	Fibro_FAPhigh	INSR
KIAA1328	3.07637e-217	0.28123	0.358	0.135	9.12327e-213	Fibro_FAPhigh	KIAA1328
KLHL28	3.86968e-217	0.530704	0.294	0.098	1.14759e-212	Fibro_FAPhigh	KLHL28
FBXO42	4.0574e-217	0.433656	0.311	0.109	1.20326e-212	Fibro_FAPhigh	FBXO42
FKBP9	2.40885e-216	0.647162	0.293	0.1	7.14368e-212	Fibro_FAPhigh	FKBP9
CCNL2	1.40117e-215	0.500942	0.272	0.086	4.15532e-211	Fibro_FAPhigh	CCNL2
UBE2E3	1.5094e-215	0.297537	0.401	0.168	4.47628e-211	Fibro_FAPhigh	UBE2E3
ZYX	5.68628e-214	0.467823	0.346	0.135	1.68632e-209	Fibro_FAPhigh	ZYX
CLMP	5.7569e-214	0.633151	0.339	0.125	1.70727e-209	Fibro_FAPhigh	CLMP
ODF2L	6.8634e-214	0.689801	0.26	0.081	2.03541e-209	Fibro_FAPhigh	ODF2L
TOR1AIP1	1.94935e-213	0.642082	0.285	0.096	5.781e-209	Fibro_FAPhigh	TOR1AIP1
GDF15	1.35173e-212	1.98487	0.271	0.088	4.00868e-208	Fibro_FAPhigh	GDF15
RPL22	1.44766e-212	0.483811	0.971	0.619	4.29317e-208	Fibro_FAPhigh	RPL22
CLDND1	1.81641e-212	0.760433	0.274	0.09	5.38673e-208	Fibro_FAPhigh	CLDND1
CD59	1.41931e-211	0.712455	0.533	0.251	4.2091e-207	Fibro_FAPhigh	CD59
ITPR2	3.61086e-211	0.478172	0.277	0.089	1.07084e-206	Fibro_FAPhigh	ITPR2
FIBP	4.09154e-211	0.275408	0.354	0.14	1.21339e-206	Fibro_FAPhigh	FIBP
GTF2B	1.04926e-209	0.531195	0.288	0.099	3.11169e-205	Fibro_FAPhigh	GTF2B
FBXO25	2.34502e-209	0.441846	0.307	0.111	6.95439e-205	Fibro_FAPhigh	FBXO25
SLC35C2	2.45088e-209	0.892396	0.287	0.101	7.26834e-205	Fibro_FAPhigh	SLC35C2
UBE2J2	9.39104e-209	0.759285	0.265	0.087	2.78501e-204	Fibro_FAPhigh	UBE2J2
CUEDC2	1.96983e-208	0.328794	0.336	0.13	5.84171e-204	Fibro_FAPhigh	CUEDC2
S100PBP	3.34628e-208	0.532321	0.268	0.086	9.92373e-204	Fibro_FAPhigh	S100PBP
CTIF	5.49911e-208	0.660759	0.255	0.079	1.63082e-203	Fibro_FAPhigh	CTIF
CFL2	6.10356e-208	0.558624	0.3	0.108	1.81007e-203	Fibro_FAPhigh	CFL2
DRAM2	8.64745e-208	0.860036	0.256	0.081	2.56449e-203	Fibro_FAPhigh	DRAM2
SLC16A1	3.00689e-207	0.54841	0.289	0.1	8.91722e-203	Fibro_FAPhigh	SLC16A1
NSMAF	3.17316e-207	0.442429	0.313	0.114	9.41034e-203	Fibro_FAPhigh	NSMAF
PDCD7	4.65085e-207	0.546471	0.338	0.133	1.37926e-202	Fibro_FAPhigh	PDCD7
NAPG	1.05025e-206	0.485025	0.319	0.12	3.11461e-202	Fibro_FAPhigh	NAPG
SNTB1	1.4423e-206	0.992829	0.274	0.09	4.27729e-202	Fibro_FAPhigh	SNTB1
TMEM91	1.08683e-205	0.479793	0.336	0.13	3.22309e-201	Fibro_FAPhigh	TMEM91
C6orf89	3.88806e-205	0.717954	0.267	0.088	1.15304e-200	Fibro_FAPhigh	C6orf89
NUMA1	4.57516e-205	0.35983	0.317	0.118	1.35681e-200	Fibro_FAPhigh	NUMA1
CEP85L	6.59587e-205	0.321276	0.307	0.109	1.95607e-200	Fibro_FAPhigh	CEP85L
CHPF	7.95726e-204	0.553712	0.321	0.122	2.35981e-199	Fibro_FAPhigh	CHPF
RPS15	1.23631e-203	0.448469	0.985	0.798	3.66641e-199	Fibro_FAPhigh	RPS15
RAB27A	2.32813e-203	0.287341	0.328	0.125	6.9043e-199	Fibro_FAPhigh	RAB27A
WDR82	2.61108e-203	0.427401	0.299	0.108	7.74341e-199	Fibro_FAPhigh	WDR82
NOTCH2	2.67127e-203	0.513668	0.272	0.09	7.92193e-199	Fibro_FAPhigh	NOTCH2
NUBP2	2.48156e-202	0.643393	0.295	0.108	7.3593e-198	Fibro_FAPhigh	NUBP2
RILPL1	1.61207e-201	0.38875	0.304	0.111	4.78075e-197	Fibro_FAPhigh	RILPL1
FSTL3	1.43416e-200	0.566398	0.291	0.105	4.25315e-196	Fibro_FAPhigh	FSTL3
PATL1	1.948e-200	0.66434	0.267	0.089	5.77698e-196	Fibro_FAPhigh	PATL1
SMARCB1	2.61468e-200	0.757182	0.283	0.101	7.75408e-196	Fibro_FAPhigh	SMARCB1
SLC30A7	3.07802e-200	0.409772	0.286	0.099	9.12819e-196	Fibro_FAPhigh	SLC30A7
ENDOV	3.69791e-199	0.561859	0.299	0.11	1.09665e-194	Fibro_FAPhigh	ENDOV
PHTF2	4.81367e-199	0.400017	0.283	0.098	1.42754e-194	Fibro_FAPhigh	PHTF2
DCTD	7.26002e-199	0.661396	0.256	0.084	2.15303e-194	Fibro_FAPhigh	DCTD
BCL6	7.28909e-199	0.63603	0.265	0.087	2.16165e-194	Fibro_FAPhigh	BCL6
ARL2BP	6.83976e-198	0.496163	0.315	0.121	2.0284e-193	Fibro_FAPhigh	ARL2BP
SFT2D1	7.20187e-198	0.293241	0.333	0.131	2.13579e-193	Fibro_FAPhigh	SFT2D1
DAZAP1	7.72924e-198	0.419398	0.295	0.107	2.29218e-193	Fibro_FAPhigh	DAZAP1
VOPP1	9.03474e-198	0.509532	0.35	0.143	2.67934e-193	Fibro_FAPhigh	VOPP1
AF117829.1	3.97333e-197	0.678832	0.281	0.098	1.17833e-192	Fibro_FAPhigh	AF117829.1
CLSTN1	2.24169e-196	0.263372	0.318	0.121	6.64797e-192	Fibro_FAPhigh	CLSTN1
NUDT22	2.61189e-195	0.282568	0.316	0.121	7.74582e-191	Fibro_FAPhigh	NUDT22
STARD4	2.87448e-195	0.408138	0.252	0.08	8.52456e-191	Fibro_FAPhigh	STARD4
PER1	5.16724e-195	0.588278	0.253	0.082	1.5324e-190	Fibro_FAPhigh	PER1
ARMC9	6.92321e-195	0.670282	0.275	0.095	2.05315e-190	Fibro_FAPhigh	ARMC9
SAMD4A	1.69844e-194	0.285379	0.381	0.157	5.0369e-190	Fibro_FAPhigh	SAMD4A
SLC39A10	3.86932e-194	0.488813	0.327	0.13	1.14748e-189	Fibro_FAPhigh	SLC39A10
SEC14L1	9.01181e-194	0.26302	0.33	0.129	2.67254e-189	Fibro_FAPhigh	SEC14L1
ELOF1	1.34888e-193	0.531398	0.281	0.102	4.00023e-189	Fibro_FAPhigh	ELOF1
MTMR2	1.57589e-193	0.446334	0.253	0.082	4.67346e-189	Fibro_FAPhigh	MTMR2
SCOC	2.92092e-193	0.318795	0.286	0.103	8.66229e-189	Fibro_FAPhigh	SCOC
C8orf82	7.40536e-193	0.445433	0.283	0.102	2.19613e-188	Fibro_FAPhigh	C8orf82
ZNF770	8.66297e-193	0.310659	0.29	0.105	2.56909e-188	Fibro_FAPhigh	ZNF770
CWC25	1.07318e-192	0.415213	0.32	0.126	3.18262e-188	Fibro_FAPhigh	CWC25
SLC35E3	1.33495e-192	0.47745	0.303	0.115	3.95893e-188	Fibro_FAPhigh	SLC35E3
SYNJ2	1.52894e-192	0.732763	0.254	0.083	4.53422e-188	Fibro_FAPhigh	SYNJ2
SPRYD7	4.02023e-192	0.353962	0.293	0.108	1.19224e-187	Fibro_FAPhigh	SPRYD7
SLC10A7	8.70479e-192	0.379675	0.256	0.082	2.58149e-187	Fibro_FAPhigh	SLC10A7
LZIC	1.11728e-191	0.288629	0.305	0.117	3.31342e-187	Fibro_FAPhigh	LZIC
SLC30A5	5.83144e-191	0.327083	0.303	0.114	1.72937e-186	Fibro_FAPhigh	SLC30A5
PLSCR1	5.79208e-190	0.497821	0.26	0.089	1.7177e-185	Fibro_FAPhigh	PLSCR1
MKNK2	1.49222e-189	0.629711	0.314	0.124	4.42533e-185	Fibro_FAPhigh	MKNK2
MARF1	1.87564e-189	0.515305	0.272	0.095	5.56241e-185	Fibro_FAPhigh	MARF1
ARL4C	2.00675e-189	0.749964	0.323	0.127	5.95123e-185	Fibro_FAPhigh	ARL4C
FAM32A	3.9232e-189	0.344654	0.294	0.111	1.16346e-184	Fibro_FAPhigh	FAM32A
PAXBP1	8.17259e-189	0.481906	0.287	0.104	2.42366e-184	Fibro_FAPhigh	PAXBP1
KBTBD2	8.39812e-189	0.579193	0.272	0.096	2.49055e-184	Fibro_FAPhigh	KBTBD2
CA5B	5.52539e-188	0.410415	0.287	0.104	1.63861e-183	Fibro_FAPhigh	CA5B
RNF4	6.51485e-188	0.372584	0.272	0.096	1.93204e-183	Fibro_FAPhigh	RNF4
CREBZF	7.07958e-187	0.723592	0.25	0.083	2.09952e-182	Fibro_FAPhigh	CREBZF
SDAD1	2.46023e-186	0.513006	0.277	0.1	7.29607e-182	Fibro_FAPhigh	SDAD1
GOLGA1	8.53519e-186	0.312115	0.299	0.114	2.53119e-181	Fibro_FAPhigh	GOLGA1
MAP7D3	1.73626e-185	0.468333	0.273	0.099	5.14904e-181	Fibro_FAPhigh	MAP7D3
RP9	3.85053e-185	0.49221	0.267	0.096	1.14191e-180	Fibro_FAPhigh	RP9
HEXB	4.9845e-185	0.490055	0.287	0.108	1.4782e-180	Fibro_FAPhigh	HEXB
OSBPL5	8.75372e-185	0.292656	0.264	0.09	2.596e-180	Fibro_FAPhigh	OSBPL5
SGCE	1.09456e-184	0.25378	0.283	0.102	3.24602e-180	Fibro_FAPhigh	SGCE
AC023424.3	1.52215e-184	0.610168	0.253	0.083	4.51409e-180	Fibro_FAPhigh	AC023424.3
AREG	9.7272e-183	3.14787	0.424	0.217	2.8847e-178	Fibro_FAPhigh	AREG
STARD13	9.7439e-183	0.329595	0.313	0.12	2.88965e-178	Fibro_FAPhigh	STARD13
MED15	3.74667e-182	0.437018	0.274	0.099	1.11111e-177	Fibro_FAPhigh	MED15
SDHD	2.10985e-181	0.254145	0.306	0.12	6.25697e-177	Fibro_FAPhigh	SDHD
SEZ6L2	3.7928e-181	0.635022	0.303	0.12	1.12479e-176	Fibro_FAPhigh	SEZ6L2
REPS1	1.6058e-179	0.338211	0.266	0.093	4.76215e-175	Fibro_FAPhigh	REPS1
ZDBF2	1.95869e-179	0.685736	0.254	0.087	5.8087e-175	Fibro_FAPhigh	ZDBF2
AC006001.2	2.10799e-179	0.466786	0.322	0.13	6.25144e-175	Fibro_FAPhigh	AC006001.2
ATG4B	2.33573e-179	0.479244	0.268	0.097	6.92683e-175	Fibro_FAPhigh	ATG4B
PTPRS	1.1229e-178	0.524617	0.29	0.11	3.33008e-174	Fibro_FAPhigh	PTPRS
AK6	1.31794e-176	0.341505	0.278	0.104	3.90848e-172	Fibro_FAPhigh	AK6
MVB12A	5.61859e-176	0.479117	0.277	0.105	1.66625e-171	Fibro_FAPhigh	MVB12A
LARGE1	6.41945e-176	0.548277	0.303	0.117	1.90375e-171	Fibro_FAPhigh	LARGE1
STARD3NL	2.13222e-174	0.412463	0.298	0.119	6.32331e-170	Fibro_FAPhigh	STARD3NL
PDE7B	5.21762e-174	0.87719	0.27	0.097	1.54734e-169	Fibro_FAPhigh	PDE7B
NMT2	6.52633e-174	0.383964	0.271	0.1	1.93545e-169	Fibro_FAPhigh	NMT2
AC100810.1	7.78417e-174	0.58212	0.27	0.102	2.30847e-169	Fibro_FAPhigh	AC100810.1
TRIM4	8.47259e-174	0.363416	0.277	0.104	2.51263e-169	Fibro_FAPhigh	TRIM4
GFPT2	2.40198e-173	0.575813	0.267	0.096	7.12333e-169	Fibro_FAPhigh	GFPT2
KIN	1.02664e-172	0.385599	0.28	0.108	3.04461e-168	Fibro_FAPhigh	KIN
RPL12	1.98664e-172	0.426044	0.992	0.901	5.89159e-168	Fibro_FAPhigh	RPL12
TMEM107	2.74172e-172	0.599073	0.26	0.095	8.13084e-168	Fibro_FAPhigh	TMEM107
GGA2	5.56587e-172	0.257553	0.275	0.103	1.65061e-167	Fibro_FAPhigh	GGA2
APH1A	3.62808e-171	0.745209	0.256	0.094	1.07594e-166	Fibro_FAPhigh	APH1A
MAPKAPK5-AS1	1.17248e-170	0.406927	0.292	0.117	3.47711e-166	Fibro_FAPhigh	MAPKAPK5-AS1
EIF4EBP2	2.12858e-170	0.525397	0.258	0.094	6.31253e-166	Fibro_FAPhigh	EIF4EBP2
RIPK1	1.9574e-169	0.365873	0.274	0.103	5.80486e-165	Fibro_FAPhigh	RIPK1
ARF5	2.56769e-169	0.409508	0.29	0.116	7.61475e-165	Fibro_FAPhigh	ARF5
ZNF248	1.85254e-168	0.346179	0.253	0.089	5.49388e-164	Fibro_FAPhigh	ZNF248
MKRN1	3.08093e-168	0.543514	0.258	0.094	9.13682e-164	Fibro_FAPhigh	MKRN1
KXD1	4.92456e-168	0.318962	0.295	0.119	1.46043e-163	Fibro_FAPhigh	KXD1
AC139887.2	7.84892e-168	0.384161	0.253	0.09	2.32768e-163	Fibro_FAPhigh	AC139887.2
PSMD5	1.15639e-167	0.399517	0.283	0.109	3.42939e-163	Fibro_FAPhigh	PSMD5
LMBRD1	3.01002e-167	0.398156	0.261	0.096	8.92652e-163	Fibro_FAPhigh	LMBRD1
SCAMP2	1.08718e-166	0.424931	0.276	0.107	3.22413e-162	Fibro_FAPhigh	SCAMP2
ZNF217	2.32727e-166	0.251708	0.286	0.113	6.90175e-162	Fibro_FAPhigh	ZNF217
FAM234A	3.8161e-166	0.396647	0.271	0.104	1.1317e-161	Fibro_FAPhigh	FAM234A
CBL	9.25466e-164	0.271777	0.26	0.095	2.74456e-159	Fibro_FAPhigh	CBL
ABRACL	3.23414e-163	0.558191	0.262	0.1	9.59117e-159	Fibro_FAPhigh	ABRACL
BAG5	4.16243e-162	0.443738	0.265	0.101	1.23441e-157	Fibro_FAPhigh	BAG5
MIS12	4.44674e-162	0.528484	0.256	0.096	1.31872e-157	Fibro_FAPhigh	MIS12
GPR107	7.68488e-161	0.279142	0.269	0.103	2.27903e-156	Fibro_FAPhigh	GPR107
CCNC	7.93156e-161	0.266678	0.261	0.098	2.35218e-156	Fibro_FAPhigh	CCNC
TMX1	1.46539e-160	0.330445	0.289	0.117	4.34577e-156	Fibro_FAPhigh	TMX1
KIF1BP	1.72152e-160	0.342536	0.264	0.101	5.10535e-156	Fibro_FAPhigh	KIF1BP
GOLGA7	1.02107e-159	0.414944	0.262	0.101	3.02809e-155	Fibro_FAPhigh	GOLGA7
AGGF1	1.05303e-158	0.340062	0.267	0.104	3.12286e-154	Fibro_FAPhigh	AGGF1
ATG13	2.63864e-158	0.36713	0.272	0.107	7.82516e-154	Fibro_FAPhigh	ATG13
MAZ	9.93389e-158	0.3892	0.269	0.106	2.94599e-153	Fibro_FAPhigh	MAZ
LINC00513	4.2108e-156	0.40327	0.328	0.142	1.24876e-151	Fibro_FAPhigh	LINC00513
RLIM	5.17626e-156	0.336186	0.287	0.117	1.53507e-151	Fibro_FAPhigh	RLIM
BTD	2.04804e-155	0.483627	0.286	0.116	6.07368e-151	Fibro_FAPhigh	BTD
LRRC41	4.615e-154	0.368947	0.261	0.101	1.36862e-149	Fibro_FAPhigh	LRRC41
GPN3	9.18432e-152	0.287868	0.259	0.101	2.7237e-147	Fibro_FAPhigh	GPN3
ARNT	1.09078e-150	0.289695	0.251	0.095	3.2348e-146	Fibro_FAPhigh	ARNT
CTR9	6.68606e-150	0.349212	0.265	0.106	1.98282e-145	Fibro_FAPhigh	CTR9
PRKACB	2.0659e-149	0.363546	0.251	0.095	6.12664e-145	Fibro_FAPhigh	PRKACB
MEF2D	2.46199e-149	0.307463	0.25	0.095	7.30126e-145	Fibro_FAPhigh	MEF2D
SGCD	1.0133e-148	0.488799	0.274	0.11	3.00503e-144	Fibro_FAPhigh	SGCD
TTC28-AS1	7.57383e-147	0.277641	0.252	0.098	2.24609e-142	Fibro_FAPhigh	TTC28-AS1
URM1	2.17205e-146	0.425703	0.29	0.126	6.44142e-142	Fibro_FAPhigh	URM1
SIRT2	3.44586e-145	0.357676	0.289	0.124	1.0219e-140	Fibro_FAPhigh	SIRT2
GLTP	9.04878e-144	0.471746	0.267	0.111	2.68351e-139	Fibro_FAPhigh	GLTP
GDI1	2.05488e-143	0.353077	0.262	0.107	6.09395e-139	Fibro_FAPhigh	GDI1
KMT5A	5.12784e-143	0.373209	0.254	0.102	1.52071e-138	Fibro_FAPhigh	KMT5A
RPS26	5.45261e-143	0.592769	0.947	0.614	1.61702e-138	Fibro_FAPhigh	RPS26
SCML1	1.56751e-139	0.508622	0.25	0.1	4.6486e-135	Fibro_FAPhigh	SCML1
FGF2	3.39141e-136	0.289443	0.257	0.106	1.00576e-131	Fibro_FAPhigh	FGF2
CNNM2	3.73564e-134	0.351565	0.251	0.101	1.10784e-129	Fibro_FAPhigh	CNNM2
AC008771.1	8.52075e-133	0.484743	0.251	0.102	2.52691e-128	Fibro_FAPhigh	AC008771.1
[truncated: 5,223 more rows]

## Sheet: Endothelial Cells
	p_val	avg_log2FC	pct.1	pct.2	p_val_adj	cluster	gene
AC004816.1	1.01639e-24	5.67424	0.25	0	3.0142e-20	EC_hypoxia	AC004816.1
STEAP2	1.01639e-24	5.53593	0.25	0	3.0142e-20	EC_hypoxia	STEAP2
ANKEF1	1.01639e-24	5.40793	0.25	0	3.0142e-20	EC_hypoxia	ANKEF1
AC012236.1	2.70292e-24	4.51905	0.26	0.002	8.01578e-20	EC_hypoxia	AC012236.1
PRR15	5.9762e-37	4.32734	0.413	0.007	1.7723e-32	EC_hypoxia	PRR15
AC245041.2	2.10194e-55	4.26165	0.625	0.015	6.23352e-51	EC_hypoxia	AC245041.2
CCN5	1.22684e-24	4.17877	0.308	0.012	3.6383e-20	EC_hypoxia	CCN5
GOLT1A	5.09996e-38	4.16749	0.423	0.007	1.51245e-33	EC_hypoxia	GOLT1A
PRR15L	6.98262e-25	3.93743	0.279	0.005	2.07076e-20	EC_hypoxia	PRR15L
USH1C	1.46271e-37	3.92263	0.442	0.012	4.33781e-33	EC_hypoxia	USH1C
PTGES	2.87239e-30	3.91257	0.346	0.007	8.51835e-26	EC_hypoxia	PTGES
GSTA1	1.27412e-23	3.73099	0.288	0.01	3.77854e-19	EC_hypoxia	GSTA1
KAZALD1	3.68167e-28	3.71349	0.337	0.01	1.09184e-23	EC_hypoxia	KAZALD1
SELENBP1	2.54215e-25	3.66145	0.308	0.01	7.539e-21	EC_hypoxia	SELENBP1
SCNN1A	1.10207e-53	3.6226	0.644	0.022	3.26829e-49	EC_hypoxia	SCNN1A
MT1F	3.59311e-44	3.6128	0.596	0.035	1.06557e-39	EC_hypoxia	MT1F
LINC01589	6.13707e-24	3.60527	0.269	0.005	1.82001e-19	EC_hypoxia	LINC01589
DEFB1	5.33999e-40	3.60241	0.51	0.022	1.58363e-35	EC_hypoxia	DEFB1
TRIM29	6.75666e-42	3.56	0.462	0.007	2.00376e-37	EC_hypoxia	TRIM29
NALCN	7.35028e-28	3.52591	0.356	0.015	2.1798e-23	EC_hypoxia	NALCN
AC010789.1	9.60741e-23	3.49777	0.269	0.007	2.84917e-18	EC_hypoxia	AC010789.1
CEP55	1.61837e-22	3.4923	0.298	0.015	4.79944e-18	EC_hypoxia	CEP55
AC239800.2	4.28459e-22	3.4772	0.25	0.005	1.27064e-17	EC_hypoxia	AC239800.2
LINC02298	2.24517e-25	3.45374	0.308	0.01	6.65827e-21	EC_hypoxia	LINC02298
RASSF6	4.28459e-22	3.44856	0.25	0.005	1.27064e-17	EC_hypoxia	RASSF6
PRTN3	4.96126e-23	3.43274	0.26	0.005	1.47131e-18	EC_hypoxia	PRTN3
SMIM6	1.53271e-44	3.40551	0.567	0.025	4.5454e-40	EC_hypoxia	SMIM6
GPX2	1.11618e-47	3.40478	0.913	0.234	3.31014e-43	EC_hypoxia	GPX2
RNF157	4.95312e-29	3.40457	0.346	0.01	1.4689e-24	EC_hypoxia	RNF157
UPK1B	6.52271e-27	3.36504	0.365	0.02	1.93438e-22	EC_hypoxia	UPK1B
FGFBP1	6.80834e-29	3.31635	0.385	0.02	2.01908e-24	EC_hypoxia	FGFBP1
CDH16	2.08501e-31	3.27604	0.442	0.027	6.1833e-27	EC_hypoxia	CDH16
LBP	9.51993e-30	3.27091	0.394	0.02	2.82323e-25	EC_hypoxia	LBP
HORMAD1	3.68387e-27	3.25023	0.327	0.01	1.09249e-22	EC_hypoxia	HORMAD1
RAB27B	3.8496e-61	3.24495	0.702	0.02	1.14164e-56	EC_hypoxia	RAB27B
AP1M2	2.83737e-64	3.22198	0.856	0.057	8.4145e-60	EC_hypoxia	AP1M2
ELF3-AS1	5.05474e-23	3.20047	0.26	0.005	1.49903e-18	EC_hypoxia	ELF3-AS1
IGFL2-AS1	1.7913e-24	3.16546	0.298	0.01	5.31228e-20	EC_hypoxia	IGFL2-AS1
SLC22A18	1.2012e-46	3.15671	0.654	0.042	3.56227e-42	EC_hypoxia	SLC22A18
RHCG	1.98921e-34	3.14574	0.433	0.017	5.89922e-30	EC_hypoxia	RHCG
GIP	9.11059e-36	3.1406	0.413	0.01	2.70184e-31	EC_hypoxia	GIP
HPGD	6.105e-61	3.13968	0.837	0.07	1.8105e-56	EC_hypoxia	HPGD
TMEM97	9.55153e-56	3.12364	0.913	0.125	2.8326e-51	EC_hypoxia	TMEM97
DKK1	1.65324e-41	3.1044	0.596	0.045	4.90285e-37	EC_hypoxia	DKK1
CYP4F3	5.14996e-23	3.10145	0.26	0.005	1.52727e-18	EC_hypoxia	CYP4F3
MMP7	9.18904e-33	3.09322	0.394	0.012	2.7251e-28	EC_hypoxia	MMP7
CCDC68	4.80545e-48	3.07176	0.596	0.025	1.42511e-43	EC_hypoxia	CCDC68
S100A4	2.06191e-47	3.05881	0.99	0.496	6.1148e-43	EC_hypoxia	S100A4
FTCDNL1	1.78389e-22	3.0479	0.288	0.012	5.2903e-18	EC_hypoxia	FTCDNL1
SPECC1	2.41383e-49	3.04753	0.663	0.037	7.15846e-45	EC_hypoxia	SPECC1
APOH	5.07144e-36	3.03778	0.481	0.025	1.50399e-31	EC_hypoxia	APOH
SPINT2	1.07496e-60	3.03697	0.923	0.125	3.18791e-56	EC_hypoxia	SPINT2
CENPF	3.74326e-20	3.0301	0.413	0.065	1.1101e-15	EC_hypoxia	CENPF
CYP4F11	6.76759e-31	3.02923	0.365	0.01	2.007e-26	EC_hypoxia	CYP4F11
CXCL5	1.94901e-21	3.02162	0.298	0.017	5.78e-17	EC_hypoxia	CXCL5
JRK	1.22095e-20	3.0164	0.269	0.012	3.62084e-16	EC_hypoxia	JRK
AC022613.1	4.89494e-41	3.00725	0.5	0.017	1.45164e-36	EC_hypoxia	AC022613.1
FERMT1	6.5239e-31	3.00219	0.365	0.01	1.93473e-26	EC_hypoxia	FERMT1
APOBEC3C	1.25109e-20	3.00072	0.298	0.02	3.71023e-16	EC_hypoxia	APOBEC3C
TC2N	1.99862e-35	2.99691	0.538	0.042	5.92711e-31	EC_hypoxia	TC2N
CCDC88B	2.68477e-30	2.99035	0.413	0.022	7.96196e-26	EC_hypoxia	CCDC88B
EPHX1	8.43443e-42	2.98055	0.577	0.035	2.50131e-37	EC_hypoxia	EPHX1
MUC1	8.27053e-47	2.96025	0.663	0.047	2.45271e-42	EC_hypoxia	MUC1
TMEM238	3.53112e-52	2.94735	0.837	0.092	1.04719e-47	EC_hypoxia	TMEM238
NUP210	1.63859e-29	2.93936	0.385	0.017	4.8594e-25	EC_hypoxia	NUP210
PARD6B	6.81876e-27	2.9222	0.346	0.015	2.02217e-22	EC_hypoxia	PARD6B
PDE1C	5.48312e-26	2.91264	0.356	0.02	1.62607e-21	EC_hypoxia	PDE1C
FXYD3	5.74248e-34	2.91195	0.5	0.037	1.70299e-29	EC_hypoxia	FXYD3
MKI67	6.33171e-17	2.90656	0.327	0.045	1.87773e-12	EC_hypoxia	MKI67
INHA	9.39436e-29	2.89626	0.423	0.03	2.78599e-24	EC_hypoxia	INHA
AC006329.1	4.26607e-25	2.88645	0.346	0.02	1.26515e-20	EC_hypoxia	AC006329.1
TFF1	2.36032e-22	2.8815	0.327	0.022	6.99976e-18	EC_hypoxia	TFF1
SARS2	2.18172e-28	2.87417	0.394	0.022	6.47012e-24	EC_hypoxia	SARS2
PPP1R14A	1.87138e-56	2.8504	0.923	0.135	5.54975e-52	EC_hypoxia	PPP1R14A
MUC5AC	7.01836e-31	2.84714	0.481	0.04	2.08137e-26	EC_hypoxia	MUC5AC
PRRT3-AS1	7.91346e-26	2.84502	0.337	0.015	2.34682e-21	EC_hypoxia	PRRT3-AS1
CST1	1.71477e-19	2.82332	0.375	0.047	5.08531e-15	EC_hypoxia	CST1
LRRC75A	2.32196e-29	2.80786	0.644	0.115	6.88601e-25	EC_hypoxia	LRRC75A
RTN4RL2	4.10909e-48	2.80131	0.798	0.095	1.21859e-43	EC_hypoxia	RTN4RL2
LGALS4	5.45413e-39	2.79773	0.519	0.027	1.61748e-34	EC_hypoxia	LGALS4
AC027117.2	2.69474e-33	2.79755	0.423	0.017	7.99152e-29	EC_hypoxia	AC027117.2
B3GNT3	1.84113e-23	2.79644	0.288	0.01	5.46007e-19	EC_hypoxia	B3GNT3
SFN	3.60749e-56	2.79196	0.875	0.092	1.06984e-51	EC_hypoxia	SFN
CCNB1	7.09314e-28	2.79119	0.462	0.045	2.10354e-23	EC_hypoxia	CCNB1
IL18	9.78549e-59	2.78086	0.933	0.127	2.90198e-54	EC_hypoxia	IL18
KRT19	2.01767e-21	2.77454	0.635	0.175	5.98361e-17	EC_hypoxia	KRT19
FGB	2.73053e-51	2.77069	0.933	0.17	8.09765e-47	EC_hypoxia	FGB
CR392039.4	1.27783e-24	2.75419	0.288	0.007	3.78955e-20	EC_hypoxia	CR392039.4
PEG10	4.76345e-44	2.75401	0.769	0.095	1.41265e-39	EC_hypoxia	PEG10
ELF3	1.5498e-59	2.75329	0.856	0.072	4.59609e-55	EC_hypoxia	ELF3
ATP1B1	2.03739e-48	2.74198	0.962	0.247	6.04208e-44	EC_hypoxia	ATP1B1
RDH5	1.93625e-21	2.73446	0.288	0.015	5.74215e-17	EC_hypoxia	RDH5
C1orf53	1.48839e-27	2.72584	0.404	0.027	4.41396e-23	EC_hypoxia	C1orf53
EREG	1.33311e-35	2.72303	0.5	0.032	3.95346e-31	EC_hypoxia	EREG
AC008250.1	7.56965e-27	2.72031	0.356	0.017	2.24486e-22	EC_hypoxia	AC008250.1
CA9	3.06063e-59	2.71909	0.75	0.04	9.07661e-55	EC_hypoxia	CA9
ABHD11	3.22052e-31	2.71362	0.404	0.017	9.55078e-27	EC_hypoxia	ABHD11
NR0B1	8.49314e-26	2.70972	0.288	0.005	2.51872e-21	EC_hypoxia	NR0B1
HHIPL2	1.61772e-20	2.70941	0.279	0.015	4.79751e-16	EC_hypoxia	HHIPL2
COMTD1	3.52536e-54	2.68875	0.952	0.197	1.04548e-49	EC_hypoxia	COMTD1
IMPA2	9.96548e-42	2.68648	0.51	0.017	2.95536e-37	EC_hypoxia	IMPA2
FXYD2	2.3067e-34	2.66788	0.962	0.628	6.84076e-30	EC_hypoxia	FXYD2
ANKRD29	8.12612e-30	2.66167	0.365	0.012	2.40988e-25	EC_hypoxia	ANKRD29
KRT18	1.42571e-46	2.65599	1	0.973	4.22809e-42	EC_hypoxia	KRT18
TLCD4	1.06736e-19	2.6469	0.26	0.012	3.16538e-15	EC_hypoxia	TLCD4
S100A9	5.56632e-35	2.64439	0.962	0.392	1.65075e-30	EC_hypoxia	S100A9
KRT8	2.86109e-45	2.64365	1	0.833	8.48484e-41	EC_hypoxia	KRT8
POPDC3	7.15016e-31	2.6417	0.365	0.01	2.12045e-26	EC_hypoxia	POPDC3
CDH1	8.31754e-40	2.63122	0.596	0.045	2.46665e-35	EC_hypoxia	CDH1
MEIS3	2.71603e-30	2.63025	0.423	0.025	8.05465e-26	EC_hypoxia	MEIS3
ANXA13	1.10876e-49	2.62802	0.779	0.077	3.28815e-45	EC_hypoxia	ANXA13
SDS	1.10944e-18	2.62477	0.308	0.03	3.29017e-14	EC_hypoxia	SDS
TRIM31	1.88862e-36	2.62255	0.433	0.012	5.60088e-32	EC_hypoxia	TRIM31
MISP	2.45516e-44	2.61741	0.615	0.037	7.28101e-40	EC_hypoxia	MISP
S100A8	6.99278e-19	2.61066	0.346	0.04	2.07378e-14	EC_hypoxia	S100A8
ENTPD2	1.38524e-40	2.60949	0.529	0.025	4.10807e-36	EC_hypoxia	ENTPD2
N6AMT1	7.81755e-19	2.59753	0.25	0.012	2.31837e-14	EC_hypoxia	N6AMT1
TOX3	3.05272e-33	2.59626	0.375	0.007	9.05314e-29	EC_hypoxia	TOX3
AGR2	1.16208e-36	2.59416	0.99	0.696	3.44626e-32	EC_hypoxia	AGR2
IQGAP2	2.80857e-33	2.59299	0.5	0.037	8.32909e-29	EC_hypoxia	IQGAP2
TMEM14A	1.89643e-46	2.58711	0.683	0.05	5.62406e-42	EC_hypoxia	TMEM14A
CP	2.91311e-42	2.57461	0.933	0.244	8.63912e-38	EC_hypoxia	CP
IGFBP1	6.06915e-24	2.57361	0.663	0.147	1.79987e-19	EC_hypoxia	IGFBP1
EBP	3.95809e-46	2.56872	0.913	0.204	1.17381e-41	EC_hypoxia	EBP
PRRT3	4.05001e-17	2.56703	0.26	0.02	1.20107e-12	EC_hypoxia	PRRT3
TNNT1	1.7156e-44	2.56634	0.74	0.08	5.08779e-40	EC_hypoxia	TNNT1
GAL3ST1	1.09116e-51	2.56292	0.779	0.07	3.23594e-47	EC_hypoxia	GAL3ST1
ERBB3	1.16345e-41	2.56184	0.519	0.02	3.45034e-37	EC_hypoxia	ERBB3
EPDR1	6.4138e-31	2.56104	0.442	0.027	1.90208e-26	EC_hypoxia	EPDR1
RSPO3	5.9454e-52	2.56053	0.827	0.09	1.76317e-47	EC_hypoxia	RSPO3
ALDH3A1	1.79763e-32	2.55904	0.788	0.187	5.33104e-28	EC_hypoxia	ALDH3A1
AP001347.1	6.03789e-18	2.5526	0.25	0.015	1.7906e-13	EC_hypoxia	AP001347.1
TMC5	2.44553e-47	2.5517	0.596	0.025	7.25245e-43	EC_hypoxia	TMC5
SDK2	8.14466e-45	2.54516	0.587	0.03	2.41538e-40	EC_hypoxia	SDK2
PECR	2.96985e-38	2.54421	0.538	0.032	8.80738e-34	EC_hypoxia	PECR
CYP1B1	1.46883e-20	2.54331	0.279	0.015	4.35595e-16	EC_hypoxia	CYP1B1
SLPI	2.00893e-49	2.54235	0.942	0.187	5.95769e-45	EC_hypoxia	SLPI
MT1X	2.25082e-27	2.53856	1	0.671	6.67503e-23	EC_hypoxia	MT1X
RASEF	4.78914e-25	2.53678	0.337	0.017	1.42027e-20	EC_hypoxia	RASEF
TTC32	6.72705e-35	2.53569	0.471	0.025	1.99497e-30	EC_hypoxia	TTC32
HNF1B	6.35095e-21	2.53404	0.25	0.007	1.88344e-16	EC_hypoxia	HNF1B
TMEM37	3.3974e-22	2.52916	0.308	0.017	1.00753e-17	EC_hypoxia	TMEM37
CEACAM6	1.94966e-31	2.52911	0.5	0.042	5.78192e-27	EC_hypoxia	CEACAM6
SDSL	4.44592e-44	2.52027	0.702	0.067	1.31848e-39	EC_hypoxia	SDSL
KRT81	1.77246e-31	2.51873	0.971	0.608	5.25642e-27	EC_hypoxia	KRT81
AC002066.1	3.87634e-17	2.51757	0.26	0.02	1.14957e-12	EC_hypoxia	AC002066.1
CLDN1	1.20087e-20	2.51481	0.269	0.012	3.56128e-16	EC_hypoxia	CLDN1
POF1B	8.78264e-25	2.50722	0.346	0.02	2.60458e-20	EC_hypoxia	POF1B
PTER	3.81618e-23	2.50388	0.346	0.025	1.13173e-18	EC_hypoxia	PTER
PCSK1N	1.14264e-35	2.50367	0.49	0.027	3.38861e-31	EC_hypoxia	PCSK1N
SDC1	1.50824e-36	2.50197	0.5	0.027	4.47284e-32	EC_hypoxia	SDC1
CFD	2.6023e-43	2.50002	0.971	0.279	7.71739e-39	EC_hypoxia	CFD
UCP2	2.45161e-40	2.49683	0.663	0.065	7.27049e-36	EC_hypoxia	UCP2
FADS1	6.59437e-45	2.49268	0.99	0.372	1.95563e-40	EC_hypoxia	FADS1
CDKN3	2.24319e-26	2.48545	0.404	0.032	6.65239e-22	EC_hypoxia	CDKN3
AL162411.1	3.2534e-42	2.4841	0.615	0.042	9.64829e-38	EC_hypoxia	AL162411.1
HJURP	5.20834e-17	2.48228	0.25	0.017	1.54458e-12	EC_hypoxia	HJURP
[truncated: 12,540 more rows]

## Sheet: Immune Cells
	p_val	avg_log2FC	pct.1	pct.2	p_val_adj	cluster	gene
[truncated: 9,535 more rows]
